# Supplementary material for: Investigation of nitro–nitrito photoisomerization: crystal structures of trans-bis­(acetyl­acetonato-O,O′)(pyridine/4-methyl­pyridine/3-hy­droxy­pridine)nitro­cobalt(III)
Source: Acta Crystallogr E Crystallogr Commun. 2018 Oct 23;74(Pt 11):1637–42. doi: 10.1107/S2056989018014731 (PMC6218901; doi:10.1107/S2056989018014731)
Supplement: Supplementary file 1 [file e-74-01637-sup1.cif]

##############################################################################
#                                                                            #
# This CIF contains the data in a paper accepted for publication in          #
# Acta Crystallographica Section E. It conforms to the requirements of       #
# Notes for Authors for Acta Crystallographica Section E, and has been       #
# peer reviewed under the auspices of the IUCr Commission on Journals.       #
#                                                                            #
# Full details of the Crystallographic Information File format               #
# are given in the paper "The Crystallographic Information File (CIF):       #
# a New Standard Archive File for Crystallography" by S. R. Hall, F. H.      #
# Allen and I. D. Brown [Acta Cryst. (1991), A47, 655-685].                  #
#                                                                            #
# The current version of the core CIF dictionary is obtainable from          #
# ftp://ftp.iucr.org/pub/cif_core.dic.                                       #
#                                                                            #
# Software is freely available for graphical display of the structure(s)     #
# in this CIF. For information consult the CIF software page                 #
# http://www.iucr.org/resources/cif/software.                                #
#                                                                            #
# This file may be used for bona fide research purposes within the           #
# scientific community so long as proper attribution is given to the journal # 
# article from which it was obtained.                                        #
#                                                                            #
##############################################################################
data_I
_audit_creation_method     'SHELXL-2014/7'
_chemical_name_systematic
;\
<i>trans</i>-Bis(acetylacetonato-\k^2^<i>O</i>,<i>O</i>')(nitro)\
(pyridine-\k<i>N</i>)cobalt(III)
;
_chemical_name_common     ?
_chemical_formula_moiety     'C15 H19 Co N2 O6'
_chemical_formula_sum     'C15 H19 Co N2 O6'
_chemical_formula_structural     '(Co (C5 H7 O2)2 (N O2) (C5 H5 N))'
_chemical_formula_iupac     '[Co (C5 H7 O2)2 (N O2) (C5 H5 N)]'
_chemical_formula_weight     382.25
_chemical_melting_point     ?
_chemical_absolute_configuration     .
_space_group_crystal_system     monoclinic
_space_group_name_H-M_alt     'C m'
_space_group_name_Hall     'C -2y'
loop_
    _space_group_symop_operation_xyz
    'x, y, z'
    'x, -y, z'
    'x+1/2, y+1/2, z'
    'x+1/2, -y+1/2, z'
_cell_length_a     8.1971(14)
_cell_length_b     13.942(2)
_cell_length_c     7.4148(11)
_cell_angle_alpha     90
_cell_angle_beta     91.588(6)
_cell_angle_gamma     90
_cell_volume     847.1(2)
_cell_formula_units_Z     2
_cell_measurement_reflns_used     2813
_cell_measurement_theta_min     2.75
_cell_measurement_theta_max     27.41
_cell_measurement_temperature     301
_exptl_crystal_description     'plate'
_exptl_crystal_colour     'dark red'
_exptl_crystal_size_max     0.31
_exptl_crystal_size_mid     0.27
_exptl_crystal_size_min     0.13
_exptl_crystal_density_diffrn     1.499
_exptl_crystal_density_meas     ?
_exptl_crystal_density_method     'not measured'
_exptl_crystal_F_000     396
_exptl_absorpt_coefficient_mu     1.046
_exptl_absorpt_correction_type     integration
_exptl_absorpt_process_details
;
(SADABS; Bruker, 2016)
;
_exptl_absorpt_correction_T_min     0.731
_exptl_absorpt_correction_T_max     0.886
_diffrn_ambient_temperature     301
_diffrn_source     ?
_diffrn_radiation_type     MoK\a
_diffrn_radiation_wavelength     0.71073
_diffrn_measurement_device_type     'Bruker D8 VENTURE'
_diffrn_measurement_method     '\f and \w scans'
_diffrn_detector_area_resol_mean     ?
_diffrn_reflns_number     3958
_diffrn_reflns_av_R_equivalents     0.0244
_diffrn_reflns_av_unetI/netI     0.0415
_diffrn_reflns_theta_min     2.748
_diffrn_reflns_theta_max     27.916
_diffrn_reflns_theta_full     25.242
_diffrn_measured_fraction_theta_max     0.982
_diffrn_measured_fraction_theta_full     0.986
_diffrn_reflns_limit_h_min     -8
_diffrn_reflns_limit_h_max     10
_diffrn_reflns_limit_k_min     -17
_diffrn_reflns_limit_k_max     18
_diffrn_reflns_limit_l_min     -8
_diffrn_reflns_limit_l_max     9
_refine_special_details
;
 Refined as a 2-component inversion twin.
;
_reflns_number_total     1529
_reflns_number_gt     1449
_reflns_threshold_expression     'I > 2\s(I)'
_refine_ls_structure_factor_coef     Fsqd
_refine_ls_matrix_type     full
_refine_ls_R_factor_all     0.0475
_refine_ls_R_factor_gt     0.0396
_refine_ls_wR_factor_gt     0.0753
_refine_ls_wR_factor_ref     0.0831
_refine_ls_goodness_of_fit_ref     1.116
_refine_ls_restrained_S_all     1.116
_refine_ls_number_reflns     1529
_refine_ls_number_parameters     128
_refine_ls_number_restraints     2
_refine_ls_hydrogen_treatment     constr
_refine_ls_weighting_scheme     calc
_refine_ls_weighting_details
              'w=1/[\s^2^(Fo^2^)+(0.0237P)^2^+1.1288P] where P=(Fo^2^+2Fc^2^)/3'
_atom_sites_solution_hydrogens     geom
_atom_sites_solution_primary     ?
_atom_sites_solution_secondary     ?
_refine_ls_shift/su_max     0.013
_refine_ls_shift/su_mean     0.001
_refine_diff_density_max     0.319
_refine_diff_density_min     -0.343
_refine_ls_extinction_method
;
SHELXL2014 (Sheldrick, 2015b)
;
_refine_ls_extinction_coef     0.0076(16)
_refine_ls_extinction_expression
                                  'Fc^*^=kFc[1+0.001xFc^2^\l^3^/sin(2\q)]^-1/4^'
_refine_ls_abs_structure_details
;
 Refined as an inversion twin
;
_refine_ls_abs_structure_Flack     0.41(3)
loop_
    _atom_type_symbol
    _atom_type_description
    _atom_type_scat_dispersion_real
    _atom_type_scat_dispersion_imag
    _atom_type_scat_source
    'C' 'C' 0.0033 0.0016
                         'International Tables Vol C Tables 4.2.6.8 and 6.1.1.4'
    'H' 'H' 0.0000 0.0000
                         'International Tables Vol C Tables 4.2.6.8 and 6.1.1.4'
    'N' 'N' 0.0061 0.0033
                         'International Tables Vol C Tables 4.2.6.8 and 6.1.1.4'
    'O' 'O' 0.0106 0.0060
                         'International Tables Vol C Tables 4.2.6.8 and 6.1.1.4'
    'Co' 'Co' 0.3494 0.9721
                         'International Tables Vol C Tables 4.2.6.8 and 6.1.1.4'
_computing_data_collection
;
APEX3 (Bruker, 2016)
;
_computing_cell_refinement
;
SAINT (Bruker, 2016)
;
_computing_data_reduction
;
SAINT (Bruker, 2016)
;
_computing_structure_solution
;
SHELXT (Sheldrick, 2015a)
;
_computing_structure_refinement
;
SHELXL2014  (Sheldrick, 2015b)
;
_computing_molecular_graphics
;
Mercury (Macrae <i>et al.</i>, 2008) and CAVITY (Ohashi <i>et al.</i>,
1981)
;
_computing_publication_material
;
SHELXL2014 (Sheldrick, 2015b) and publCIF (Westrip, 2010)
;
loop_
    _atom_site_type_symbol
    _atom_site_label
    _atom_site_fract_x
    _atom_site_fract_y
    _atom_site_fract_z
    _atom_site_U_iso_or_equiv
    _atom_site_adp_type
    _atom_site_calc_flag
    _atom_site_occupancy
    _atom_site_disorder_assembly
    _atom_site_disorder_group
    Co Co1 0.42186(18) 0.5000 0.42933(17) 0.0438(3) Uani d 1 . .
    O O2 0.3213(6) 0.5899(5) 0.5783(6) 0.0519(15) Uani d 1 . .
    O O3 0.5237(6) 0.5919(5) 0.2843(6) 0.0510(15) Uani d 1 . .
    O O4 0.1030(10) 0.5000 0.3107(12) 0.109(4) Uani d 1 . .
    O O5 0.2595(11) 0.5000 0.1013(12) 0.124(4) Uani d 1 . .
    N N6 0.2370(11) 0.5000 0.2638(11) 0.052(2) Uani d 1 . .
    N N7 0.6127(10) 0.5000 0.6056(11) 0.046(2) Uani d 1 . .
    C C8 0.2472(10) 0.7342(6) 0.7050(8) 0.068(2) Uani d 1 . .
    H H8A 0.1347 0.7153 0.7085 0.103 Uiso calc 1 . .
    H H8B 0.2537 0.8018 0.6813 0.103 Uiso calc 1 . .
    H H8C 0.3003 0.7203 0.8191 0.103 Uiso calc 1 . .
    C C9 0.3290(9) 0.6804(7) 0.5596(9) 0.050(2) Uani d 1 . .
    C C10 0.4051(12) 0.7261(3) 0.4179(11) 0.0578(14) Uani d 1 . .
    H H10 0.3946 0.7924 0.4090 0.069 Uiso calc 1 . .
    C C11 0.4946(9) 0.6800(7) 0.2902(9) 0.0476(19) Uani d 1 . .
    C C12 0.5655(11) 0.7380(7) 0.1361(9) 0.072(2) Uani d 1 . .
    H H12A 0.6120 0.6952 0.0502 0.107 Uiso calc 1 . .
    H H12B 0.6485 0.7803 0.1834 0.107 Uiso calc 1 . .
    H H12C 0.4803 0.7750 0.0780 0.107 Uiso calc 1 . .
    C C13 0.7701(12) 0.5000 0.5474(12) 0.0441(18) Uani d 1 . .
    H H13 0.7884 0.5000 0.4242 0.053 Uiso calc 1 . .
    C C14 0.8993(9) 0.5000 0.6648(10) 0.0560(17) Uani d 1 . .
    H H14 1.0050 0.5000 0.6224 0.067 Uiso calc 1 . .
    C C15 0.8733(10) 0.5000 0.8481(10) 0.0607(18) Uani d 1 . .
    H H15 0.9607 0.5000 0.9308 0.073 Uiso calc 1 . .
    C C16 0.7142(10) 0.5000 0.9055(9) 0.0577(18) Uani d 1 . .
    H H16 0.6931 0.5000 1.0281 0.069 Uiso calc 1 . .
    C C17 0.5893(11) 0.5000 0.7818(11) 0.049(2) Uani d 1 . .
    H H17 0.4829 0.5000 0.8222 0.059 Uiso calc 1 . .
loop_
    _atom_site_aniso_label
    _atom_site_aniso_U_11
    _atom_site_aniso_U_22
    _atom_site_aniso_U_33
    _atom_site_aniso_U_12
    _atom_site_aniso_U_13
    _atom_site_aniso_U_23
    Co1 0.0433(4) 0.0486(4) 0.0404(4) 0.000 0.0172(3) 0.000
    O2 0.054(4) 0.058(4) 0.044(3) 0.006(3) 0.017(3) -0.001(3)
    O3 0.056(4) 0.052(4) 0.046(3) -0.004(3) 0.021(3) 0.008(3)
    O4 0.040(4) 0.212(10) 0.076(5) 0.000 0.012(4) 0.000
    O5 0.075(6) 0.242(12) 0.056(5) 0.000 -0.006(4) 0.000
    N6 0.055(6) 0.066(6) 0.035(4) 0.000 0.017(4) 0.000
    N7 0.043(5) 0.051(5) 0.045(4) 0.000 0.010(3) 0.000
    C8 0.083(5) 0.072(5) 0.050(4) 0.021(4) -0.008(3) -0.020(4)
    C9 0.040(4) 0.062(5) 0.047(4) 0.009(3) -0.006(3) -0.004(3)
    C10 0.071(4) 0.048(2) 0.054(3) -0.002(4) -0.002(3) 0.005(4)
    C11 0.051(4) 0.051(4) 0.040(3) -0.013(3) -0.005(3) 0.013(3)
    C12 0.070(5) 0.083(6) 0.062(4) -0.020(4) 0.007(4) 0.019(4)
    C13 0.048(5) 0.044(4) 0.041(4) 0.000 0.021(3) 0.000
    C14 0.044(4) 0.064(4) 0.061(4) 0.000 0.012(3) 0.000
    C15 0.065(5) 0.061(4) 0.055(4) 0.000 -0.004(4) 0.000
    C16 0.070(5) 0.068(5) 0.035(3) 0.000 0.009(3) 0.000
    C17 0.055(5) 0.056(4) 0.039(4) 0.000 0.029(4) 0.000
_geom_special_details
;
 All esds (except the esd in the dihedral angle between two l.s. planes)
 are estimated using the full covariance matrix.  The cell esds are taken
 into account individually in the estimation of esds in distances, angles
 and torsion angles; correlations between esds in cell parameters are only
 used when they are defined by crystal symmetry.  An approximate (isotropic)
 treatment of cell esds is used for estimating esds involving l.s. planes.
;
loop_
    _geom_bond_atom_site_label_1
    _geom_bond_atom_site_label_2
    _geom_bond_site_symmetry_2
    _geom_bond_distance
    _geom_bond_publ_flag
    Co1 O2 2_565 1.877(5) ?
    Co1 O2 . 1.877(5) ?
    Co1 O3 . 1.883(6) ?
    Co1 O3 2_565 1.883(6) ?
    Co1 N6 . 1.923(9) ?
    Co1 N7 . 2.010(8) ?
    O2 C9 . 1.270(10) ?
    O3 C11 . 1.252(10) ?
    O4 N6 . 1.162(11) ?
    O5 N6 . 1.224(12) ?
    N7 C17 . 1.325(11) ?
    N7 C13 . 1.372(12) ?
    C8 C9 . 1.489(10) ?
    C8 H8A . 0.9600 ?
    C8 H8B . 0.9600 ?
    C8 H8C . 0.9600 ?
    C9 C10 . 1.392(11) ?
    C10 C11 . 1.374(12) ?
    C10 H10 . 0.9300 ?
    C11 C12 . 1.527(9) ?
    C12 H12A . 0.9600 ?
    C12 H12B . 0.9600 ?
    C12 H12C . 0.9600 ?
    C13 C14 . 1.352(12) ?
    C13 H13 . 0.9300 ?
    C14 C15 . 1.381(10) ?
    C14 H14 . 0.9300 ?
    C15 C16 . 1.383(10) ?
    C15 H15 . 0.9300 ?
    C16 C17 . 1.356(12) ?
    C16 H16 . 0.9300 ?
    C17 H17 . 0.9300 ?
loop_
    _geom_angle_atom_site_label_1
    _geom_angle_atom_site_label_2
    _geom_angle_atom_site_label_3
    _geom_angle_site_symmetry_1
    _geom_angle_site_symmetry_3
    _geom_angle
    _geom_angle_publ_flag
    O2 Co1 O2 2_565 . 83.8(4) ?
    O2 Co1 O3 2_565 . 178.7(3) ?
    O2 Co1 O3 . . 95.18(10) ?
    O2 Co1 O3 2_565 2_565 95.18(10) ?
    O2 Co1 O3 . 2_565 178.7(3) ?
    O3 Co1 O3 . 2_565 85.8(4) ?
    O2 Co1 N6 2_565 . 91.4(3) ?
    O2 Co1 N6 . . 91.4(3) ?
    O3 Co1 N6 . . 89.4(2) ?
    O3 Co1 N6 2_565 . 89.4(2) ?
    O2 Co1 N7 2_565 . 87.9(2) ?
    O2 Co1 N7 . . 87.9(2) ?
    O3 Co1 N7 . . 91.3(3) ?
    O3 Co1 N7 2_565 . 91.3(3) ?
    N6 Co1 N7 . . 179.1(5) ?
    C9 O2 Co1 . . 125.1(6) ?
    C11 O3 Co1 . . 124.1(6) ?
    O4 N6 O5 . . 117.7(10) ?
    O4 N6 Co1 . . 122.9(8) ?
    O5 N6 Co1 . . 119.4(8) ?
    C17 N7 C13 . . 118.2(8) ?
    C17 N7 Co1 . . 120.7(7) ?
    C13 N7 Co1 . . 121.1(7) ?
    C9 C8 H8A . . 109.5 ?
    C9 C8 H8B . . 109.5 ?
    H8A C8 H8B . . 109.5 ?
    C9 C8 H8C . . 109.5 ?
    H8A C8 H8C . . 109.5 ?
    H8B C8 H8C . . 109.5 ?
    O2 C9 C10 . . 124.2(8) ?
    O2 C9 C8 . . 113.4(8) ?
    C10 C9 C8 . . 122.4(9) ?
    C11 C10 C9 . . 124.4(4) ?
    C11 C10 H10 . . 117.8 ?
    C9 C10 H10 . . 117.8 ?
    O3 C11 C10 . . 126.1(7) ?
    O3 C11 C12 . . 114.6(8) ?
    C10 C11 C12 . . 119.3(8) ?
    C11 C12 H12A . . 109.5 ?
    C11 C12 H12B . . 109.5 ?
    H12A C12 H12B . . 109.5 ?
    C11 C12 H12C . . 109.5 ?
    H12A C12 H12C . . 109.5 ?
    H12B C12 H12C . . 109.5 ?
    C14 C13 N7 . . 121.6(8) ?
    C14 C13 H13 . . 119.2 ?
    N7 C13 H13 . . 119.2 ?
    C13 C14 C15 . . 119.6(7) ?
    C13 C14 H14 . . 120.2 ?
    C15 C14 H14 . . 120.2 ?
    C16 C15 C14 . . 118.4(7) ?
    C16 C15 H15 . . 120.8 ?
    C14 C15 H15 . . 120.8 ?
    C17 C16 C15 . . 119.5(6) ?
    C17 C16 H16 . . 120.2 ?
    C15 C16 H16 . . 120.2 ?
    N7 C17 C16 . . 122.7(8) ?
    N7 C17 H17 . . 118.7 ?
    C16 C17 H17 . . 118.7 ?
loop_
    _geom_torsion_atom_site_label_1
    _geom_torsion_atom_site_label_2
    _geom_torsion_atom_site_label_3
    _geom_torsion_atom_site_label_4
    _geom_torsion_site_symmetry_1
    _geom_torsion_site_symmetry_2
    _geom_torsion_site_symmetry_3
    _geom_torsion_site_symmetry_4
    _geom_torsion
    _geom_torsion_publ_flag
    O2 Co1 O2 C9 2_565 . . . -178.3(4) ?
    O3 Co1 O2 C9 . . . . 2.5(6) ?
    N6 Co1 O2 C9 . . . . -87.0(6) ?
    N7 Co1 O2 C9 . . . . 93.6(6) ?
    O2 Co1 O3 C11 . . . . -9.7(6) ?
    O3 Co1 O3 C11 2_565 . . . 171.1(4) ?
    N6 Co1 O3 C11 . . . . 81.7(6) ?
    N7 Co1 O3 C11 . . . . -97.7(6) ?
    Co1 O2 C9 C10 . . . . 4.4(10) ?
    Co1 O2 C9 C8 . . . . -175.9(4) ?
    O2 C9 C10 C11 . . . . -6.6(14) ?
    C8 C9 C10 C11 . . . . 173.8(7) ?
    Co1 O3 C11 C10 . . . . 10.4(11) ?
    Co1 O3 C11 C12 . . . . -168.5(5) ?
    C9 C10 C11 O3 . . . . -1.6(15) ?
    C9 C10 C11 C12 . . . . 177.2(7) ?
    C17 N7 C13 C14 . . . . 0.000(2) ?
    Co1 N7 C13 C14 . . . . 180.0000(10)
                                      ?
    N7 C13 C14 C15 . . . . 0.000(2) ?
    C13 C14 C15 C16 . . . . 0.000(2) ?
    C14 C15 C16 C17 . . . . 0.000(2) ?
    C13 N7 C17 C16 . . . . 0.000(2) ?
    Co1 N7 C17 C16 . . . . 180.000(2) ?
    C15 C16 C17 N7 . . . . 0.000(3) ?
loop_
    _geom_hbond_atom_site_label_D
    _geom_hbond_atom_site_label_H
    _geom_hbond_atom_site_label_A
    _geom_hbond_site_symmetry_A
    _geom_hbond_distance_DH
    _geom_hbond_distance_HA
    _geom_hbond_distance_DA
    _geom_hbond_angle_DHA
    C14 H14 O4 1_655 0.93 2.47 3.150(11) 130.3
_shelx_space_group_comment
;
The symmetry employed for this shelxl refinement is uniquely defined
by the following loop, which should always be used as a source of
symmetry information in preference to the above space-group names.
They are only intended as comments.
;
_shelx_estimated_absorpt_T_min     0.738
_shelx_estimated_absorpt_T_max     0.876
_shelx_hkl_file
;
   2   0   0 1459.15   45.00
  -2   0   0 1456.75   45.00
  -4   0   0   30.10    2.20
   4   0   0   28.30    2.10
   6   0   0  272.27   10.40
  -6   0   0  270.17   10.50
  -8   0   0   87.59  126.89
  10   0   0   50.49    4.90
   1  -1   0 2728.53  164.78
  -1  -1   0 3201.68  124.19
   1   1   0 2918.31  120.69
  -1   1   0 3132.69  173.98
  -3  -1   0   40.50    2.30
   3  -1   0   40.40    2.20
   3   1   0   40.40    2.30
  -3   1   0   41.50    2.30
   5  -1   0   46.60    3.00
  -5  -1   0   47.20    3.10
   5   1   0   43.50    3.00
  -5   1   0   45.90    3.00
   7  -1   0   63.69    4.70
   7  -1   0   62.09    4.20
  -7   1   0   66.29    4.30
   9  -1   0   65.49    5.00
   9   1   0   61.39    4.90
   2  -2   0  131.69    5.10
   2  -2   0  128.09    4.80
   2  -2   0  140.89    4.80
   2   2   0  133.09    4.80
   2   2   0  136.19    4.90
  -2   2   0  147.79    4.90
   4  -2   0  319.47   11.40
   4  -2   0  328.67   11.90
   4   2   0  338.37   11.60
  -4   2   0  334.57   11.50
   6  -2   0  380.26   13.60
   6  -2   0  377.46   14.40
   6   2   0  373.46   13.70
   6   2   0  392.16   13.90
  -6   2   0  375.76   13.80
   8  -2   0   23.20    2.20
  10  -2   0   22.00    3.30
  10   2   0   25.30    3.80
   1  -3   0  164.88    5.40
  -1  -3   0  150.98    5.30
   1  -3   0  175.78    5.30
   1  -3   0  169.28    5.70
  -1   3   0  160.18    5.30
   1   3   0  171.48    5.70
  -1   3   0  143.79    5.50
  -1   3   0  151.58    5.60
   1   3   0  152.68    5.30
   1   3   0  167.78    5.50
   3  -3   0  263.57    9.30
   3  -3   0  259.07    8.80
   3  -3   0  249.88    8.80
   3   3   0  250.67    8.80
  -3   3   0  265.47    9.00
   3   3   0  254.27    9.00
   5  -3   0  581.14   19.30
   5  -3   0  589.04   19.70
   5  -3   0  606.34   20.50
   5   3   0  584.84   19.70
   5   3   0  602.44   19.90
  -5   3   0  585.94   19.80
   7  -3   0  163.68    7.50
   7  -3   0  160.38    6.80
   7  -3   0  202.28   12.10
   7   3   0  175.68    7.90
  -7   3   0  174.08    8.00
   9  -3   0   18.50    2.90
   9  -3   0   16.00    2.30
   9   3   0   22.50    3.40
   0  -4   0 6072.89  290.97
  -2  -4   0  106.69    4.10
   2  -4   0   95.59    4.10
   2  -4   0  104.59    3.80
   2  -4   0  101.39    4.20
  -2   4   0  110.99    4.00
   2   4   0  100.89    3.90
   2   4   0  101.79    4.20
  -2   4   0  112.79    4.30
  -2   4   0  102.69    4.30
   4  -4   0  706.03   23.20
   4  -4   0  729.13   23.80
   4  -4   0  711.53   23.10
   4   4   0  699.93   23.40
   4   4   0  724.93   23.20
  -4   4   0  735.13   23.40
   6  -4   0  947.21   32.20
   6  -4   0 1094.79   35.00
   6  -4   0 1012.60   32.60
   6   4   0  985.30   32.90
   6   4   0 1033.40   33.00
  -6   4   0  961.80   32.90
   8  -4   0   11.90    1.90
   8   4   0   16.20    2.70
  10  -4   0    2.80    2.00
  10   4   0    4.40    2.10
   1  -5   0  367.86   11.60
   1  -5   0  393.26   11.90
   1  -5   0  371.16   12.50
  -1  -5   0  350.96   11.70
  -1   5   0  391.86   11.70
  -1   5   0  336.37   11.90
   1   5   0  393.66   11.90
   1   5   0  352.66   12.40
   1   5   0  358.96   11.70
  -1   5   0  349.77   12.40
   3  -5   0  312.07   10.60
   3  -5   0  322.57   11.20
   3  -5   0  317.47   13.00
   3   5   0  312.27   10.90
  -3   5   0  327.57   10.90
   3   5   0  321.47   11.10
   5  -5   0  565.64   19.20
   5  -5   0  600.44   20.20
   5  -5   0  566.94   19.30
   5   5   0  593.44   19.70
   5   5   0  578.94   19.30
  -5   5   0  570.64   19.50
   7  -5   0   57.69    3.70
   7  -5   0   64.99    4.10
   7   5   0   63.29    4.50
   9  -5   0    2.40    1.80
   9  -5   0    2.80    1.70
   9   5   0    5.00    2.00
   0  -6   0 1177.98   35.00
   0  -6   0 1174.98   36.60
   0  -6   0 1087.69   34.70
   0   6   0 1083.99   34.70
   0   6   0 1130.99   34.90
   0   6   0 1111.39   35.80
  -2  -6   0  186.58    6.70
   2  -6   0  194.88    6.50
   2  -6   0  180.28    7.30
   2  -6   0  196.78    6.80
   2   6   0  180.38    6.50
  -2   6   0  196.48    7.80
   2   6   0  185.78    7.30
  -2   6   0  173.68    6.50
   2   6   0  195.28    6.80
  -2   6   0  186.88    7.00
   4  -6   0  543.45   18.70
   4  -6   0  538.75   18.00
   4  -6   0  552.34   18.70
   4   6   0  549.85   18.20
  -4   6   0  577.14   18.40
   4   6   0  563.54   18.60
   4   6   0  547.05   18.50
   6  -6   0  228.68    9.10
   6  -6   0  242.08    9.50
   6  -6   0  248.08   10.30
   6   6   0  239.08    9.30
   6   6   0  250.57    9.80
  -6   6   0  234.98   10.50
   8  -6   0   -1.00    1.10
   8  -6   0    1.70    1.30
   8   6   0    0.70    1.20
   8   6   0    1.00    1.50
  10  -6   0    7.20    2.50
  10   6   0   12.50    3.20
   1  -7   0   85.69    3.40
   1  -7   0   92.19    4.40
  -1  -7   0   78.79    3.40
   1  -7   0   91.99    3.50
   1   7   0   95.79    3.60
  -1   7   0   89.99    3.30
   1   7   0   90.59    3.40
   1   7   0   91.09    4.40
  -1   7   0   76.19    4.20
  -1   7   0   78.39    3.50
   3  -7   0  211.48    7.60
   3  -7   0  204.28    8.10
   3  -7   0  188.68    7.10
   3   7   0  208.38    8.00
  -3   7   0  198.68    7.90
  -3   7   0  190.88    7.80
   3   7   0  204.88    7.20
  -3   7   0  192.38    7.30
   5  -7   0  244.88    9.70
   5  -7   0  240.78    9.60
   5  -7   0  232.28    8.80
   5   7   0  243.18    9.10
  -5   7   0  245.28    9.40
   5   7   0  236.58    9.30
   5   7   0  255.87    9.60
   7  -7   0   42.80    3.60
   7   7   0   49.90    4.30
   7   7   0   48.90    3.50
   9  -7   0    6.40    2.10
   9   7   0   13.90    3.10
   9   7   0    7.30    2.00
   0  -8   0 1322.47   39.80
   0  -8   0 1210.98   39.50
   0  -8   0 1246.58   40.90
   0   8   0 1301.67   39.60
   0   8   0 1287.27   41.00
   0   8   0 1307.97   39.80
   2  -8   0   60.19    3.60
  -2  -8   0   57.59    3.00
   2  -8   0   54.89    2.70
   2  -8   0   63.39    2.90
  -2   8   0   62.69    3.70
  -2   8   0   58.99    2.80
   2   8   0   60.29    2.90
   2   8   0   59.49    3.60
  -2   8   0   55.49    3.20
   2   8   0   59.09    2.70
   4  -8   0  216.68    8.90
   4  -8   0  211.98    7.70
   4  -8   0  209.58    8.20
   4   8   0  218.98    8.70
  -4   8   0  209.48    8.10
   4   8   0  209.08    7.90
   4   8   0  219.38    8.60
   4   8   0  208.48    8.30
   6  -8   0  394.46   14.70
   6  -8   0  395.66   13.70
  -6   8   0  398.66   14.40
   6   8   0  392.56   14.50
   6   8   0  389.16   14.50
   6   8   0  373.66   14.30
   8  -8   0   18.70    2.60
   8   8   0   19.00    3.00
   8   8   0   23.90    2.90
   1  -9   0  402.66   13.90
   1  -9   0  345.77   12.10
  -1  -9   0  356.86   12.30
   1  -9   0  378.56   12.40
   1   9   0  389.76   13.80
  -1   9   0  358.36   12.50
  -1   9   0  379.76   13.70
   1   9   0  357.46   12.50
   1   9   0  385.26   12.50
   3  -9   0   56.99    3.10
   3  -9   0   53.09    2.80
  -3  -9   0   55.39    3.30
   3  -9   0   57.59    3.80
  -3   9   0   55.19    3.50
  -3   9   0   54.09    3.00
  -3   9   0   56.89    3.80
   3   9   0   57.29    3.10
   3   9   0   53.79    3.70
   3   9   0   53.89    2.80
   5  -9   0  168.98    6.80
   5  -9   0  179.28    8.00
   5  -9   0  172.08    7.40
   5   9   0  172.08    7.70
   5   9   0  165.58    7.50
  -5   9   0  166.78    7.30
   5   9   0  177.48    7.00
   5   9   0  175.48    7.80
   7   9   0   51.59    4.70
   7   9   0   54.49    4.70
   7   9   0   55.59    4.10
   9  -9   0    9.90    2.30
   9   9   0   10.80    2.90
   9   9   0   11.50    2.30
   9   9   0   12.70    4.20
   0 -10   0 1253.87   40.80
   0 -10   0 1413.56   41.20
   0 -10   0 1343.87   42.70
   0  10   0 1233.38   41.20
   0  10   0 1264.57   41.00
   0  10   0 1377.06   42.80
  -2 -10   0  194.08    7.20
   2 -10   0  182.38    7.20
   2 -10   0  161.88    6.70
   2 -10   0  201.08    8.50
  -2  10   0  176.28    7.40
   2  10   0  203.18    8.50
   2  10   0  188.78    6.80
  -2  10   0  205.28    8.50
  -2  10   0  190.38    6.90
   4 -10   0   45.60    3.70
   4 -10   0   53.79    3.20
   4 -10   0   44.80    2.80
  -4  10   0   42.50    3.10
   4  10   0   51.29    3.50
   4  10   0   40.20    3.60
   4  10   0   50.49    2.90
   4  10   0   47.40    3.20
   6 -10   0   27.60    3.10
   6 -10   0   27.10    2.80
   6  10   0   27.10    3.40
   6  10   0   28.30    3.10
  -6  10   0   33.70    3.40
   6  10   0   29.70    3.50
   8 -10   0    3.00    1.60
   8  10   0    4.50    2.20
   8  10   0    4.20    2.00
  -1 -11   0  268.97    9.50
   1 -11   0  268.27   11.00
   1 -11   0  263.87    9.20
  -1  11   0  242.78    9.50
  -1  11   0  289.77   11.20
   1  11   0  294.37   11.20
  -1  11   0  261.17    9.20
   1  11   0  264.57    9.50
   1  11   0  265.47    9.20
   3 -11   0   25.10    3.00
   3 -11   0   27.60    2.30
   3 -11   0   23.50    2.10
  -3 -11   0   28.90    2.70
   3  11   0   26.70    2.30
   3  11   0   22.90    3.00
   3  11   0   26.00    2.00
  -3  11   0   24.90    3.10
  -3  11   0   25.80    2.30
  -3  11   0   23.60    2.80
   5 -11   0    5.60    1.40
   5  11   0    6.80    1.80
   5  11   0    6.30    1.80
  -5  11   0    4.60    1.60
   5  11   0    5.30    1.70
   5  11   0    5.70    1.30
   7 -11   0   11.50    3.30
   7  11   0   11.70    2.40
   7  11   0   10.90    2.40
   7  11   0   11.80    2.70
   0 -12   0  722.23   23.30
   0  12   0  698.83   23.10
  -2 -12   0   82.09    4.20
   2 -12   0   72.59    3.80
   2  12   0   74.19    3.80
   2  12   0   73.19    3.50
  -2  12   0   68.59    4.10
  -2  12   0   73.99    3.60
   2  12   0   72.69    5.10
  -2  12   0   78.59    5.90
   4 -12   0    2.10    1.10
   4 -12   0    1.10    1.00
   4  12   0    1.10    0.90
   4  12   0    2.50    1.10
  -4  12   0    1.10    1.30
   6  12   0   25.70    3.40
   6  12   0   18.90    2.90
   6  12   0   22.20    3.10
   8  12   0    8.00    2.60
   8  12   0    4.50    4.20
   8  12   0    5.60    2.30
   1 -13   0  103.69    4.60
   1  13   0  106.99    6.40
   1  13   0   99.79    4.40
   1  13   0  105.89    4.70
  -1  13   0   90.19    4.80
   3 -13   0    9.30    1.60
  -3 -13   0   13.80    2.10
   3 -13   0   11.00    1.60
  -3  13   0   10.20    2.10
   3  13   0    8.60    1.60
   3  13   0    9.10    2.30
   3  13   0    8.90    1.50
  -3  13   0   10.60    1.70
   5 -13   0   43.40    3.50
  -5  13   0   39.20    3.70
   5  13   0   54.39    4.70
   5  13   0   52.49    4.40
   5  13   0   48.00    3.70
   7  13   0   11.60    3.00
   7  13   0   26.30    3.70
   7  13   0   16.60    3.00
   0  14   0  101.69    4.80
   2 -14   0   15.90    2.00
   2  14   0   13.60    1.70
   2  14   0   12.60    2.70
  -2  14   0   15.30    3.00
   2  14   0   16.50    2.20
  -2  14   0   15.20    2.20
   4 -14   0   53.79    3.80
   4  14   0   55.59    3.90
   4  14   0   65.09    5.20
  -4  14   0   50.09    3.90
   4  14   0   70.89    4.80
   4  14   0   58.39    5.00
   6  14   0   58.29    5.10
   6  14   0   61.49    5.40
   6  14   0   53.29    4.50
   1 -15   0    4.50    1.30
  -1  15   0    2.70    1.50
   1  15   0    5.20    2.30
  -1  15   0    4.50    2.20
   1  15   0    6.10    1.40
   3 -15   0   18.80    2.50
   3  15   0   20.30    2.60
  -3  15   0   20.30    3.30
   3  15   0   13.30    1.80
   3  15   0   23.70    3.60
   5  15   0   24.00    3.10
   5  15   0   22.80    3.30
   5  15   0   19.40    3.60
   0  16   0   55.39    5.30
  -2  16   0    9.10    2.70
   2  16   0    8.60    2.80
   2  16   0   10.70    1.90
  -2  16   0    9.50    2.20
   4  16   0   18.30    3.00
   4  16   0    9.00    2.00
   4  16   0   14.70    3.30
   1  17   0   14.40    3.00
  -1  17   0   15.10    3.40
   3  17   0    7.20    1.80
  -3  17   0    8.20    2.80
   3  17   0    5.20    2.60
   0  18   0   21.30    4.10
   2  18   0    3.10    3.30
  10   0  -1   57.79    5.50
   6   0  -1  293.47   11.80
   6   0  -1  284.07   10.90
   6   0  -1  301.07   11.20
   4   0  -1  171.88    7.00
   4   0  -1  164.08    6.40
   4   0  -1  171.78    6.60
  -2   0   1   38.50    2.10
   2   0  -1   30.80    1.90
   2   0  -1   33.70    1.70
   0   0   1 7144.99  312.07
   0   0  -1 7674.43  319.27
  -2   0  -1 9734.23  452.05
   2   0   1 9999.00  452.35
   4   0   1  948.91   30.40
  -4   0  -1  960.90   30.60
  -6   0  -1   27.90    3.10
   6   0   1   31.80    2.80
  -8   0  -1 -101.19  121.89
  10   0   1   32.30    4.20
   9  -1  -1  120.09    6.70
   9   1  -1  117.59    6.80
   7  -1  -1  339.87   13.10
   7  -1  -1  349.87   13.30
   7   1  -1  358.96   14.40
   7   1  -1  366.66   15.30
   5  -1  -1   13.40    2.10
   5  -1  -1   16.20    1.90
   5   1  -1   14.30    1.80
   5   1  -1   17.50    2.00
   5   1  -1   12.60    2.00
   3  -1  -1  131.79    5.20
   3  -1  -1  136.19    5.60
   3   1  -1  143.39    5.20
   3   1  -1  132.29    5.30
   3   1  -1  142.19    5.60
  -1  -1  -1 2255.97   69.09
  -1  -1  -1 2240.48   68.79
   1   1   1 2268.67   69.09
   3  -1   1 2745.83   84.39
  -3  -1  -1 2759.72   84.59
   3   1   1 2734.13   84.49
  -3   1  -1 2751.02   84.49
   5  -1   1  221.58    8.40
  -5  -1  -1  217.78    8.60
  -5   1  -1  220.28    8.60
   5   1   1  226.58    8.50
   7   1   1   34.50    3.00
   9  -1   1   42.30    4.00
   9   1   1   43.90    4.20
  10  -2  -1    7.60    2.70
  10   2  -1    9.60    2.60
   6  -2  -1  316.67   11.90
   6  -2  -1  336.87   14.60
   6   2  -1  325.37   12.80
   6   2  -1  321.37   12.20
   4  -2  -1   41.80    2.90
   4   2  -1   36.60    2.40
  -4   2   1   43.00    2.50
   4   2  -1   40.10    2.60
  -2  -2   1 1332.97   41.80
   2  -2  -1 1312.67   41.60
   2  -2  -1 1362.16   42.10
   2  -2  -1 1362.06   41.70
  -2   2   1 1336.07   41.60
   2   2  -1 1346.17   41.70
  -2   2   1 1350.56   41.60
  -2   2   1 1404.16   42.20
   0  -2   1  691.23   21.10
   0  -2  -1  683.23   21.30
   0  -2   1  651.93   21.30
   0   2  -1  689.73   21.10
   0   2   1  699.33   21.30
  -2  -2  -1 1026.00   32.20
   2  -2   1 1038.80   32.20
   2   2   1 1015.90   32.20
  -2   2  -1 1063.89   32.30
   4  -2   1  514.55   17.00
  -4  -2  -1  524.35   17.20
  -4   2  -1  506.45   17.20
   4   2   1  508.95   17.00
   6  -2   1  196.18    8.00
  -6  -2  -1  208.08    9.60
   6   2   1  191.98    8.10
   8   2   1   42.90    3.80
  10  -2   1   29.90    3.80
  10  -2   1   29.00    3.30
  10   2   1   34.80    4.40
   9  -3  -1   23.30    3.40
   9   3  -1   23.70    3.30
   7  -3  -1  214.38    9.10
   7   3  -1  234.38   12.30
   5  -3  -1  428.96   15.00
   5  -3  -1  414.46   14.10
   5  -3  -1  383.06   13.50
   5   3  -1  397.76   14.10
  -5   3   1  420.36   14.20
   5   3  -1  403.76   14.40
   3  -3  -1 1590.44   49.50
   3  -3  -1 1820.82   51.19
  -3  -3   1 1524.15   49.80
   3  -3  -1 1600.34   49.60
  -3   3   1 1566.44   49.60
  -3   3   1 1572.64   49.40
   3   3  -1 1603.04   49.30
  -3   3   1 1543.55   50.29
  -1   3   1 3251.27   99.49
  -1  -3  -1 1367.96   42.00
   1  -3   1 1352.96   41.70
   1   3   1 1331.27   41.90
  -1   3  -1 1365.06   41.70
   3  -3   1  202.98    7.10
  -3  -3  -1  201.18    7.30
   3   3   1  192.18    7.10
  -5  -3  -1  612.24   19.80
   5  -3   1  581.44   19.40
   5   3   1  575.34   19.60
  -5   3  -1  566.14   19.70
   7  -3   1   27.10    4.20
   7  -3   1   35.60    3.80
   7   3   1   35.60    3.40
   9  -3   1   53.19    3.90
   9  -3   1   57.59    4.50
   9   3   1   56.29    4.50
  10  -4  -1    6.50    2.40
  10   4  -1    7.10    2.40
   8   4  -1   88.49   89.89
  -8   4   1   37.60  169.48
   8   4  -1   -9.50  126.69
   6  -4  -1  355.76   13.40
   6  -4  -1  345.37   12.50
   6  -4  -1  311.77   13.50
  -6   4   1  357.26   12.70
   6   4  -1  344.97   12.50
   6   4  -1  340.77   12.80
   4  -4  -1 1109.79   34.20
   4  -4  -1 1047.50   33.40
   4   4  -1 1055.09   33.10
  -4   4   1 1023.20   33.40
   4   4  -1 1048.80   33.50
   2  -4  -1 1088.39   34.90
   2  -4  -1 1155.28   34.90
   2  -4  -1 1106.29   34.40
  -2  -4   1 1116.19   34.70
  -2  -4   1 1074.39   34.70
   2   4  -1 1128.89   34.60
  -2   4   1 1115.49   35.10
   2   4  -1 1116.99   34.80
  -2   4   1 1111.69   34.90
   0  -4  -1  335.97   11.10
   0  -4   1  336.97   11.40
   0  -4   1  345.77   10.90
   0   4  -1  351.16   10.90
   0   4   1  335.37   11.40
   0   4  -1  326.27   11.30
   0   4   1  343.37   11.10
   2  -4   1  328.77   11.30
   2  -4   1  347.47   10.90
   2  -4   1  322.97   11.00
   2   4   1  331.97   11.20
   2   4   1  325.67   10.80
  -2   4  -1  338.17   10.90
   2   4   1  323.17   10.90
   4  -4   1  523.25   17.70
   4  -4   1  526.85   17.10
   4  -4   1  516.55   17.30
  -4   4  -1  518.15   17.30
   4   4   1  504.45   17.20
   6  -4   1  333.57   12.50
   6  -4   1  357.16   13.60
   6  -4   1  350.76   12.60
  -6   4  -1  321.97   12.90
   6   4   1  367.76   14.20
   6   4   1  364.26   13.00
   8  -4   1  107.29    6.00
   8   4   1  117.09    6.30
  10  -4   1   10.20    2.50
  10   4   1   20.20    3.40
   9  -5  -1   23.20    3.20
   9   5  -1   20.80    3.30
   7  -5  -1   56.69    3.90
   7  -5  -1   53.99    3.30
   7   5  -1   57.39    4.30
  -7   5   1   54.99    4.20
   5  -5  -1  263.57    9.50
   5  -5  -1  273.77   10.40
   5  -5  -1  253.57    9.50
  -5   5   1  268.27    9.70
   5   5  -1  259.07    9.60
   5   5  -1  244.98    9.20
   5   5  -1  260.97   10.00
   3  -5  -1 1761.82   55.49
   3  -5  -1 1785.92   54.89
   3  -5  -1 1834.42   55.59
  -3  -5   1 1758.42   55.29
   3   5  -1 1862.41   55.19
  -3   5   1 1741.23   55.29
   3   5  -1 1770.92   55.19
  -3   5   1 1720.33   54.99
   1  -5  -1 2122.29   66.29
   1  -5  -1 2221.18   65.89
  -1  -5   1 2168.68   65.69
  -1  -5   1 2122.79   66.19
   1   5  -1 2148.58   66.19
  -1   5   1 2028.60   66.19
   1   5  -1 2148.69   65.59
  -1   5   1 2155.58   65.99
   1  -5   1  210.58    8.30
   1  -5   1  226.88    7.80
  -1  -5  -1  241.28    8.20
  -1   5  -1  233.58    8.40
  -1   5  -1  244.68    7.80
   1   5   1  235.38    8.00
   3  -5   1  599.54   20.70
   3  -5   1  637.24   20.60
   3  -5   1  640.14   20.30
   3   5   1  648.44   20.90
  -3   5  -1  644.84   20.50
   3   5   1  646.14   20.40
   3   5   1  599.74   20.20
   5  -5   1  548.65   18.20
   5  -5   1  552.74   19.10
   5  -5   1  543.35   18.60
   5   5   1  546.15   18.50
  -5   5  -1  534.85   18.60
   5   5   1  541.35   18.30
   7  -5   1   10.20    1.90
   7   5   1   11.20    2.50
   9  -5   1   19.90    3.00
   9   5   1   20.40    3.20
  10  -6  -1    3.90    2.30
  10   6  -1    3.30    2.70
   8  -6  -1   13.90    2.10
   8   6  -1   18.30    3.10
   6  -6  -1   85.89    5.10
   6  -6  -1   84.49    4.50
   6  -6  -1   87.49    4.40
   6   6  -1   83.19    4.90
   6   6  -1   92.79    4.60
   6   6  -1   89.59    5.10
  -6   6   1   94.69    4.90
   4  -6  -1   44.50    2.60
   4  -6  -1   43.50    3.00
   4  -6  -1   45.40    2.80
  -4   6   1   41.50    3.40
  -4   6   1   43.70    2.70
   4   6  -1   47.40    2.70
   4   6  -1   43.90    2.70
  -4   6   1   44.90    2.80
   2  -6  -1 1163.28   38.80
  -2  -6   1 1251.47   38.70
  -2  -6   1 1229.58   38.40
   2  -6  -1 1313.67   38.60
  -2   6   1 1175.78   38.70
   2   6  -1 1219.08   38.10
   2   6  -1 1248.78   38.80
  -2   6   1 1211.88   38.90
   0  -6   1  285.97    9.10
   0  -6   1  252.67   11.20
   0  -6  -1  274.37    9.30
   0   6  -1  274.97    9.10
   0   6   1  287.47    9.40
   0   6   1  265.97    9.90
   0   6  -1  270.27    9.90
   2  -6   1   75.59    3.70
   2  -6   1   66.69    3.00
   2  -6   1   71.99    3.00
   2   6   1   72.29    3.30
   2   6   1   63.69    3.00
   2   6   1   65.49    2.80
   4  -6   1  477.95   16.20
   4  -6   1  471.95   16.30
   4  -6   1  473.25   15.60
   4   6   1  474.15   16.40
   4   6   1  461.45   15.60
   4   6   1  471.55   15.90
  -4   6  -1  459.85   15.90
   6  -6   1  226.48   11.20
   6  -6   1  223.58    9.10
   6  -6   1  216.18    8.70
  -6   6  -1  211.88    9.20
   6   6   1  233.58    8.90
   6   6   1  231.28    9.20
   8  -6   1   17.40    2.50
   8  -6   1   16.90    2.50
   8   6   1   24.50    3.30
  10  -6   1    7.50    2.50
  10   6   1    7.80    2.60
   9  -7  -1    8.50    2.20
   7  -7  -1   68.89    4.20
   7  -7  -1   64.99    4.10
   7   7  -1   68.89    5.00
   7   7  -1   71.99    3.90
   5  -7  -1  121.29    5.90
   5  -7  -1  122.09    5.20
   5  -7  -1  123.29    5.70
   5   7  -1  122.69    5.50
   5   7  -1  117.19    5.90
  -5   7   1  127.59    5.60
   3  -7  -1  560.74   18.10
   3  -7  -1  567.64   18.90
  -3  -7   1  563.84   18.80
   3  -7  -1  565.34   19.20
  -3   7   1  555.34   19.10
   3   7  -1  581.34   18.50
  -3   7   1  569.24   19.30
   3   7  -1  579.74   19.10
  -1  -7   1 1193.28   37.40
   1  -7  -1 1216.88   38.30
  -1  -7   1 1207.28   38.30
   1  -7  -1 1189.78   37.60
  -1   7   1 1175.98   38.30
  -1   7   1 1212.68   37.70
   1   7  -1 1195.38   38.20
   1  -7   1  215.28    8.60
   1  -7   1  213.38    7.70
  -1  -7  -1  232.08    8.20
  -1   7  -1  235.08    8.70
   1   7   1  226.98    8.00
  -1   7  -1  235.28    8.10
   1   7   1  212.78    8.60
   3  -7   1   68.99    3.30
   3  -7   1   66.39    3.80
   3  -7   1   63.09    3.20
  -3   7  -1   58.79    3.30
   3   7   1   67.89    3.80
   3   7   1   64.59    3.30
   3   7   1   66.99    3.00
   3   7   1   70.49    3.60
   5  -7   1  339.27   12.60
   5  -7   1  342.27   11.90
   5  -7   1  335.57   12.60
   5   7   1  341.17   12.80
   5   7   1  336.27   11.90
  -5   7  -1  322.57   12.30
   5   7   1  324.17   12.10
   7  -7   1    0.30    1.30
   7   7   1    3.50    1.80
   7   7   1    3.90    1.90
   9  -7   1   15.80    2.50
   9   7   1   16.20    3.10
   9   7   1   15.20    4.60
   8  -8  -1    8.90    2.00
   8  -8  -1    9.20    1.90
   8   8  -1    5.50    2.50
   6  -8  -1  191.38    8.30
   6  -8  -1  199.68    8.80
   6  -8  -1  195.68    7.80
   6   8  -1  200.38    8.10
   4  -8  -1  280.67    9.90
   4  -8  -1  277.97   10.70
   4  -8  -1  298.37   11.20
  -4  -8   1  292.77   10.80
  -4   8   1  298.87   10.40
   4   8  -1  277.77   10.80
  -4   8   1  288.17   11.40
   4   8  -1  288.87   10.30
  -4   8   1  303.57   11.00
  -2  -8   1  314.57   11.00
   2  -8  -1  324.17   11.10
   2  -8  -1  306.37   11.60
  -2  -8   1  319.67   11.60
   2   8  -1  321.27   11.70
  -2   8   1  315.97   11.80
   2   8  -1  317.47   10.60
   2   8  -1  322.67   10.70
  -2   8   1  312.67   11.40
   0  -8   1  150.08    6.10
   0  -8  -1  159.78    6.60
   0  -8   1  155.98    6.70
   0   8   1  157.18    6.80
   0   8   1  160.58    6.10
   0   8  -1  151.58    5.70
   0   8  -1  156.98    6.80
   2  -8   1   55.99    2.90
   2  -8   1   64.69    2.80
   2  -8   1   61.39    3.70
   2   8   1   60.59    3.20
  -2   8  -1   60.89    3.00
  -2   8  -1   59.79    3.70
   2   8   1   62.29    3.80
   4  -8   1  172.98    6.60
   4  -8   1  171.88    6.90
   4  -8   1  168.28    7.50
   4   8   1  167.78    6.90
   4   8   1  171.48    6.50
   4   8   1  175.08    7.50
  -4   8  -1  164.68    6.90
   4   8   1  171.68    7.30
   6  -8   1  126.29    6.40
   6  -8   1  128.89    6.60
   6  -8   1  120.19    5.70
   6   8   1  124.99    6.70
   6   8   1  117.89    6.00
  -6   8  -1  112.29    7.10
   6   8   1  123.49    5.60
   8  -8   1   82.49    4.90
   8   8   1   77.49    5.00
   8   8   1   83.09    5.40
   8   8   1   77.79    5.80
   9  -9  -1   12.50    2.30
   9   9  -1   19.60    3.80
   7  -9  -1   56.89    4.30
   7   9  -1   62.39    4.90
   7   9  -1   57.59    3.90
   5  -9  -1  183.28    7.10
   5  -9  -1  179.88    8.00
   5  -9  -1  179.98    8.10
   5   9  -1  185.88    8.00
   5   9  -1  180.58    7.90
   5   9  -1  181.88    7.40
  -5   9   1  188.18    7.50
   3  -9  -1  325.07   11.50
   3  -9  -1  318.87   12.20
  -3  -9   1  323.37   11.50
   3   9  -1  316.97   11.10
  -3   9   1  316.87   12.10
   3   9  -1  327.87   12.00
  -3   9   1  328.37   12.10
   3   9  -1  309.17   11.10
   1  -9  -1  503.65   17.70
  -1  -9   1  507.15   17.70
  -1  -9   1  498.55   16.60
   1  -9  -1  501.95   16.80
   1   9  -1  517.15   17.70
  -1   9   1  477.15   17.10
   1   9  -1  529.75   16.50
  -1   9   1  511.15   17.90
  -1  -9  -1  255.07    9.10
   1  -9   1  234.18    9.60
   1  -9   1  218.08    8.40
  -1   9  -1  258.77    9.80
   1   9   1  236.58    9.70
  -1   9  -1  249.68    8.40
   1   9   1  232.98    8.80
   3  -9   1  238.48   10.10
   3  -9   1  239.78    8.90
   3  -9   1  257.37    9.00
   3   9   1  259.97   10.20
   3   9   1  244.68    9.00
  -3   9  -1  252.67    9.10
   3   9   1  263.57    9.50
   3   9   1  241.78    8.70
   5  -9   1  119.79    6.30
   5  -9   1  126.59    5.90
   5  -9   1  121.39    5.40
   5   9   1  114.19    6.10
  -5   9  -1  114.59    5.80
   5   9   1  122.09    5.40
   5   9   1  118.19    6.10
   5   9   1  123.59    5.80
   7  -9   1   20.10    3.20
   7   9   1   23.50    3.60
   7   9   1   20.80    3.00
   7   9   1   20.30    2.80
   9  -9   1   17.10    2.70
   9   9   1   17.00    3.20
   9   9   1   11.60    2.50
   9   9   1   14.00    2.90
   8 -10  -1   20.90    2.70
   8  10  -1   33.60    4.30
   8  10  -1   35.20    3.50
   8  10  -1   32.10    4.20
   6 -10  -1   36.70    3.50
   6 -10  -1   39.30    3.00
  -6  10   1   33.20    3.30
   6  10  -1   45.00    3.80
   6  10  -1   36.20    3.90
   6  10  -1   35.60    3.30
  -4 -10   1    7.40    1.70
   4 -10  -1    7.00    1.20
   4 -10  -1    7.80    1.60
   4 -10  -1    7.20    1.90
  -4  10   1    6.20    1.30
   4  10  -1   10.20    2.00
  -4  10   1    6.40    1.80
   4  10  -1    8.60    1.40
  -4  10   1    5.00    1.60
   4  10  -1    8.10    1.50
  -2 -10   1  126.29    5.40
   2 -10  -1  125.69    6.20
   2 -10  -1  118.79    5.30
  -2  10   1  135.59    6.40
   2  10  -1  131.39    6.20
   2  10  -1  133.59    5.10
   2  10  -1  113.69    4.80
  -2  10   1  115.89    5.60
   0 -10  -1  437.56   15.10
   0 -10   1  429.36   14.70
   0 -10   1  439.96   16.20
   0  10  -1  445.86   14.70
   0  10   1  469.25   15.20
   0  10  -1  451.85   16.20
   0  10   1  447.66   16.40
   2 -10   1  262.67   11.00
   2 -10   1  239.38    9.20
  -2  10  -1  271.97    9.30
   2  10   1  255.37    9.60
   2  10   1  255.87   10.60
  -2  10  -1  274.67   10.60
   4 -10   1  156.88    6.30
   4 -10   1  144.09    7.20
   4 -10   1  146.29    6.00
   4  10   1  146.89    7.20
   4  10   1  148.99    6.40
  -4  10  -1  151.88    6.50
   4  10   1  136.49    6.50
   4  10   1  149.59    5.90
   6 -10   1   22.50    3.00
   6  10   1   26.00    3.50
   6  10   1   20.60    3.00
   6  10   1   22.70    3.40
   8 -10   1    4.80    1.70
   8  10   1    2.80    1.60
   8  10   1    3.30    2.00
   8  10   1    6.00    2.20
   7  11  -1   54.89    5.00
   7  11  -1   60.59    5.00
   7  11  -1   51.79    4.30
   5 -11  -1    3.90    1.40
   5 -11  -1    2.40    1.10
   5  11  -1    5.80    1.90
   5  11  -1    4.40    1.40
  -5  11   1    1.40    1.50
   3 -11  -1   14.40    2.00
  -3 -11   1   10.40    1.80
   3 -11  -1   14.50    2.40
   3  11  -1   13.50    1.70
   3  11  -1   15.40    2.60
  -3  11   1    9.10    2.00
  -3  11   1   12.00    2.40
   3  11  -1   15.30    1.70
  -1 -11   1  339.17   11.80
  -1 -11   1  343.57   13.10
   1 -11  -1  333.97   11.90
   1  11  -1  348.97   13.20
  -1  11   1  332.77   13.20
   1  11  -1  339.57   11.60
  -1  11   1  327.27   12.10
  -1 -11  -1  201.48    8.00
   1 -11   1  200.18    7.40
   1 -11   1  192.48    8.80
   1  11   1  185.58    7.70
  -1  11  -1  212.08    9.10
  -1  11  -1  208.58    7.40
   1  11   1  197.38    9.00
   3 -11   1  176.68    7.10
   3 -11   1  185.38    7.00
  -3  11  -1  189.88    7.30
   3  11   1  183.88    7.50
   3  11   1  175.88    7.20
   3  11   1  166.88    6.60
   3  11   1  190.68    8.60
   5 -11   1   30.70    2.80
   5 -11   1   32.90    2.90
   5  11   1   31.50    3.10
   5  11   1   36.70    3.50
   5  11   1   30.00    2.50
  -5  11  -1   30.20    3.20
   5  11   1   34.90    3.50
   7 -11   1   15.20    2.30
   7  11   1   17.00    2.90
   7  11   1   13.80    2.80
   7  11   1   18.00    2.90
   8  12  -1   19.30    3.70
   8  12  -1   17.10    3.10
   8  12  -1   21.10    3.10
   6  12  -1   51.79    4.70
   6  12  -1   45.80    4.00
  -6  12   1   37.90    3.90
   6  12  -1   48.30    4.50
  -4 -12   1    0.80    1.60
   4 -12  -1    1.30    1.10
  -4  12   1   -0.50    0.90
   4  12  -1    2.30    1.60
   4  12  -1    0.80    1.10
   4  12  -1    0.20    0.90
  -4  12   1    0.30    1.50
  -2 -12   1   10.60    1.80
   2 -12  -1    8.70    1.60
  -2  12   1    8.60    1.90
   2  12  -1    6.30    1.90
   2  12  -1    7.70    1.30
  -2  12   1    9.80    2.40
   0 -12  -1  209.48    8.10
   0 -12   1  193.78    7.50
   0  12  -1  200.78    7.50
   0  12  -1  197.18    9.10
   0  12   1  192.08    7.90
   2 -12   1  175.58    7.10
  -2  12  -1  192.48    7.30
   2  12   1  175.18   11.80
   2  12   1  187.88    7.60
   4 -12   1   55.09    3.40
   4 -12   1   54.49    3.60
   4  12   1   57.79    3.90
   4  12   1   60.79    3.90
   4  12   1   55.09    3.10
  -4  12  -1   51.29    3.70
   4  12   1   51.19    4.30
   6 -12   1    7.50    1.90
   6  12   1    7.90    2.30
   6  12   1    7.60    2.10
   6  12   1    8.60    2.30
   8 -12   1    4.20    2.10
   8  12   1    8.10    2.80
   8  12   1    7.60    2.60
   8  12   1    3.50    1.70
   7  13  -1   28.10    4.10
   7  13  -1   34.10    4.30
   7  13  -1   32.40    4.20
   5  13  -1   70.99    4.40
   5  13  -1   75.79    5.40
  -3 -13   1   76.39    4.60
   3 -13  -1   61.19    3.90
   3  13  -1   65.69    3.70
   3  13  -1   64.19    3.50
   3  13  -1   71.09    5.20
  -3  13   1   65.59    4.70
   1 -13  -1  110.49    5.30
  -1 -13   1  114.09    5.30
   1  13  -1  106.69    4.80
   1  13  -1  108.49    6.40
  -1  13   1  108.49    5.40
  -1 -13  -1   75.79    4.40
   1 -13   1   79.29    4.00
   1  13   1   73.69    4.10
  -1  13  -1   75.29    3.90
   3 -13   1   71.09    3.50
   3 -13   1   64.19    3.80
   3  13   1   67.99    5.20
   3  13   1   69.39    4.20
  -3  13  -1   64.39    3.90
   5 -13   1   20.00    2.80
   5  13   1   24.60    2.70
   5  13   1   22.70    3.00
   5  13   1   25.00    3.50
   5  13   1   22.00    2.80
   7 -13   1   -0.40    1.00
   7  13   1    5.00    1.90
   7  13   1    1.60    1.70
   7  13   1    3.10    2.20
   6  14  -1   35.40    3.50
   6  14  -1   28.40    4.10
   6  14  -1   30.10    4.20
   4 -14  -1   31.30    3.20
  -4  14   1   37.30    4.20
   4  14  -1   41.10    4.40
  -4  14   1   39.80    4.30
   4  14  -1   34.80    2.90
  -2 -14   1   88.79    4.90
   2 -14  -1   76.99    4.40
   2  14  -1   69.89    4.10
   2  14  -1   91.09    6.00
  -2  14   1   81.49    5.10
  -2  14   1   89.79    6.10
   0 -14  -1   32.10    3.00
   0 -14   1   29.90    2.90
   0  14  -1   40.30    3.10
   0  14  -1   39.20    4.30
   0  14   1   38.60    3.10
   2 -14   1    3.00    1.30
  -2  14  -1    5.90    1.60
   2  14   1    4.60    1.40
   2  14   1    2.40    2.00
   4 -14   1   28.70    2.60
   4  14   1   33.70    3.60
   4  14   1   30.10    3.30
   4  14   1   28.80    3.80
   6  14   1   20.30    3.20
   6  14   1   21.10    3.40
   6  14   1   29.30    3.50
   5  15  -1   10.90    2.80
   5  15  -1   13.10    2.80
   5  15  -1   12.50    2.10
   3 -15  -1   30.50    3.30
   3  15  -1   39.70    4.30
  -3  15   1   41.00    4.20
  -3  15   1   46.00    4.70
   1 -15  -1   63.79    4.20
  -1  15   1   66.99    5.50
   1  15  -1   72.39    5.60
  -1  15   1   65.39    4.40
   1  15  -1   62.49    3.90
   1 -15   1   -0.50    0.60
   1  15   1    0.00    1.60
   1  15   1    2.10    1.40
  -1  15  -1   -1.10    1.20
  -1  15  -1   -1.70    1.50
   3  15   1    7.60    2.40
   3  15   1    5.10    1.80
   5  15   1   34.90    4.40
   5  15   1   28.10    3.70
   5  15   1   30.70    3.80
  -4  16   1    4.10    2.30
   4  16  -1    6.50    2.80
   4  16  -1    4.00    1.40
   2 -16  -1   12.60    2.20
  -2  16   1   16.30    2.80
  -2  16   1   17.70    3.50
   2  16  -1   16.80    3.30
   0  16  -1    9.60    1.90
   0  16   1   13.30    2.20
   0  16   1   13.40    3.00
   0  16  -1   13.40    3.00
   2  16   1    7.60    1.90
  -2  16  -1    5.20    2.30
   2  16   1    4.10    2.20
   4  16   1   15.00    3.20
   4  16   1   14.20    2.50
  -3  17   1   23.40    4.00
   3  17  -1   14.60    3.30
  -3  17   1   22.60    5.10
   1 -17  -1   17.60    2.80
  -1  17   1   20.80    3.70
   1  17  -1   28.50    4.40
  -1  17   1   31.40    3.90
   1  17   1    9.30    2.10
  -1  17  -1    8.70    2.60
   1  17   1   10.00    2.90
   3  17   1   12.20    2.50
   3  17   1   14.80    3.20
   0  18   1    8.70    2.30
   0  18   1    7.40    3.40
   0  18  -1    5.90    3.00
  10   0  -2   39.70    4.80
   8   0  -2  830.92  238.88
   6   0  -2  459.65   16.40
   6   0  -2  470.85   18.90
   6   0  -2  462.85   16.30
   4   0  -2  475.05   16.20
   4   0  -2  483.05   16.40
   4   0  -2  512.55   17.00
   2   0  -2   14.90    1.10
   2   0  -2   14.80    1.30
   0   0   2   43.40    1.90
   0   0  -2   48.50    2.00
   0   0   2   43.00    2.00
   0   0  -2   49.90    1.90
   2   0   2 7264.17  406.46
  -2   0  -2 7144.59  416.66
  -4   0  -2 2186.68   68.49
   4   0   2 2218.28   68.29
   6   0   2    7.60    1.60
  -6   0  -2    7.40    1.60
   8   0   2   20.10    3.40
  10   0   2    1.30    2.00
   9  -1  -2   69.79    5.20
   9   1  -2   77.59    5.60
   7  -1  -2  523.75   18.50
   7  -1  -2  513.65   18.60
   7   1  -2  531.15   19.20
   5  -1  -2  160.18    6.70
   5  -1  -2  161.98    7.20
   5  -1  -2  154.18    6.40
   5   1  -2  161.58    6.80
   5   1  -2  158.48    7.10
   5   1  -2  156.88    6.40
  -3  -1   2  125.29    5.10
   3  -1  -2  123.49    5.00
   3  -1  -2  126.79    4.90
   3  -1  -2  141.19    5.60
  -3   1   2  125.19    5.50
   3   1  -2  128.89    5.40
  -1  -1   2  108.29    4.20
   1  -1  -2  113.99    3.90
  -1  -1   2  109.79    4.10
   1  -1  -2  129.89    4.40
   1   1  -2  122.69    4.20
  -1   1   2  102.99    3.90
  -1   1   2  108.49    4.30
   1   1  -2  117.49    4.00
   1  -1   2  855.71   25.80
  -1  -1  -2  853.51   26.20
   1  -1   2  817.52   25.80
  -1  -1  -2  824.52   25.70
  -1   1  -2  832.22   25.80
   1   1   2  812.32   25.60
  -1   1  -2  812.82   26.00
   1   1   2  821.72   26.00
  -3  -1  -2 4641.84  140.89
   3  -1   2 4636.84  140.39
  -3   1  -2 4581.74  140.59
   3   1   2 4498.25  140.29
   5  -1   2  303.87   10.80
  -5  -1  -2  292.27   11.10
  -5   1  -2  290.77   11.10
   5   1   2  314.67   11.00
   7  -1   2  -48.80   72.09
   9  -1   2   14.80    2.50
   9   1   2   16.00    2.60
  10  -2  -2   17.10    3.20
  10   2  -2   17.80    3.40
   8   2  -2   26.90    3.60
   6  -2  -2  359.66   12.90
   6  -2  -2  363.16   13.70
   6  -2  -2  349.87   12.70
   6   2  -2  343.17   12.60
   6   2  -2  348.77   13.10
   6   2  -2  340.27   15.30
   4  -2  -2  546.85   18.30
   4  -2  -2  547.75   19.10
   4  -2  -2  585.74   19.20
   4   2  -2  561.94   18.40
  -4   2   2  551.04   19.30
   4   2  -2  567.84   19.00
  -2  -2   2   77.39    3.30
  -2  -2   2   72.49    3.40
   2  -2  -2   83.59    3.60
   2  -2  -2   77.59    3.00
  -2   2   2   84.69    3.80
   2   2  -2   82.79    3.30
  -2   2   2   76.89    3.10
   2   2  -2   80.19    3.40
   0  -2   2  952.90   29.80
   0  -2  -2  959.20   30.10
   0  -2   2  945.11   29.60
   0   2  -2  997.80   29.80
   0   2   2  965.40   30.10
   0   2  -2  950.00   29.60
  -2  -2  -2  607.44   19.10
   2  -2   2  582.74   19.00
   2   2   2  597.44   19.50
  -2   2  -2  603.64   19.20
   2   2   2  611.74   19.00
  -4  -2  -2   62.69    3.40
   4  -2   2   61.89    3.20
   4   2   2   59.09    3.20
  -4   2  -2   60.29    3.40
   6  -2   2   13.20    1.90
  -6  -2  -2   13.10    2.10
  -6   2  -2   10.10    1.80
   6   2   2   11.20    1.90
   8   2   2   66.69    4.80
  10  -2   2    3.50    2.20
  10   2   2    1.80    2.20
   9  -3  -2   12.10    2.60
   9   3  -2   14.40    2.70
   7  -3  -2  105.79    5.70
   7  -3  -2  112.59    5.70
   5  -3  -2  155.18    6.40
   5  -3  -2  160.88    6.50
   5  -3  -2  159.68    7.10
   5   3  -2  152.48    6.70
   5   3  -2  158.18    7.10
   5   3  -2  155.68    6.40
   3  -3  -2 1827.12   57.39
   3  -3  -2 1828.22   57.29
  -3  -3   2 1828.72   57.69
   3  -3  -2 1923.01   58.09
  -3   3   2 1904.61   58.49
  -3   3   2 1814.02   57.29
   3   3  -2 1820.72   57.89
   3   3  -2 1925.41   57.59
  -1  -3   2 1436.66   44.40
  -1  -3   2 1341.17   44.10
  -1  -3   2 1436.16   44.30
   1  -3  -2 1464.55   44.60
   1   3  -2 1457.65   44.20
  -1   3   2 1494.85   44.70
   1   3  -2 1405.26   44.00
   1  -3   2  131.49    4.60
   1  -3   2  119.09    4.30
  -1  -3  -2  122.99    4.90
   1   3   2  125.19    4.80
  -1   3  -2  124.39    4.60
   3  -3   2  335.97   11.50
  -3  -3  -2  348.17   11.70
   3   3   2  339.87   12.10
  -3   3  -2  348.57   11.80
   3   3   2  341.77   11.50
   5  -3   2   61.19    3.40
  -5  -3  -2   59.99    3.70
   5   3   2   60.79    3.60
  -5   3  -2   61.79    3.80
   7   3   2   80.09    7.00
   9  -3   2   63.19    4.80
   9   3   2   69.39    5.10
  10  -4  -2   28.60    4.10
  10   4  -2   38.20    5.00
   8   4  -2 -134.89  134.69
   8   4  -2   44.20  116.29
   6  -4  -2   35.80    3.20
   6  -4  -2   38.00    3.00
   6  -4  -2   37.80    2.90
   6   4  -2   38.70    2.90
   6   4  -2   40.00    4.10
   6   4  -2   29.90    3.00
   4  -4  -2 1121.79   36.00
   4  -4  -2 1152.88   36.70
  -4  -4   2 1147.79   36.40
  -4   4   2 1109.59   35.70
   4   4  -2 1175.98   36.70
   4   4  -2 1153.18   36.10
  -4   4   2 1121.19   37.10
   2  -4  -2 3238.78   93.69
  -2  -4   2 2990.80   93.29
  -2  -4   2 3040.30   93.19
   2   4  -2 3022.50   93.09
   2   4  -2 3039.20   92.99
  -2   4   2 2910.11   93.29
  -2   4   2 3060.99   93.79
   2   4  -2 2987.30   92.99
   0  -4  -2  311.37   10.50
   0  -4   2  287.77   10.40
   0  -4   2  313.17   10.20
   0   4   2  305.07   10.50
   0   4  -2  317.67   10.10
  -2  -4  -2  357.66   11.90
   2  -4   2  368.36   12.10
  -2  -4  -2  361.46   12.70
  -2   4  -2  376.96   12.20
   2   4   2  366.56   12.50
   2   4   2  362.86   11.90
  -4  -4  -2  181.78    7.00
   4  -4   2  177.08    6.70
   4   4   2  172.88    7.30
  -4   4  -2  172.98    7.00
   4   4   2  172.78    6.80
   6  -4   2   30.50    2.70
  -6  -4  -2   29.30    3.00
  -6   4  -2   30.40    2.90
   6   4   2   30.60    2.90
   8  -4   2  103.49    5.80
   8   4   2  100.59    6.00
  10  -4   2    8.20    2.60
  10   4   2    3.70    2.50
   9  -5  -2   49.00    4.40
   9   5  -2   53.99    5.00
   7  -5  -2   83.69    4.70
   7  -5  -2   81.09    4.80
   5  -5  -2    7.70    1.20
   5  -5  -2    7.10    1.60
   5  -5  -2    9.00    1.50
  -5   5   2    8.10    1.80
   5   5  -2    9.90    1.70
   5   5  -2    8.60    1.80
  -3  -5   2 1295.17   40.60
  -3  -5   2 1286.87   40.20
   3  -5  -2 1303.57   40.80
   3   5  -2 1320.27   40.20
  -3   5   2 1272.37   41.30
  -3   5   2 1243.08   40.50
   3   5  -2 1360.06   40.40
   3   5  -2 1226.28   40.50
  -1  -5   2 1996.00   61.59
  -1  -5   2 1932.11   61.89
  -1   5   2 1862.81   61.99
  -1   5   2 2041.00   62.09
   1   5  -2 2154.98   61.59
  -1  -5  -2  110.99    5.10
   1  -5   2  102.29    4.60
   1  -5   2  105.49    4.20
  -1   5  -2  114.49    4.30
   1   5   2  109.49    4.50
   3  -5   2  849.22   27.00
   3  -5   2  855.61   27.70
  -3   5  -2  873.21   27.40
   3   5   2  865.31   27.70
   3   5   2  819.62   27.00
   5  -5   2  202.68    7.90
   5   5   2  205.58    8.00
   5   5   2  200.98    8.70
  -5   5  -2  208.48    8.90
   7  -5   2   78.99    4.80
   7   5   2   84.99    5.00
   7   5   2   80.59    5.50
   9  -5   2   33.10    3.80
   9   5   2   25.20    4.80
   9   5   2   31.80    4.00
  10  -6  -2   27.40    3.70
   8   6  -2    9.90    2.50
   6  -6  -2   63.89    4.90
   6  -6  -2   59.99    3.40
   6  -6  -2   65.49    3.80
   6   6  -2   66.99    4.50
  -4  -6   2  191.88    7.60
   4  -6  -2  192.38    7.70
   4  -6  -2  185.08    7.20
   4  -6  -2  177.08    6.80
  -4   6   2  177.18    8.10
   4   6  -2  192.28    7.20
   4   6  -2  193.38    7.00
   4   6  -2  187.78    7.60
  -2  -6   2  261.97    9.20
   2  -6  -2  261.17    9.40
  -2  -6   2  255.67    9.40
   2   6  -2  262.17    9.00
  -2   6   2  262.27    9.70
   2   6  -2  259.47    9.40
   0  -6   2  726.73   24.20
   0  -6   2  744.23   24.30
   0  -6  -2  728.53   24.00
   0   6  -2  779.42   23.70
   0   6   2  762.72   24.70
   0   6   2  734.13   24.40
   2  -6   2  128.89    5.70
   2  -6   2  128.09    5.10
  -2  -6  -2  133.59    5.80
  -2   6  -2  130.99    5.20
   2   6   2  131.99    5.40
   4  -6   2   27.10    2.50
   4  -6   2   23.70    2.30
   4  -6   2   22.10    2.10
   4   6   2   22.70    2.30
   4   6   2   21.00    2.00
  -4   6  -2   19.90    2.30
   4   6   2   22.70    1.90
   6  -6   2   49.40    3.40
   6  -6   2   48.50    4.40
   6  -6   2   43.60    3.50
   6   6   2   41.30    3.40
   6   6   2   48.20    4.00
   6   6   2   42.90    3.20
   8  -6   2   62.39    4.30
   8   6   2   55.49    5.10
   8   6   2   64.09    4.90
   9  -7  -2   13.60    2.60
   9   7  -2   16.30    3.10
   7  -7  -2   48.20    3.60
   7  -7  -2   42.60    3.10
   7   7  -2   50.09    4.30
   5  -7  -2   39.60    3.30
   5  -7  -2   45.50    3.00
  -5  -7   2   44.30    3.30
   5  -7  -2   44.10    2.80
  -5   7   2   42.60    2.90
  -5   7   2   40.10    2.80
   5   7  -2   38.80    2.90
  -5   7   2   44.50    3.90
   5   7  -2   38.80    3.20
   5   7  -2   41.60    2.80
  -3  -7   2  507.65   16.80
   3  -7  -2  502.85   17.00
  -3  -7   2  503.15   16.90
  -3   7   2  505.55   17.10
   3   7  -2  469.15   17.50
   3   7  -2  503.25   16.50
  -3   7   2  507.35   17.60
  -1  -7   2  605.04   19.50
   1  -7  -2  589.64   19.70
  -1  -7   2  599.04   20.10
  -1   7   2  576.44   20.20
   1   7  -2  608.04   19.30
   1   7  -2  593.24   20.00
  -1   7   2  626.34   20.00
   1  -7   2   73.89    3.40
   1  -7   2   74.09    4.00
  -1  -7  -2   76.29    3.80
   1   7   2   75.59    3.70
  -1   7  -2   78.59    3.40
   1   7   2   72.79    4.10
   3  -7   2   92.89    4.10
   3  -7   2   95.99    4.80
   3  -7   2   95.09    4.20
   3   7   2   91.49    4.00
   3   7   2   92.39    4.50
  -3   7  -2   94.59    4.40
   3   7   2   87.39    4.10
   5  -7   2   50.79    3.20
   5  -7   2   50.79    3.70
   5  -7   2   55.99    3.80
   5   7   2   51.29    3.10
   5   7   2   51.49    3.70
   5   7   2   49.50    3.30
  -5   7  -2   48.40    3.70
   7  -7   2   65.09    4.30
   7   7   2   63.59    4.40
   7   7   2   64.19    5.10
   9  -7   2   19.40    2.90
   9   7   2   26.20    3.70
   9   7   2   17.40    3.30
   8   8  -2    6.00    2.20
   6  -8  -2   45.50    3.40
   6  -8  -2   46.30    3.20
   6   8  -2   49.10    4.00
   6   8  -2   59.49    4.60
   6   8  -2   50.79    3.30
  -4  -8   2  425.76   14.80
   4  -8  -2  412.36   14.80
  -4   8   2  424.36   15.60
  -4   8   2  430.96   14.90
   4   8  -2  389.66   14.40
   2  -8  -2  682.13   22.50
  -2  -8   2  680.93   22.90
  -2  -8   2  681.13   22.40
  -2   8   2  689.43   22.90
   2   8  -2  691.13   22.80
   2   8  -2  687.93   22.10
  -2   8   2  683.53   23.10
   0  -8  -2  163.28    6.50
   0  -8   2  160.18    6.90
   0  -8   2  161.18    6.20
   0   8  -2  161.48    6.80
   0   8  -2  167.88    6.10
   0   8   2  155.68    7.00
   0   8   2  162.28    6.60
   2  -8   2   76.99    3.80
   2  -8   2   79.79    4.50
   2   8   2   81.19    4.60
   2   8   2   82.99    4.10
  -2   8  -2   82.29    3.80
   4  -8   2   50.49    3.20
   4  -8   2   57.69    3.40
   4  -8   2   56.49    3.90
  -4   8  -2   48.80    3.60
   4   8   2   54.49    2.90
   4   8   2   55.09    3.60
   4   8   2   51.59    3.10
   6   8   2    5.20    1.60
   6   8   2    5.20    1.40
   6   8   2    5.30    1.60
   8  -8   2   45.90    4.00
   8   8   2   59.79    4.60
   8   8   2   44.30    4.70
   9   9  -2   19.30    3.80
   7  -9  -2   75.29    4.80
   7  -9  -2   74.59    4.40
   7   9  -2   84.49    5.60
   5  -9  -2   42.80    3.40
   5  -9  -2   39.30    3.30
  -5  -9   2   47.30    4.10
  -5   9   2   46.70    3.50
  -5   9   2   40.90    2.90
  -5   9   2   45.20    4.20
   5   9  -2   41.70    3.20
  -3  -9   2  456.65   15.70
   3  -9  -2  436.76   15.40
  -3  -9   2  468.05   15.40
   3   9  -2  431.06   15.60
   3   9  -2  441.66   14.90
   3   9  -2  416.36   14.70
  -3   9   2  452.15   15.90
  -3   9   2  438.26   16.00
   1  -9  -2  373.36   13.60
  -1  -9   2  382.16   14.10
  -1  -9   2  399.16   13.40
   1   9  -2  383.46   13.10
   1   9  -2  399.56   14.20
  -1   9   2  404.26   13.80
  -1   9   2  381.46   14.30
   1  -9   2   83.49    4.00
  -1  -9  -2   92.99    4.60
   1  -9   2   84.69    4.80
  -1   9  -2   90.09    4.00
   1   9   2   92.29    4.40
   1   9   2   87.29    4.90
   3  -9   2  422.86   15.70
   3  -9   2  445.56   14.20
   3  -9   2  414.66   14.50
  -3   9  -2  412.06   14.70
   3   9   2  434.66   15.80
   3   9   2  425.56   15.00
   5  -9   2   72.29    4.00
   5  -9   2   67.19    4.10
   5   9   2   67.29    3.60
   5   9   2   59.89    4.20
   5   9   2   65.69    4.00
   7  -9   2   28.90    3.20
   7   9   2   32.10    3.80
   7   9   2   24.00    3.30
   9  -9   2   14.80    2.50
   9   9   2   21.60    3.20
   9   9   2   17.30    3.00
   9   9   2   16.10    3.20
   8  10  -2   22.70    4.30
   6  10  -2  112.49    5.70
  -6  10   2  111.09    5.50
   6  10  -2  114.09    6.30
   4 -10  -2   26.60    2.60
  -4 -10   2   29.60    3.00
   4  10  -2   23.50    2.40
   4  10  -2   22.60    2.30
  -4  10   2   27.20    3.40
  -4  10   2   24.60    3.10
   4  10  -2   30.10    2.90
  -2 -10   2    4.00    1.20
  -2 -10   2    3.60    1.30
   2 -10  -2    1.50    0.90
  -2  10   2    4.60    1.60
   2  10  -2    2.80    1.30
  -2  10   2    2.60    1.20
   2  10  -2    2.70    0.90
   0 -10   2  137.39    5.80
   0 -10   2  140.59    6.90
   0 -10  -2  144.89    6.20
   0  10  -2  144.59    5.70
   0  10   2  139.99    6.20
   0  10  -2  146.09    6.80
   0  10   2  136.99    6.90
   2 -10   2  296.27   12.40
  -2 -10  -2  322.97   12.20
   2 -10   2  321.97   11.30
   2  10   2  327.77   12.70
  -2  10  -2  321.67   11.30
   2  10   2  319.57   11.80
   4 -10   2  120.79    5.10
   4 -10   2  111.09    5.20
   4  10   2  108.09    4.70
  -4  10  -2  101.99    5.50
   4  10   2  109.79    5.10
   4  10   2  109.99    6.10
   4  10   2  115.99    5.70
   6 -10   2    4.00    1.90
   6  10   2    7.50    1.90
   6  10   2    7.60    1.70
   6  10   2    6.40    1.90
   6  10   2    9.60    2.20
   8 -10   2    6.40    2.00
   8  10   2    4.50    1.90
   8  10   2    4.50    2.40
   7  11  -2   95.49    6.40
   7  11  -2   92.29    6.40
   7  11  -2   96.09    5.50
  -5  11   2   23.50    3.20
  -5  11   2   27.10    3.80
   5  11  -2   26.10    3.00
   5  11  -2   28.70    3.00
  -3 -11   2    4.90    1.60
  -3  11   2    6.30    1.80
   3  11  -2    4.00    1.10
  -3  11   2    5.00    1.70
   3  11  -2    5.30    1.70
  -1 -11   2    1.80    1.30
  -1 -11   2    1.00    1.00
   1 -11  -2    2.00    1.10
   1  11  -2    2.60    1.60
   1  11  -2    2.50    1.00
  -1  11   2   -0.20    1.00
  -1  11   2    1.50    1.30
   1 -11   2  133.69    6.90
  -1 -11  -2  145.99    6.60
   1 -11   2  138.19    5.90
   1  11   2  143.29    6.40
  -1  11  -2  139.89    5.90
   3 -11   2  319.07   11.20
   3  11   2  293.47   11.50
  -3  11  -2  306.87   11.30
   5 -11   2   54.29    3.60
   5  11   2   46.20    4.60
   5  11   2   53.59    4.50
   5  11   2   53.99    4.00
   5  11   2   58.89    3.90
   7 -11   2    3.30    1.50
   7  11   2    2.00    1.60
   7  11   2    3.20    1.80
   7  11   2    2.80    1.90
   6  12  -2   62.19    4.80
   6  12  -2   52.49    4.40
   6  12  -2   59.69    4.50
   4  12  -2   40.50    2.80
  -4  12   2   44.70    4.40
   4  12  -2   49.40    4.10
  -2 -12   2    2.70    1.40
   2 -12  -2    1.90    1.30
  -2 -12   2    3.50    1.40
   2  12  -2    2.40    1.00
  -2  12   2    4.00    2.10
   2  12  -2    3.20    1.70
  -2  12   2    3.90    1.60
   0 -12  -2   15.00    2.20
   0 -12   2   14.20    1.90
   0  12   2   13.00    2.10
   0  12  -2   11.40    2.50
   2 -12   2  149.09    6.60
  -2  12  -2  162.18    6.70
   2  12   2  157.48    8.10
   2  12   2  156.08    7.00
   4  12   2   96.79    6.20
   6 -12   2    1.70    1.50
   6 -12   2    0.60    1.40
   6  12   2   -1.40    1.30
   6  12   2    1.20    1.40
   6  12   2    0.40    1.60
   7  13  -2   44.30    4.60
   7  13  -2   34.10    4.30
   7  13  -2   30.20    4.10
  -5 -13   2   38.00    4.20
   5  13  -2   29.20    3.90
   5  13  -2   24.20    2.70
  -5  13   2   29.10    4.40
  -5  13   2   23.70    3.50
   3 -13  -2  136.49    6.70
  -3  13   2  141.69    7.50
   3  13  -2  151.58    7.60
  -1 -13   2   87.99    4.70
   1 -13  -2   78.99    5.20
  -1  13   2   85.39    5.10
   1  13  -2   82.69    5.60
   1  13  -2   86.69    4.40
  -1 -13  -2   24.90    3.00
   1 -13   2   29.20    2.80
  -1  13  -2   21.70    2.40
   1  13   2   26.90    3.00
   3 -13   2  103.09    5.90
   3  13   2  115.79    6.90
   3  13   2  118.59    5.90
   5 -13   2   13.70    2.00
   5 -13   2   16.90    2.40
   5  13   2   21.50    3.20
   5  13   2   13.30    2.50
   5  13   2   20.00    2.50
   7 -13   2    6.30    2.30
   7  13   2    6.80    2.00
   7  13   2    5.20    2.20
   6  14  -2   20.20    3.40
   6  14  -2   19.60    3.40
   6  14  -2   26.40    3.20
  -4 -14   2   53.09    4.80
  -4  14   2   51.09    5.10
   4  14  -2   54.59    4.90
  -4  14   2   48.00    4.90
   2 -14  -2   81.19    4.90
   2  14  -2  104.99    6.50
  -2  14   2   89.79    5.70
  -2  14   2   98.39    6.40
   0 -14  -2   56.29    4.10
   0 -14   2   56.19    3.90
   0  14  -2   59.39    5.00
   0  14  -2   49.10    5.00
   0  14   2   58.99    4.10
   2  14   2   13.90    2.70
   2  14   2   14.00    2.30
   4 -14   2    0.20    2.80
   4  14   2    2.50    1.80
   4  14   2    2.90    1.80
   6 -14   2   -1.10    1.60
   6  14   2   -0.90    2.00
   6  14   2    2.70    1.80
   5  15  -2    4.20    2.30
  -5  15   2    3.70    2.70
  -5  15   2    3.70    2.40
  -3 -15   2   41.90    4.20
  -3  15   2   36.90    4.40
   3  15  -2   36.70    4.20
  -3  15   2   28.00    4.20
   1 -15  -2   45.70    4.10
   1  15  -2   50.19    4.80
  -1  15   2   47.90    4.80
  -1  15   2   51.59    4.30
   1  15   2    9.20    2.20
   1  15   2    8.10    2.30
   3  15   2    6.00    1.80
   3  15   2    4.00    1.90
   5  15   2    4.10    2.10
   5  15   2    3.70    1.70
  -4 -16   2    7.20    2.20
  -4  16   2   12.10    2.90
   4  16  -2   13.50    2.90
  -4  16   2    9.50    3.00
  -2  16   2   18.10    3.60
   2  16  -2   17.30    3.40
  -2  16   2   18.00    3.10
   0  16   2    7.30    2.70
   0  16  -2    5.20    2.30
   0  16   2   11.00    3.20
   2  16   2    8.30    4.50
   2  16   2    7.80    2.20
   4 -16   2   -0.80    1.00
   4  16   2    2.20    1.70
   4  16   2    3.30    2.10
   3  17  -2   25.60    4.30
  -3  17   2   27.30    4.30
  -3  17   2   32.80    4.90
  -1  17   2   19.80    3.60
  -1  17   2   27.40    4.10
   1  17  -2   19.90    3.30
   1  17   2    4.30    2.10
   1  17   2    6.40    2.40
   3  17   2   20.00    3.90
   3  17   2   14.50    2.80
  10   0  -3    5.30    2.60
   8   0  -3  240.28   10.60
   6   0  -3  763.52   26.00
   6   0  -3  761.92   25.30
   6   0  -3  726.23   24.80
   4   0  -3  721.73   23.20
   4   0  -3  747.93   24.10
  -4   0   3  692.33   24.20
  -2   0   3   91.69    4.30
   2   0  -3   93.49    3.60
   2   0  -3   94.99    4.00
  -2   0   3   93.09    3.80
   0   0  -3   45.30    2.10
   0   0   3   43.60    2.10
   0   0   3   56.49    2.50
  -2   0  -3 1050.69   32.10
   2   0   3 1005.20   32.10
   2   0   3  995.70   31.70
  -4   0  -3 1173.88   37.20
   4   0   3 1172.08   36.80
   4   0   3 1149.69   37.50
  -6   0  -3  424.36   15.90
   6   0   3  450.75   15.40
   8   0   3   13.20    2.30
  10   0   3    1.50    2.10
   9  -1  -3   16.80    3.20
   9   1  -3   17.10    3.00
   7  -1  -3  433.26   16.20
   5  -1  -3  680.53   22.90
   5  -1  -3  705.83   23.90
   5  -1  -3  710.73   23.30
   5   1  -3  714.33   23.90
   5   1  -3  701.73   23.00
   5   1  -3  687.33   23.40
   3  -1  -3  254.37    8.90
  -3  -1   3  231.58    8.50
  -3   1   3  232.68    9.20
   3   1  -3  246.08    8.30
  -3   1   3  221.48    8.30
   3   1  -3  237.08    8.70
  -1  -1   3  228.38    8.00
   1  -1  -3  224.58    7.40
  -1  -1   3  220.78    7.70
   1  -1  -3  225.58    7.90
   1   1  -3  235.58    7.60
  -1   1   3  223.38    8.10
   1   1  -3  216.08    7.70
  -1   1   3  227.28    7.50
  -1  -1  -3  105.29    3.90
   1  -1   3   98.69    3.90
  -1  -1  -3  104.69    4.40
   1  -1   3  102.19    4.00
   1   1   3  106.19    4.30
   1   1   3  103.69    3.80
  -1   1  -3  103.09    4.00
  -1   1  -3   99.79    4.20
   3  -1   3  549.15   20.00
   3  -1   3  572.74   18.90
  -3  -1  -3  608.14   19.30
   3   1   3  590.14   18.90
  -3   1  -3  618.74   19.40
   3   1   3  574.84   19.50
   5  -1   3  569.74   18.50
  -5  -1  -3  540.05   18.90
  -5   1  -3  526.05   18.90
   5   1   3  560.84   18.40
   5   1   3  545.85   19.20
   7  -1   3   51.69    3.70
   7   1   3   44.40    3.50
   9  -1   3    0.70    1.50
   9   1   3   -0.20    1.60
  10  -2  -3   14.30    3.20
  10   2  -3   14.60    3.20
   8   2  -3   57.69    4.90
   6  -2  -3   97.59    5.00
   6  -2  -3  100.09    5.30
   6  -2  -3   97.09    5.60
   6   2  -3   94.29    5.30
   6   2  -3  104.39    5.00
   6   2  -3  100.99    5.70
  -4  -2   3  811.42   26.20
   4  -2  -3  806.62   26.50
   4  -2  -3  793.52   25.70
   4  -2  -3  797.92   26.00
   4   2  -3  808.92   25.90
  -4   2   3  783.92   27.00
   4   2  -3  823.72   26.50
  -2  -2   3  179.58    6.90
   2  -2  -3  186.58    6.90
  -2  -2   3  194.98    7.40
   2  -2  -3  177.58    6.20
  -2   2   3  204.28    8.10
  -2   2   3  163.08    6.30
   2   2  -3  185.68    6.50
   2   2  -3  186.08    6.70
   0  -2   3   91.19    3.70
   0  -2   3   96.69    3.60
   0  -2  -3   90.19    3.90
   0   2  -3   91.39    3.60
   0   2  -3   95.29    3.60
   0   2   3   89.79    4.00
   2  -2   3 1334.57   43.50
   2  -2   3 1468.35   43.50
  -2  -2  -3 1391.16   44.30
  -2  -2  -3 1456.85   43.50
  -2   2  -3 1423.86   43.60
   2   2   3 1374.96   43.20
   2   2   3 1331.57   43.80
   4  -2   3   23.60    2.20
  -4  -2  -3   27.00    2.40
   4   2   3   28.20    2.60
  -4   2  -3   26.10    2.40
   4   2   3   27.80    2.10
   6  -2   3   31.20    2.80
  -6  -2  -3   32.70    3.20
   6   2   3   37.00    3.00
  -6   2  -3   26.10    3.00
   6   2   3   35.10    3.40
   8  -2   3   43.10    3.70
   8   2   3   34.90    3.70
  10   2   3   -1.20    3.00
  10   2   3    0.10    2.40
   9  -3  -3   16.10    2.90
   9   3  -3   19.60    3.30
   7  -3  -3   77.59    4.50
   7  -3  -3   79.29    4.90
   5  -3  -3   67.89    3.80
   5  -3  -3   64.79    3.50
  -5   3   3   72.59    4.70
   5   3  -3   71.89    3.80
   5   3  -3   68.99    4.20
  -3  -3   3  650.33   21.50
   3  -3  -3  669.13   21.80
   3  -3  -3  656.63   20.90
   3  -3  -3  666.03   21.20
  -3   3   3  631.04   21.00
  -3   3   3  659.03   22.30
   3   3  -3  684.43   21.30
  -1  -3   3 2810.02   77.79
   1  -3  -3 2507.95   77.49
  -1  -3   3 2390.86   76.99
   1   3  -3 2533.95   76.99
   1   3  -3 2302.37   76.69
   1  -3   3  635.34   20.00
  -1  -3  -3  644.84   20.90
  -1   3  -3  627.44   20.30
  -3  -3  -3   50.29    2.80
   3  -3   3   48.70    2.90
   3  -3   3   49.10    2.60
   3   3   3   51.69    3.10
   3   3   3   49.40    2.60
  -3   3  -3   44.40    2.80
  -5  -3  -3   41.70    3.10
   5  -3   3   42.60    2.90
   5   3   3   41.50    2.90
   5   3   3   45.20    3.50
  -5   3  -3   37.90    3.20
   7   3   3   26.60    3.10
   9   3   3   22.20    3.00
  10  -4  -3   26.70    3.70
   8   4  -3  105.29    6.60
   6  -4  -3   32.40    2.70
   6  -4  -3   31.60    2.80
   6   4  -3   30.20    3.10
  -4  -4   3  100.39    4.90
   4  -4  -3  102.59    4.30
   4  -4  -3  101.29    5.10
   4   4  -3  110.49    4.70
   4   4  -3  109.49    5.00
  -4   4   3  100.99    5.60
  -2  -4   3 1654.73   51.39
   2  -4  -3 1692.83   51.99
  -2  -4   3 1642.94   51.69
   2   4  -3 1636.64   51.29
  -2   4   3 1636.14   51.69
  -2   4   3 1685.93   52.29
   2   4  -3 1657.83   51.39
   0  -4   3 1633.64   50.89
   0  -4  -3 1639.04   51.29
   0   4  -3 1671.03   50.79
   0   4   3 1620.44   51.29
   2  -4   3  523.55   16.90
   2  -4   3  508.05   16.70
  -2  -4  -3  509.05   17.70
  -2  -4  -3  533.05   16.70
   2   4   3  521.05   17.30
  -2   4  -3  511.95   17.00
  -4  -4  -3   41.20    2.80
   4  -4   3   41.30    2.60
   4   4   3   39.60    3.00
   4   4   3   40.60    2.50
  -4   4  -3   37.40    2.90
  -6  -4  -3   76.39    4.70
   6   4   3   77.29    4.30
   8  -4   3   51.09    3.90
   8   4   3   45.30    4.30
   8   4   3   46.20    4.60
   9  -5  -3   54.79    4.70
   9   5  -3   50.19    5.40
   7  -5  -3  167.68    7.40
   7  -5  -3  157.38    7.10
   5  -5  -3   31.20    2.40
   5  -5  -3   33.60    3.00
   5  -5  -3   33.00    2.50
  -5  -5   3   35.60    3.10
  -5   5   3   33.10    3.40
   5   5  -3   34.40    2.60
   5   5  -3   34.30    2.90
   3  -5  -3  147.59    6.30
  -3  -5   3  150.08    6.20
  -3  -5   3  153.48    5.80
   3   5  -3  150.78    5.90
  -3   5   3  148.69    6.00
   3   5  -3  155.68    5.90
  -3   5   3  145.09    6.70
  -1  -5   3 1870.21   58.49
   1  -5  -3 1886.21   58.79
  -1  -5   3 1859.01   59.29
  -1   5   3 1873.71   59.09
   1   5  -3 1943.51   58.39
   1  -5   3  642.04   20.40
  -1  -5  -3  619.94   21.00
   1   5   3  641.94   20.90
  -1   5  -3  625.44   20.40
   3  -5   3   79.09    3.70
   3   5   3   84.49    3.60
   3   5   3   81.99    4.20
  -3   5  -3   78.79    4.00
  -5  -5  -3  153.18    6.60
   5  -5   3  146.69    6.20
  -5   5  -3  136.69    6.70
   5   5   3  150.88    7.00
   5   5   3  147.99    6.20
   7   5   3   61.29    4.30
   9  -5   3   10.20    2.40
   9   5   3   13.40    2.90
   9   5   3   13.70    2.80
   8   6  -3   74.79    5.50
   6  -6  -3   22.80    2.60
   6  -6  -3   23.20    2.50
  -6   6   3   23.80    3.50
   6   6  -3   21.40    3.10
   4  -6  -3  138.49    6.30
  -4  -6   3  137.39    6.10
  -4   6   3  128.79    6.70
   4   6  -3  134.99    5.80
  -4   6   3  132.69    5.80
   2  -6  -3  197.18    7.70
  -2  -6   3  196.58    7.50
  -2  -6   3  199.28    7.60
  -2   6   3  194.98    7.70
  -2   6   3  194.08    8.00
   2   6  -3  197.98    7.20
   0  -6  -3  122.39    5.50
   0  -6   3  138.79    5.70
   0  -6   3  134.29    5.30
   0   6   3  134.49    5.70
   0   6  -3  130.09    5.20
   2  -6   3  595.64   20.80
  -2  -6  -3  622.64   21.10
   2  -6   3  623.24   20.20
  -2   6  -3  627.54   20.30
   2   6   3  627.54   20.70
   4  -6   3   22.40    2.20
  -4   6  -3   12.10    2.40
   4   6   3   21.30    2.40
   4   6   3   19.80    2.00
   6   6   3   26.40    2.80
   6   6   3   28.40    3.20
   8  -6   3   49.60    4.10
   8   6   3   46.60    4.70
   8   6   3   41.60    4.20
   9   7  -3   28.90    4.30
   7  -7  -3   46.70    3.50
   7  -7  -3   44.40    3.60
   7   7  -3   48.20    4.40
  -5  -7   3   15.60    2.40
   5  -7  -3   18.30    2.70
   5   7  -3   18.10    2.20
  -5   7   3   15.50    2.10
  -5   7   3   14.70    2.80
  -3  -7   3  247.08    9.00
   3  -7  -3  231.08    9.20
  -3  -7   3  244.48    9.20
  -3   7   3  236.08    9.80
   3   7  -3  241.98    8.70
  -3   7   3  240.18    9.30
   3   7  -3  229.38    8.50
  -1  -7   3  630.14   21.30
   1  -7  -3  622.54   21.20
  -1  -7   3  649.83   20.90
  -1   7   3  650.33   21.60
   1   7  -3  632.34   20.70
  -1   7   3  644.04   21.50
   1  -7   3  259.17    9.00
   1  -7   3  238.38    9.50
  -1  -7  -3  240.18    9.50
  -1   7  -3  244.88    8.90
   1   7   3  256.27    9.40
   3  -7   3   42.70    3.30
   3  -7   3   45.20    2.70
   3  -7   3   42.30    2.70
   3   7   3   44.90    3.10
  -3   7  -3   40.00    2.90
   5  -7   3    9.80    1.70
   5  -7   3   12.20    3.10
   5  -7   3   10.90    2.20
   5   7   3   12.20    1.70
   5   7   3   10.80    2.10
   5   7   3   11.30    1.70
   7  -7   3   31.10    3.20
   7   7   3   21.00    3.20
   7   7   3   30.80    3.40
   9  -7   3    5.30    2.20
   9   7   3    8.00    2.40
   8   8  -3   48.50    6.00
   6  -8  -3   20.20    2.50
   6  -8  -3   24.90    2.50
  -6   8   3   20.30    3.50
   6   8  -3   26.50    3.30
  -4  -8   3   84.29    4.80
   4  -8  -3   78.19    4.60
  -4   8   3   89.19    5.50
   4   8  -3   86.39    4.30
  -4   8   3   90.09    4.70
   4   8  -3   85.59    4.30
   2  -8  -3  597.24   20.80
  -2  -8   3  627.44   20.60
  -2  -8   3  610.94   20.90
  -2   8   3  616.34   21.20
   2   8  -3  638.64   20.30
  -2   8   3  617.84   21.20
   0  -8   3  331.97   12.80
   0  -8  -3  341.77   12.60
   0  -8   3  351.36   12.20
   0   8   3  356.26   13.10
   0   8  -3  363.46   12.10
   0   8   3  352.76   12.70
   2  -8   3  218.48    8.10
   2  -8   3  211.78    9.00
  -2   8  -3  202.48    8.00
   2   8   3  212.98    8.40
   4  -8   3   10.50    1.60
   4  -8   3   11.50    1.90
   4  -8   3    9.20    2.00
   4   8   3   12.50    1.60
   4   8   3   12.00    1.90
   4   8   3   12.50    1.50
  -4   8  -3    9.30    1.80
   6  -8   3   11.70    2.10
   6   8   3   15.10    2.20
   6   8   3   12.30    2.50
   6   8   3   14.20    2.10
   8  -8   3   19.40    3.40
   8   8   3   17.10    2.80
   7  -9  -3   90.19    5.30
   7   9  -3   92.39    6.00
   5   9  -3   74.59    4.40
  -5   9   3   72.19    5.70
   5   9  -3   85.19    4.30
  -5   9   3   81.29    4.70
   3  -9  -3  156.48    7.10
  -3  -9   3  159.88    7.10
  -3  -9   3  172.88    7.20
  -3   9   3  170.68    7.90
   3   9  -3  160.78    6.60
  -3   9   3  171.98    7.60
  -1  -9   3  530.95   17.70
  -1  -9   3  512.65   18.30
   1  -9  -3  517.75   18.00
   1   9  -3  517.15   17.40
  -1   9   3  541.95   18.40
  -1   9   3  512.85   18.60
  -1  -9  -3  167.48    7.40
   1  -9   3  172.88    6.90
  -1   9  -3  168.28    6.80
   1   9   3  174.68    7.80
   1   9   3  172.88    7.30
   3  -9   3   90.79    4.50
   3  -9   3   88.69    5.20
   3   9   3   95.19    4.90
  -3   9  -3   84.19    4.60
   5  -9   3   65.39    4.20
   5   9   3   64.89    3.80
   5   9   3   58.19    4.20
   5   9   3   68.29    3.70
   7  -9   3   14.60    2.40
   7   9   3   19.80    2.80
   7   9   3   13.10    2.50
   8  10  -3   24.40    3.80
  -6  10   3   81.59    6.50
   6  10  -3   88.09    5.80
   6  10  -3   94.99    4.90
  -4  10   3  153.98    7.30
   4  10  -3  139.99    6.10
  -4  10   3  143.39    8.80
   4  10  -3  161.38    6.80
   2 -10  -3   15.90    2.10
  -2 -10   3   15.20    2.30
  -2 -10   3   14.20    2.10
  -2  10   3   13.40    2.30
   2  10  -3   16.30    1.90
  -2  10   3   15.40    2.40
   0 -10   3    1.50    1.10
   0 -10   3    2.80    1.30
   0 -10  -3    3.30    1.20
   0  10  -3    0.80    1.00
   0  10   3    2.00    1.20
   0  10   3    2.00    1.40
   2 -10   3  253.17    9.20
   2 -10   3  240.78   11.00
   2  10   3  228.38    9.50
  -2  10  -3  237.88    9.20
   4  10   3  108.39    6.10
   6 -10   3   24.90    3.00
   6 -10   3   26.50    3.80
   6  10   3   30.20    2.70
   6  10   3   23.80    3.00
   6  10   3   27.50    3.30
   8 -10   3    9.70    2.40
   8  10   3    6.30    2.10
   8  10   3    8.20    2.50
  -5 -11   3  103.99    6.20
   5  11  -3   95.29    5.20
  -5  11   3  105.59    6.10
   5  11  -3  102.79    5.50
  -5  11   3   87.09    6.50
  -3 -11   3   38.80    3.50
   3 -11  -3   39.70    4.00
  -3  11   3   48.10    4.20
  -3  11   3   43.10    3.90
   3  11  -3   47.20    3.70
  -1 -11   3   13.60    2.30
  -1 -11   3   10.90    1.80
   1 -11  -3    9.10    1.80
   1  11  -3   12.40    1.70
  -1  11   3    9.60    2.00
  -1  11   3   11.10    2.30
  -1 -11  -3    2.10    1.30
   1 -11   3    2.50    1.20
  -1  11  -3    2.80    1.10
   1  11   3    1.70    1.40
   3  11   3  127.69    7.10
   3  11   3  129.99    7.00
   5 -11   3   65.09    4.00
   5 -11   3   69.49    4.30
   5  11   3   65.19    4.60
   5  11   3   63.69    5.00
   7 -11   3   13.00    2.50
   7  11   3   12.40    2.40
   7  11   3   12.70    2.60
   7  11   3   12.10    3.10
   6  12  -3   55.29    4.40
  -6  12   3   45.30    5.10
   6  12  -3   58.99    4.40
  -4 -12   3   75.59    5.10
   4  12  -3   68.49    4.70
  -4  12   3   68.69    5.50
  -2 -12   3    0.70    0.80
  -2  12   3    1.00    1.00
   0 -12   3    2.90    1.40
   0 -12  -3    5.10    1.60
   0  12   3    3.20    1.40
   2  12   3   66.19    4.40
   4 -12   3   65.49    5.30
   4  12   3   65.39    4.50
   4  12   3   67.49    5.10
   6 -12   3   15.70    2.60
   6 -12   3   19.00    2.60
   6  12   3   24.80    3.10
   6  12   3   19.30    3.10
   6  12   3   26.30    3.20
  -5 -13   3   36.40    4.30
  -5  13   3   34.40    4.80
  -5  13   3   35.30    4.50
   5  13  -3   32.40    4.00
  -3 -13   3   82.09    5.30
  -3  13   3   69.89    5.50
   3  13  -3   72.59    5.30
  -3  13   3   73.39    5.70
  -1  13   3  146.89    8.10
  -1  13   3  149.88    8.40
   1 -13   3    0.30    0.70
   3  13   3   26.70    3.50
   3  13   3   29.90    3.40
   5 -13   3   25.40    3.30
   5  13   3   16.90    3.10
   5  13   3   29.70    3.60
  -6  14   3    6.50    3.80
   6  14  -3    4.00    2.30
  -4 -14   3   41.90    4.40
   4  14  -3   41.70    4.40
  -4  14   3   40.10    4.60
  -4  14   3   32.80    4.80
  -2 -14   3   81.29    5.30
  -2  14   3   82.69    5.80
  -2  14   3   77.09    6.00
   0  14   3   54.99    4.90
   0  14   3   51.99    4.50
   2 -14   3   51.99    4.00
   2  14   3   56.29    4.50
   2  14   3   56.19    5.00
   4 -14   3    4.20    1.70
   4  14   3    2.40    1.60
   4  14   3    3.00    1.70
   6 -14   3    0.20    1.80
   6  14   3   -2.20    1.50
   6  14   3   -0.90    1.60
  -5 -15   3    0.80    2.30
   5  15  -3   -4.40    1.70
  -5  15   3   -2.80    2.10
  -5  15   3    3.20    2.20
  -3 -15   3   37.20    4.00
  -3  15   3   22.50    3.70
  -3  15   3   26.40    4.10
  -1 -15   3   37.00    3.80
  -1  15   3   34.20    4.10
  -1  15   3   34.40    4.40
   1 -15   3   25.60    3.30
   1  15   3   15.50    3.10
   1  15   3   16.00    2.80
   3 -15   3    5.10    1.60
   3  15   3    3.20    1.80
   3  15   3    2.10    3.40
   5 -15   3    2.00    2.00
   5  15   3   -3.20    1.70
   5  15   3   -3.30    1.50
  -4  16   3   -1.80    2.30
  -4  16   3    3.90    2.40
  -2 -16   3   19.30    3.00
  -2  16   3   19.10    3.30
  -2  16   3   25.00    4.40
   0 -16   3    9.50    2.20
   0  16   3    5.80    2.50
   0  16   3    9.00    2.50
   2 -16   3   10.10    2.00
   2  16   3    9.50    2.70
   2  16   3   14.40    2.70
   4 -16   3    1.80    1.50
   4  16   3    1.00    1.90
  -1  17   3   34.30    4.40
  -1  17   3   41.50    5.30
   1  17   3    6.60    2.30
   1  17   3   15.90    3.70
   8   0  -4   69.59    5.50
   6   0  -4  368.56   17.60
   6   0  -4  355.46   13.10
   6   0  -4  373.16   13.80
  -4   0   4 2256.87   70.49
   4   0  -4 2298.17   70.99
   4   0  -4 2259.77   70.09
  -4   0   4 2242.88   71.59
  -2   0   4  679.73   22.40
   2   0  -4  675.73   21.40
  -2   0   4  668.33   22.20
   2   0  -4  670.93   21.90
   0   0   4  130.29    5.50
   0   0  -4  149.69    5.50
   0   0   4  134.89    5.10
  -2   0  -4  116.59    4.80
   2   0   4  114.69    4.50
  -2   0  -4  118.69    5.30
   2   0   4  113.49    4.90
   4   0   4  278.07   10.70
  -4   0  -4  276.57   10.60
   4   0   4  290.27   10.10
   6   0   4  281.47   11.80
   6   0   4  281.57   13.10
   8   0   4   64.49    4.60
   8   0   4   67.09    5.30
   9  -1  -4   11.30    3.00
   9   1  -4   17.80    3.30
   7  -1  -4   -0.20    0.90
   5  -1  -4  365.56   13.90
   5  -1  -4  372.86   13.00
   5  -1  -4  361.36   13.50
   5   1  -4  375.26   14.00
   5   1  -4  404.66   14.20
  -5   1   4  362.96   14.50
   3  -1  -4 1116.69   34.90
  -3  -1   4 1135.79   35.50
  -3  -1   4 1129.89   36.20
   3  -1  -4 1099.19   35.70
  -3   1   4 1123.79   36.40
   3   1  -4 1135.79   35.60
  -3   1   4 1066.59   35.20
   3   1  -4 1122.69   35.10
   1  -1  -4   25.30    1.50
   1  -1  -4   23.20    1.80
  -1  -1   4   24.80    1.90
  -1  -1   4   26.50    2.00
  -1   1   4   26.70    2.20
  -1   1   4   23.60    1.70
   1   1  -4   24.30    1.60
   1  -1   4   28.40    1.90
   1  -1   4   27.30    1.90
  -1  -1  -4   27.00    2.10
  -1  -1  -4   24.50    1.80
   1   1   4   28.30    1.70
  -1   1  -4   27.30    1.90
   1   1   4   26.40    2.10
   3  -1   4  109.39    4.70
  -3  -1  -4  113.79    5.00
   3  -1   4  112.59    5.10
  -3   1  -4  116.69    5.20
   3   1   4  112.49    4.60
   3   1   4  114.49    5.20
   5  -1   4  272.07   10.80
   5  -1   4  271.47   10.10
  -5  -1  -4  270.07   12.00
  -5   1  -4  274.17   10.80
   5   1   4  266.97   10.80
   5   1   4  267.67    9.90
   7  -1   4   94.99    5.30
   7   1   4   90.59    5.20
   7   1   4  101.99    6.20
   9  -1   4    3.10    1.70
   9   1   4    0.10    1.70
   9   1   4    0.90    2.00
   8  -2  -4   88.79    5.80
   8   2  -4   88.69    6.10
   6  -2  -4    3.70    1.70
   6  -2  -4    2.30    1.20
   6   2  -4    1.20    1.30
   6   2  -4   -1.00    1.40
   4  -2  -4  601.24   19.10
  -4  -2   4  584.74   19.80
   4  -2  -4  589.94   20.10
  -4  -2   4  570.34   20.30
   4   2  -4  591.54   19.30
   4   2  -4  601.54   19.90
  -4   2   4  564.44   20.70
  -2  -2   4 1182.58   37.90
   2  -2  -4 1245.08   37.30
  -2  -2   4 1232.38   38.40
   2  -2  -4 1166.68   38.10
  -2   2   4 1221.98   38.70
  -2   2   4 1152.28   37.50
   2   2  -4 1245.38   37.70
   2   2  -4 1183.08   37.90
   0  -2   4   39.40    2.30
   0  -2   4   40.10    2.30
   0  -2  -4   44.00    2.00
   0  -2  -4   41.40    2.50
   0   2   4   36.30    2.50
   0   2  -4   42.60    2.30
   0   2   4   35.50    1.90
   0   2  -4   45.80    2.30
   2  -2   4  190.58    7.20
  -2  -2  -4  209.18    7.40
   2  -2   4  192.68    7.10
  -2  -2  -4  191.98    8.00
   2   2   4  206.78    6.90
   2   2   4  191.68    7.60
  -2   2  -4  197.98    7.40
  -4  -2  -4  222.38    8.60
   4  -2   4  222.28    8.70
   4  -2   4  207.88    8.20
   4   2   4  211.78    8.80
   4   2   4  227.08    8.10
  -4   2  -4  215.98    8.80
  -6  -2  -4    0.60    2.30
   6  -2   4    7.00    1.50
   6  -2   4    7.00    1.90
   6   2   4    7.30    1.60
   8  -2   4   11.10    2.60
   8  -2   4   18.10    2.60
   8   2   4   14.80    2.50
   8   2   4   15.80    3.00
   9  -3  -4   58.59    4.90
   9   3  -4   46.30    5.70
   7  -3  -4   48.30    4.50
   7   3  -4   41.10    4.40
   5  -3  -4    7.00    1.30
   5  -3  -4    5.70    1.60
   5  -3  -4    4.80    1.50
  -5  -3   4    3.40    1.40
   5   3  -4    4.20    1.30
  -5   3   4    2.00    1.60
   5   3  -4    4.60    1.40
  -3  -3   4  224.58    8.50
  -3  -3   4  229.78    8.80
   3  -3  -4  221.38    8.70
   3   3  -4  215.88    8.10
   3   3  -4  225.78    8.30
  -3   3   4  226.58    9.30
  -1  -3   4  503.75   16.30
   1  -3  -4  494.25   16.70
  -1  -3   4  484.45   16.30
   1   3  -4  491.75   16.00
   1   3  -4  497.95   16.10
  -1   3   4  494.25   17.00
  -1  -3  -4  694.93   23.20
   1  -3   4  693.63   22.30
   1  -3   4  716.13   22.50
   1   3   4  708.63   23.00
  -1   3  -4  695.63   22.60
  -1   3  -4  696.93   22.50
  -3  -3  -4  231.08    8.30
   3  -3   4  211.78    8.00
   3  -3   4  226.48    8.30
  -3   3  -4  211.88    8.40
   3   3   4  224.08    7.80
   3   3   4  213.38    8.60
  -5  -3  -4   27.40    3.00
   5  -3   4   30.00    3.00
   5  -3   4   28.00    2.60
   5   3   4   26.90    2.60
   5   3   4   27.10    2.90
  -5   3  -4   27.80    3.00
   7  -3   4   14.40    2.20
   7   3   4   13.80    2.30
   7   3   4   10.30    2.30
   9  -3   4   -1.70    1.70
   9  -3   4    1.50    2.30
   9   3   4    2.80    2.00
   9   3   4   -1.50    1.50
   8  -4  -4  152.28    7.90
   8   4  -4  148.19    8.20
   6  -4  -4   71.59    4.00
   6  -4  -4   74.49    4.40
   6   4  -4   70.99    4.60
   4  -4  -4  291.47   10.00
  -4  -4   4  283.77   10.90
   4  -4  -4  291.07   10.30
   4   4  -4  297.37   10.70
  -4   4   4  279.57   11.80
  -2  -4   4  318.47   10.60
  -2  -4   4  287.67   10.70
  -2  -4   4  299.57   10.60
   2  -4  -4  305.27   11.00
  -2   4   4  291.27   11.40
   2   4  -4  309.47   10.40
   2   4  -4  290.07   10.10
   0  -4  -4  954.60   30.90
   0  -4   4  915.91   30.00
   0  -4   4  964.10   30.40
   0   4  -4  938.01   30.00
   0   4  -4 1004.60   30.40
   0   4   4  977.70   31.10
  -2  -4  -4  940.51   30.60
   2  -4   4  918.01   29.20
   2  -4   4  904.21   29.40
  -2   4  -4  903.91   29.60
   2   4   4  940.51   28.90
   2   4   4  942.31   30.10
  -4  -4  -4   57.39    3.50
   4  -4   4   52.89    3.20
   4  -4   4   59.79    3.60
  -4   4  -4   56.09    3.70
   4   4   4   55.69    3.10
   4   4   4   55.29    3.70
  -6  -4  -4   15.30    2.40
   6  -4   4   16.00    2.60
   6   4   4   15.10    2.10
   8  -4   4   24.10    3.10
   8   4   4   12.80    2.70
   8   4   4   15.00    2.50
   9  -5  -4   82.19    5.60
   9   5  -4   75.69    6.30
   7  -5  -4  116.79    5.90
   7  -5  -4  105.89    5.50
   7   5  -4  109.69    6.50
  -5  -5   4   36.50    3.40
   5  -5  -4   40.30    3.00
   5  -5  -4   40.80    2.70
   5   5  -4   39.80    3.20
   3  -5  -4  129.49    6.00
  -3  -5   4  143.79    6.10
  -3  -5   4  136.09    5.50
  -3   5   4  135.89    6.60
   3   5  -4  134.29    5.50
   3   5  -4  131.69    5.40
  -3   5   4  130.59    5.80
   1  -5  -4  134.29    5.70
  -1  -5   4  125.99    5.40
  -1  -5   4  133.09    5.60
  -1   5   4  125.69    5.90
   1   5  -4  131.89    4.70
   1   5  -4  131.09    5.20
  -1  -5  -4  670.23   23.20
   1  -5   4  734.63   22.60
  -1   5  -4  668.63   22.40
   1   5   4  697.23   23.00
  -3  -5  -4  154.28    6.20
   3  -5   4  147.99    6.10
   3  -5   4  164.98    6.10
   3   5   4  142.19    6.10
   3   5   4  152.18    6.60
  -3   5  -4  154.68    7.40
  -5  -5  -4   49.10    3.50
   5  -5   4   39.30    3.40
   5   5   4   39.50    2.90
   7  -5   4   54.09    4.00
   7   5   4   59.89    4.10
   7   5   4   57.39    4.70
   9  -5   4    5.70    2.10
   9   5   4    4.30    2.20
   9   5   4    4.40    2.00
   8   6  -4  152.48    8.90
   6  -6  -4   20.70    2.70
   6  -6  -4   21.20    2.20
   6   6  -4   16.90    2.60
   4  -6  -4  144.39    6.80
  -4   6   4  146.49    7.70
   4   6  -4  160.78    6.40
  -4   6   4  157.38    6.50
   4   6  -4  147.79    6.20
  -2  -6   4  308.87   10.90
   2  -6  -4  286.87   11.00
  -2  -6   4  297.57   10.90
   2   6  -4  296.07   10.50
  -2   6   4  289.17   11.50
  -2   6   4  306.07   11.20
   0  -6   4   43.80    3.00
   0  -6  -4   45.50    3.10
   0  -6   4   46.60    2.90
   0   6   4   45.10    3.20
   0   6  -4   45.30    2.70
   2  -6   4  235.88    8.70
  -2  -6  -4  232.28    9.60
  -2   6  -4  220.78    8.70
   2   6   4  240.58    9.20
  -4  -6  -4   96.89    4.70
   4  -6   4   95.09    4.70
  -4   6  -4   84.69    4.90
   4   6   4   93.49    4.20
  -6  -6  -4    9.10    2.10
   6   6   4   10.20    1.90
   8  -6   4    7.90    3.70
   8   6   4   14.60    2.40
   8   6   4   11.00    2.80
   9   7  -4 1410.86  210.98
  -5   7   4    3.50    1.30
  -5   7   4    5.40    2.00
   5   7  -4    6.60    1.40
  -3  -7   4   83.49    4.50
   3  -7  -4   68.69    4.20
  -3  -7   4   78.69    4.00
  -3   7   4   83.99    4.50
  -3   7   4   79.09    5.00
   3   7  -4   77.39    3.90
  -1  -7   4  149.99    6.30
  -1  -7   4  152.08    6.60
   1  -7  -4  145.79    6.50
   1   7  -4  155.18    6.20
  -1   7   4  147.79    6.90
  -1  -7  -4  229.48    9.50
   1  -7   4  229.08    9.40
   1  -7   4  238.88    8.80
  -1   7  -4  229.68    8.80
   1   7   4  240.88    9.30
   3  -7   4  105.59    4.90
   3  -7   4  112.79    4.50
   3  -7   4   98.59    5.60
   3   7   4  114.89    5.60
  -3   7  -4   99.39    5.10
   5  -7   4   12.60    2.10
   5   7   4   11.40    2.10
   5   7   4   12.20    1.80
   7  -7   4    9.30    2.00
   7   7   4   11.50    2.20
   7   7   4    7.90    2.10
   8   8  -4   46.60    5.10
  -6  -8   4   34.80    3.80
   6   8  -4   27.00    3.00
  -6   8   4   28.40    4.30
  -4  -8   4  157.28    6.60
   4   8  -4  154.88    6.30
  -4   8   4  169.08    7.30
  -4   8   4  147.99    8.90
  -2  -8   4  156.88    6.90
   2  -8  -4  149.19    6.80
  -2  -8   4  159.48    6.80
  -2   8   4  153.78    7.40
  -2   8   4  158.78    7.20
   2   8  -4  153.38    6.30
   0  -8  -4  346.17   13.90
   0  -8   4  349.07   13.10
   0  -8   4  352.06   12.50
   0   8   4  353.06   13.20
   0   8  -4  354.26   12.30
   2  -8   4  371.56   12.60
   2  -8   4  342.07   13.40
  -2  -8  -4  330.37   13.50
   2   8   4  360.96   13.10
  -2   8  -4  341.17   12.50
   4  -8   4   21.80    2.40
   4  -8   4   24.10    2.50
   4   8   4   26.00    2.80
   6  -8   4    1.40    1.40
   6  -8   4    1.20    1.70
   6   8   4    1.80    1.20
   6   8   4    2.20    1.40
   6   8   4    0.30    1.30
   8  -8   4    6.30    2.30
   8   8   4    5.30    1.80
   8   8   4    5.20    2.10
  -7   9   4   20.90    4.00
  -5  -9   4   67.39    4.90
   5   9  -4   62.99    3.80
  -5   9   4   65.69    5.70
  -5   9   4   65.69    4.40
  -3  -9   4  130.89    7.40
  -3  -9   4  161.48    7.10
  -3   9   4  180.28    7.80
  -3   9   4  169.88    8.80
  -1  -9   4   69.69    4.10
  -1  -9   4   72.99    4.50
   1  -9  -4   69.29    4.30
   1   9  -4   71.59    3.90
  -1   9   4   76.89    4.70
  -1   9   4   68.39    4.60
   1  -9   4  277.27   10.00
  -1  -9  -4  243.18   10.60
   1  -9   4  257.97   10.70
  -1   9  -4  257.27    9.80
   1   9   4  278.87   10.60
   3  -9   4   38.80    3.00
   5  -9   4   27.20    3.00
   5  -9   4   26.00    2.90
   5   9   4   22.80    2.70
   5   9   4   25.10    2.50
   5   9   4   24.30    3.00
   7  -9   4   22.10    4.60
   7   9   4   16.80    2.50
   8 -10  -4  656.93  477.15
  -6 -10   4   26.00    3.60
  -6  10   4   16.90    3.30
   6  10  -4   21.60    3.70
  -4 -10   4  304.17   11.90
  -4 -10   4  280.47   11.20
  -4  10   4  273.57   12.60
  -4  10   4  294.77   11.80
  -2 -10   4  141.59    6.90
  -2  10   4  147.29    7.40
  -2  10   4  142.79    8.10
   0 -10   4    3.40    1.50
   0 -10  -4    3.20    1.40
   0 -10   4    1.40    1.40
   0  10   4    2.70    1.60
   0  10   4    0.50    1.10
   2 -10   4    6.90    1.40
   4 -10   4   67.29    4.40
   4  10   4   64.49    4.60
   6 -10   4   17.40    2.90
   6 -10   4   19.30    2.60
   6  10   4   24.50    3.20
   6  10   4   23.60    2.80
   6  10   4   19.40    2.60
  -7  11   4   20.70    4.10
  -5 -11   4   50.49    4.70
   5  11  -4   42.60    3.00
  -5  11   4   50.69    5.10
  -3 -11   4  157.78    8.40
  -3 -11   4  157.98    7.50
  -3  11   4  146.39    8.10
  -1 -11   4    0.00    0.60
  -1  11   4    4.60    1.90
  -1  11   4    0.20    0.90
   1  11   4   13.50    2.30
   3 -11   4   12.40    3.10
   3  11   4   14.20    3.60
   3  11   4   19.40    2.90
   5 -11   4   46.30    3.90
   5  11   4   51.09    4.30
   7 -11   4   19.10    3.00
   7  11   4   24.60    3.50
   7  11   4   27.50    3.10
  -6 -12   4   39.00    4.80
   6  12  -4   36.40    3.70
  -6  12   4   31.10    5.80
   6  12  -4   39.70    4.30
  -4 -12   4  173.08    8.20
  -4  12   4  151.38    8.90
  -2 -12   4   63.29    4.50
  -2  12   4   58.69    4.90
   0  12   4    3.50    1.90
   0  12   4    3.70    1.80
   2 -12   4    9.70    1.90
   2  12   4    8.80    2.10
   4 -12   4   14.30    2.50
   4  12   4   20.20    3.20
   4  12   4   23.90    3.20
   6 -12   4   14.70    2.60
   6  12   4   19.60    3.40
   6  12   4   20.30    3.40
  -5  13   4    2.60    2.00
  -5  13   4   16.10    3.50
  -3 -13   4   76.09    5.30
  -3  13   4   75.39    5.90
  -3  13   4   74.99    6.10
  -1 -13   4   36.80    3.80
  -1  13   4   39.30    4.40
  -1  13   4   36.90    4.00
   1 -13   4   89.89    5.30
   1  13   4   78.89    5.40
   1  13   4   89.29    6.10
   3 -13   4   23.50    3.00
   3  13   4   18.70    3.20
   3  13   4   16.80    2.70
   5 -13   4    9.50    2.90
   5  13   4    7.50    2.30
   5  13   4   11.90    2.70
  -4 -14   4   45.10    4.90
  -4  14   4   35.20    4.90
  -4  14   4   29.70    4.10
  -2 -14   4   54.99    4.60
  -2  14   4   57.79    5.30
  -2  14   4   50.59    5.00
   0 -14   4   39.10    3.80
   0  14   4   36.10    4.20
   0  14   4   42.50    4.50
   2 -14   4   54.09    4.30
   2  14   4   51.09    4.80
   2  14   4   51.49    4.40
   4 -14   4    9.20    2.10
   4  14   4    9.20    2.50
   4  14   4    7.20    2.50
  -3 -15   4   11.30    3.00
  -3  15   4   12.70    3.10
  -3  15   4    8.10    2.70
  -1 -15   4    8.80    2.20
  -1  15   4   13.70    3.20
  -1  15   4   11.40    2.60
   1 -15   4   15.10    2.60
   1  15   4   17.20    3.90
   1  15   4   26.00    3.70
   3 -15   4    9.70    2.20
   3  15   4   10.50    2.80
   3  15   4    8.80    2.40
  -2 -16   4    4.20    3.90
  -2  16   4    6.30    2.50
  -2  16   4    3.30    2.90
   0 -16   4    7.70    2.20
   0  16   4    7.00    2.90
   0  16   4    4.30    2.20
   2  16   4    7.10    2.40
   2  16   4    7.50    3.20
   8   0  -5    0.40    2.10
   6   0  -5   17.60    4.10
  -4   0   5 1503.35   46.90
   4   0  -5 1308.07   48.30
   4   0  -5 1536.55   46.30
  -4   0   5 1552.34   48.30
   2   0  -5 1060.09   32.80
   2   0  -5 1028.70   33.40
  -2   0   5 1053.99   33.20
  -2   0   5 1031.90   34.00
   0   0   5  100.59    4.20
   0   0  -5  101.59    4.20
   0   0  -5   99.09    4.60
   0   0   5  103.49    4.70
   2   0   5  143.79    5.60
   2   0   5  142.29    6.10
  -2   0  -5  149.88    6.00
  -2   0  -5  146.29    6.60
   4   0   5   26.60    2.40
  -4   0  -5   23.30    3.30
   4   0   5   26.90    2.70
   6   0   5   83.59    4.80
   8   0   5   76.89    5.70
   8   0   5   66.59    4.70
   9  -1  -5   14.10    5.10
   9   1  -5   14.00    3.80
   7   1  -5    4.60    2.10
   5  -1  -5  490.55   20.90
  -5  -1   5  577.34   20.60
  -5  -1   5  543.25   19.30
   5   1  -5  568.24   18.70
   5   1  -5  574.14   19.60
  -5   1   5  576.74   20.80
  -3  -1   5  548.75   18.20
  -3  -1   5  548.15   19.10
   3  -1  -5  520.45   18.40
   3  -1  -5  539.35   17.50
   3   1  -5  545.75   17.70
  -3   1   5  537.95   18.00
   3   1  -5  534.65   18.20
  -3   1   5  531.95   19.20
  -1  -1   5  254.97    9.20
  -1  -1   5  248.38    9.70
   1  -1  -5  252.37    9.50
   1  -1  -5  269.17    8.90
   1   1  -5  256.17    9.30
  -1   1   5  254.67    9.90
   1   1  -5  274.47    9.10
  -1  -1  -5  165.48    6.30
  -1  -1  -5  159.78    7.00
   1  -1   5  175.98    6.40
   1  -1   5  166.78    6.60
   1   1   5  171.18    6.20
   1   1   5  162.68    6.80
  -1   1  -5  169.38    6.40
  -1   1  -5  161.68    6.80
  -3  -1  -5   10.30    1.70
   3  -1   5    9.90    1.60
   3  -1   5    8.40    1.40
  -3   1  -5    7.80    1.50
   3   1   5   10.20    1.70
   3   1   5   12.00    1.60
   5  -1   5   35.40    3.30
   5  -1   5   37.00    3.40
  -5  -1  -5   32.70    3.30
   5   1   5   35.10    3.50
   5   1   5   34.20    2.80
   7  -1   5   60.99    4.30
   7  -1   5   66.99    5.10
   7   1   5   59.79    5.00
   7   1   5   57.19    4.30
   9  -1   5    7.20    2.50
   9  -1   5    4.60    2.70
   9   1   5   -0.90    2.00
   9   1   5    2.90    2.40
   8  -2  -5   26.50    3.80
   8   2  -5   28.00    4.10
   6  -2  -5   17.40    2.70
   6  -2  -5   15.20    1.90
  -4  -2   5  183.78    8.30
  -4  -2   5  189.88    7.80
   4  -2  -5  182.68    6.80
   4  -2  -5  162.08    7.60
   4   2  -5  177.78    7.10
   4   2  -5  187.38    7.60
  -4   2   5  184.58    8.80
   2  -2  -5  168.08    5.90
  -2  -2   5  153.58    6.50
  -2  -2   5  165.48    7.00
   2  -2  -5  158.98    6.70
   2   2  -5  160.18    6.10
   2   2  -5  161.08    6.30
  -2   2   5  152.98    7.10
  -2   2   5  155.48    6.10
   0  -2  -5  386.66   12.70
   0  -2   5  396.46   13.30
   0  -2   5  383.36   13.00
   0  -2  -5  378.36   13.60
   0   2  -5  387.06   13.20
   0   2   5  376.36   13.70
   0   2   5  365.26   12.60
   0   2  -5  405.16   13.10
  -2  -2  -5  227.38    8.30
  -2  -2  -5  215.38    9.20
   2  -2   5  223.48    8.20
   2  -2   5  228.08    8.30
   2   2   5  216.88    7.80
  -2   2  -5  215.68    8.30
   2   2   5  222.78    8.70
   4  -2   5   47.90    3.20
  -4  -2  -5   51.39    3.70
   4  -2   5   49.20    3.40
   4   2   5   50.29    3.60
  -4   2  -5   44.30    3.70
   4   2   5   52.69    3.10
   6  -2   5   46.60    3.80
   6   2   5   55.19    3.80
   6   2   5   53.29    4.80
   8  -2   5    5.70    2.30
   8   2   5    7.30    2.00
   8   2   5    6.10    2.70
   9  -3  -5   58.89    5.30
   9   3  -5   52.69    6.30
   5  -3  -5  298.77   10.80
  -5  -3   5  338.37   15.00
   5  -3  -5  299.77   11.50
   5   3  -5  297.87   11.70
  -3  -3   5    6.90    1.70
   3  -3  -5    6.90    1.50
  -3  -3   5    4.50    1.40
   3  -3  -5    7.70    1.00
  -3  -3   5    6.40    1.10
   3   3  -5    6.90    1.20
  -3   3   5    4.20    1.10
   3   3  -5    9.20    1.50
  -3   3   5    4.30    1.50
   1  -3  -5   66.29    3.80
  -1  -3   5   69.09    5.30
  -1  -3   5   63.39    3.50
  -1   3   5   66.19    4.00
   1   3  -5   68.79    3.30
   1   3  -5   69.89    3.40
  -1  -3  -5  808.52   24.20
  -1  -3  -5  708.33   24.60
   1  -3   5  743.13   23.80
  -1   3  -5  716.23   23.80
  -1   3  -5  717.73   24.10
   1   3   5  723.53   24.40
   3  -3   5   83.29    4.00
  -3  -3  -5   79.89    4.20
   3  -3   5   73.89    3.80
   3   3   5   75.19    3.60
   3   3   5   71.89    4.20
  -3   3  -5   71.69    4.20
   5  -3   5   28.50    2.80
  -5  -3  -5   30.00    3.20
   5  -3   5   30.50    3.00
   5   3   5   31.70    2.70
   7  -3   5   10.10    2.00
   7  -3   5   11.40    2.40
   7   3   5   13.20    2.50
   7   3   5   11.60    2.20
   8  -4  -5   67.39    5.40
   8   4  -5   69.09    6.30
   6  -4  -5   68.79    4.50
   6  -4  -5   58.29    3.70
  -6  -4   5   66.89    4.90
  -6   4   5   57.29    5.60
   4  -4  -5  358.36   11.60
  -4  -4   5  352.36   12.90
   4  -4  -5  345.47   12.20
   4   4  -5  343.47   12.40
   4   4  -5  323.77   12.00
  -4   4   5  330.87   13.90
  -2  -4   5   42.10    2.90
  -2  -4   5   43.00    3.50
  -2   4   5   38.10    3.30
   2   4  -5   39.70    2.40
   2   4  -5   42.00    2.60
   0  -4   5  190.88    7.30
   0  -4  -5  186.68    7.80
   0  -4   5  189.38    7.10
   0   4  -5  186.08    7.00
   0   4  -5  189.98    7.20
   0   4   5  187.38    7.90
   2  -4   5  931.21   30.20
  -2  -4  -5  975.30   30.00
  -2  -4  -5  883.01   31.90
   2  -4   5  989.30   30.40
   2   4   5  920.21   30.80
   4  -4   5  140.29    6.00
   4  -4   5  132.09    6.30
  -4  -4  -5  137.39    6.30
   4   4   5  130.69    5.50
   4   4   5  126.49    7.00
   6  -4   5   13.90    2.50
   6  -4   5   13.90    2.20
   6   4   5   17.60    2.30
   6   4   5   14.60    2.60
   8  -4   5    5.30    1.80
   8  -4   5    5.40    2.40
   8   4   5    6.60    1.90
   8   4   5    6.60    2.10
  -7   5   5   86.69    6.80
   5  -5  -5  400.16   14.30
   5  -5  -5  412.96   13.70
  -5  -5   5  405.16   15.20
   5   5  -5  397.26   14.60
   3  -5  -5   37.70    3.00
  -3  -5   5   41.10    2.70
  -3  -5   5   41.20    3.30
   3   5  -5   41.70    2.80
   3   5  -5   37.90    2.40
  -3   5   5   39.50    3.00
  -1  -5   5   29.40    2.40
   1  -5  -5   31.00    2.90
  -1  -5   5   31.80    2.30
  -1  -5   5   26.80    2.60
  -1   5   5   28.80    2.90
   1   5  -5   33.80    2.00
   1  -5   5  387.06   12.60
  -1  -5  -5  384.26   14.00
   1  -5   5  358.96   13.00
  -1   5  -5  361.06   13.20
   1   5   5  379.96   13.70
   3  -5   5   61.69    3.70
   3  -5   5   63.09    3.40
   3   5   5   66.49    3.20
  -3   5  -5   62.79    3.90
  -5  -5  -5   11.60    2.20
   5  -5   5   19.10    2.70
   5   5   5   19.30    2.50
   7  -5   5   14.90    2.40
   7   5   5   17.90    2.90
   7   5   5   16.30    2.40
   8   6  -5   56.99    5.50
   6  -6  -5   83.19    4.30
  -6  -6   5   90.99    5.80
   6   6  -5   81.89    5.00
  -6   6   5   80.09    6.50
  -4  -6   5  107.09    6.00
   4   6  -5  113.99    5.20
  -4   6   5  122.09    5.60
  -2  -6   5   17.60    2.10
   2  -6  -5   16.00    2.10
   2   6  -5   16.20    1.40
   2   6  -5   18.20    1.90
   0  -6  -5  155.08    7.10
   0  -6   5  162.78    7.10
   0  -6   5  155.98    6.60
   0   6  -5  166.48    6.50
   0   6   5  154.88    7.20
  -2  -6  -5  200.88    8.70
   2  -6   5  154.78    7.10
  -2   6  -5  190.88    7.50
   4  -6   5   32.70    2.70
  -4  -6  -5   30.70    2.90
   4   6   5   27.10    2.30
   6  -6   5   34.40    3.20
   6  -6   5   24.20    3.20
   6   6   5   32.20    3.50
   8  -6   5    6.90    2.20
   8   6   5    5.30    2.40
   8   6   5    0.40    1.70
  -3  -7   5    0.90    1.00
   3   7  -5    1.90    1.10
  -3   7   5    0.90    1.30
  -1  -7   5   21.00    2.40
   1  -7  -5   21.50    2.40
   1   7  -5   23.20    2.20
  -1   7   5   17.20    2.50
   1  -7   5  253.57   10.30
  -1  -7  -5  252.77   10.50
  -1   7  -5  251.47    9.60
   3  -7   5   18.40    1.80
  -5  -7  -5   13.10    2.80
   5   7   5   14.80    2.00
   7  -7   5    6.40    2.30
   7   7   5    6.20    1.90
   7   7   5    3.50    1.90
   8  -8  -5  230.98  461.35
   8   8  -5  186.68  266.87
  -6  -8   5   16.80    3.00
  -6   8   5   15.40    3.20
   6   8  -5   12.20    2.20
  -4  -8   5  161.98    6.90
  -4   8   5  151.08    8.50
  -4   8   5  170.08    7.50
   4   8  -5  144.49    6.10
  -2  -8   5   30.30    2.90
  -2   8   5   29.30    3.20
  -2   8   5   24.30    3.40
   0  -8   5  117.69    6.20
   0   8   5  130.39    6.90
   2   8   5  368.76   14.00
   6  -8   5    8.60    1.90
   6   8   5    9.20    2.20
   6   8   5   11.30    2.10
  -7   9   5    5.70    3.10
  -5  -9   5  145.19    7.30
   5   9  -5  123.29    5.70
  -5   9   5  118.29    8.00
  -3  -9   5   84.79    4.90
  -3   9   5   87.49    5.50
  -3   9   5   75.79    5.70
  -1  -9   5   50.59    3.80
  -1   9   5   58.39    4.50
  -1   9   5   56.59    4.40
   1   9   5  153.78    7.40
   3  -9   5   46.40    3.70
   3   9   5   46.80    4.00
   5  -9   5   13.60    2.40
   5  -9   5   12.60    2.20
   5   9   5   12.80    2.60
   7  -9   5    1.90    1.80
   7   9   5    5.70    2.10
   7   9   5    4.40    1.80
  -6 -10   5    8.70    2.70
   6  10  -5    9.10    1.90
  -4 -10   5  139.19    7.20
  -4  10   5  122.59    7.80
  -4  10   5  140.49    7.30
  -2 -10   5  114.59    6.10
  -2 -10   5  118.09    6.30
  -2  10   5  109.79    6.90
   0  10   5   58.09    4.50
   2 -10   5   15.20    2.20
   2  10   5   13.40    2.30
   4 -10   5    7.20    1.90
   4  10   5    5.70    1.70
   6 -10   5   33.10    3.80
   6  10   5   32.50    4.00
  -5 -11   5  123.79    8.30
  -5  11   5   93.79    7.50
  -3 -11   5   60.19    4.80
  -3  11   5   53.59    5.10
  -1 -11   5   55.29    4.20
  -1  11   5   43.60    4.40
   1 -11   5    5.30    1.80
   1  11   5    3.80    1.60
   1  11   5    3.70    1.90
   3 -11   5   27.90    3.00
   3  11   5   30.10    3.40
   5  11   5    9.30    4.00
  -6 -12   5   -0.70    4.20
  -6  12   5   -5.00    2.60
  -6  12   5   -2.50    1.90
  -4 -12   5  149.29    7.90
  -4  12   5  137.79    8.00
  -4  12   5  120.29    8.20
  -2 -12   5   48.80    4.30
  -2  12   5   54.09    4.90
  -2  12   5   64.89    5.40
   0 -12   5   25.30    3.30
   0  12   5   27.60    3.60
   0  12   5   32.30    4.10
   2 -12   5   17.40    2.60
   2  12   5   12.60    2.70
   2  12   5   15.20    2.60
   4 -12   5    3.60    1.80
   4  12   5    2.20    1.60
  -5 -13   5   43.80    5.10
  -5  13   5   25.70    4.40
  -3 -13   5   43.40    4.60
  -3  13   5   43.50    4.80
  -3  13   5   38.80    4.80
  -1  13   5   29.40    4.00
  -1  13   5   30.60    4.40
   1 -13   5   64.89    4.60
   1  13   5   58.79    4.90
   1  13   5   55.59    5.30
   3 -13   5    9.80    2.30
   3  13   5    9.60    2.30
   3  13   5    5.50    2.30
   5 -13   5    3.50    2.10
   5  13   5    6.90    3.60
   5  13   5    1.40    2.00
  -4 -14   5   12.30    3.10
  -4  14   5    7.60    2.80
  -4  14   5    8.90    3.00
  -2  14   5   13.40    3.40
  -2  14   5    7.00    2.60
   0 -14   5   34.70    4.20
   0  14   5   41.40    5.30
   0  14   5   40.70    4.50
   2  14   5   37.50    4.60
   2  14   5   40.20    4.40
   4 -14   5   10.40    2.40
   4  14   5    8.40    2.40
  -3 -15   5    7.50    2.50
  -1 -15   5    1.10    2.10
  -1  15   5    3.80    2.70
   1 -15   5   19.60    3.20
   1  15   5   24.80    4.20
   1  15   5   29.50    6.20
   8   0  -6   22.60    3.70
  -6   0   6   31.70    4.50
   4   0  -6   46.10    3.50
  -4   0   6   50.19    4.60
  -4   0   6   44.20    3.60
   4   0  -6   48.50    3.00
  -2   0   6  899.01   30.20
   2   0  -6  919.51   28.70
   2   0  -6  897.81   29.40
  -2   0   6  884.61   29.10
   0   0  -6  734.13   23.90
   0   0   6  755.22   24.80
   0   0  -6  735.53   24.70
   0   0   6  746.23   24.00
  -2   0  -6   28.50    3.10
   2   0   6   34.90    2.80
  -2   0  -6   30.40    2.70
   2   0   6   31.90    2.50
   4   0   6    9.00    1.60
  -4   0  -6    7.20    2.10
   4   0   6   11.60    2.10
   6   0   6   37.90    3.60
   6   0   6   42.50    4.00
   8   0   6    8.70    2.10
   8   0   6    8.80    2.80
   7  -1  -6   19.10    3.40
   7   1  -6   20.00    3.50
  -5  -1   6  123.39    6.80
   5  -1  -6  122.89    5.40
  -3  -1   6  180.08    8.40
   3  -1  -6  171.88    7.40
  -3  -1   6  163.78    7.40
   3  -1  -6  182.88    6.70
  -3   1   6  181.98    8.50
   3   1  -6  173.58    7.30
  -3   1   6  165.98    7.20
   3   1  -6  163.08    8.00
  -1  -1   6  635.44   21.00
   1  -1  -6  670.73   20.60
  -1  -1   6  623.04   21.70
   1  -1  -6  630.64   21.40
   1   1  -6  653.13   20.80
  -1   1   6  611.04   20.80
   1   1  -6  637.44   21.20
  -1   1   6  630.84   21.90
   1  -1   6  389.16   13.40
  -1  -1  -6  371.46   13.90
  -1  -1  -6  390.46   12.90
   1  -1   6  359.76   12.80
   1   1   6  351.46   12.60
   1   1   6  372.86   13.50
  -1   1  -6  369.76   13.60
  -1   1  -6  375.46   13.00
   3  -1   6   13.20    1.80
   3  -1   6   15.10    2.20
   3   1   6   12.10    1.60
   3   1   6   15.00    2.20
  -3   1  -6   11.80    2.10
   5  -1   6   11.80    1.90
   5   1   6   13.00    2.00
   7  -1   6   19.60    3.10
   7  -1   6   15.80    2.50
   7   1   6   20.00    3.30
   7   1   6   25.90    3.20
   8  -2  -6   19.70    3.50
   4  -2  -6   11.00    1.50
  -4  -2   6   12.50    2.80
  -4  -2   6    8.00    2.00
  -4   2   6    9.50    1.80
   4   2  -6    9.80    1.70
   2  -2  -6   21.40    2.40
  -2  -2   6   22.40    2.80
  -2  -2   6   20.20    2.40
   2  -2  -6   22.10    1.90
   2   2  -6   21.20    2.20
   2   2  -6   23.50    2.40
  -2   2   6   21.30    2.30
  -2   2   6   20.10    2.90
   0  -2   6  315.77   11.10
   0  -2  -6  274.87   11.90
   0  -2  -6  305.37   10.30
   0  -2   6  308.87   10.70
   0   2   6  291.77   11.40
   0   2  -6  311.47   11.00
   0   2  -6  288.17   10.60
   0   2   6  283.57   10.30
   2  -2   6    8.90    1.60
   2  -2   6    9.10    1.60
  -2  -2  -6    9.90    2.10
  -2  -2  -6    8.50    1.60
   2   2   6   12.40    1.60
   2   2   6   10.90    1.90
  -2   2  -6    7.00    1.50
  -4  -2  -6   42.30    3.90
   4  -2   6   48.90    3.50
   4  -2   6   45.10    3.20
   4   2   6   44.00    3.00
   6  -2   6   25.20    3.30
   6  -2   6   37.60    4.30
   6   2   6   27.20    3.50
   6   2   6   27.10    3.10
   8  -2   6    0.70    3.40
   8  -2   6    0.30    1.80
   8   2   6   -0.60    2.00
   8   2   6    2.40    1.60
  -7   3   6   90.29    7.30
   5  -3  -6  218.08    8.80
   5  -3  -6  227.18    9.10
  -5  -3   6  213.48    9.50
   5   3  -6  190.28    9.10
  -5   3   6  213.68   10.70
   3  -3  -6   14.30    1.70
  -3  -3   6   11.10    2.30
  -3  -3   6    7.20    1.90
   3   3  -6   13.10    1.90
  -3   3   6   10.00    1.60
   3   3  -6   10.10    1.60
  -3   3   6   16.60    3.10
   1  -3  -6   52.69    3.60
  -1  -3   6   55.19    3.50
  -1  -3   6   54.39    3.70
   1  -3  -6   55.29    2.80
  -1   3   6   54.89    4.00
   1   3  -6   59.19    3.20
   1   3  -6   51.49    3.20
   1  -3   6  329.97   11.40
   1  -3   6  313.17   11.20
  -1  -3  -6  303.57   12.10
  -1  -3  -6  315.67   11.00
  -1   3  -6  306.57   11.20
   1   3   6  312.87   11.90
   1   3   6  290.87   10.60
  -1   3  -6  330.47   11.70
   3  -3   6  110.49    5.20
  -3  -3  -6  116.29    5.50
   3  -3   6  101.79    5.90
   3   3   6  102.09    4.70
   5  -3   6   76.09    4.50
   5  -3   6   78.89    4.80
   5   3   6   80.59    5.50
   5   3   6   69.59    4.90
   7  -3   6   11.70    2.50
   7  -3   6   11.10    4.10
   7   3   6    8.00    2.90
   7   3   6    8.90    2.00
   6  -4  -6  192.98    7.90
  -6  -4   6  215.68    9.70
  -6   4   6  194.78   10.80
   4  -4  -6   27.80    3.20
  -4  -4   6   35.00    3.70
  -4  -4   6   31.00    3.50
   4  -4  -6   39.50    2.40
   4   4  -6   34.80    2.80
  -2  -4   6   83.19    4.70
  -2  -4   6   99.09    5.10
  -2   4   6   87.69    5.50
   2   4  -6   86.79    4.10
   2   4  -6   84.99    4.20
   0  -4  -6  116.59    6.00
   0  -4   6  125.39    5.50
   0  -4   6  122.19    5.40
   0   4  -6  116.39    5.30
   0   4   6  116.79    6.00
   0   4  -6  120.29    5.30
   2  -4   6    9.40    1.60
  -2  -4  -6    6.60    1.50
   2  -4   6    7.40    1.60
   2   4   6    8.20    2.00
   2   4   6    9.70    1.30
   4  -4   6  172.78    7.50
   4  -4   6  184.48    7.60
   4   4   6  178.88    7.10
   6  -4   6   28.50    3.20
   6   4   6   29.80    3.50
   6   4   6   31.70    3.30
   8  -4   6   -1.20    1.80
   8   4   6   -1.70    1.90
  -5  -5   6  308.77   12.20
  -5   5   6  285.37   13.30
   5   5  -6  268.37   11.00
  -3  -5   6   62.69    3.70
  -3  -5   6   61.49    4.30
  -3  -5   6   73.59    4.50
   3   5  -6   62.09    3.50
  -1  -5   6  130.39    5.90
  -1  -5   6  123.39    5.70
   1   5  -6  123.99    5.20
  -1   5   6  121.89    7.20
   1  -5   6  172.98    6.80
   1  -5   6  172.78    7.40
   1   5   6  168.38   10.00
   3  -5   6   38.40    3.30
   3  -5   6   43.20    3.00
  -3  -5  -6   40.40    3.30
  -5  -5  -6   43.00    4.20
   5  -5   6   46.80    3.60
   5   5   6   47.70    4.00
   5   5   6   49.40    3.40
   7  -5   6    6.60    1.90
   7   5   6    7.40    2.20
   7   5   6    4.40    1.70
  -6  -6   6  154.98    8.20
  -6   6   6  154.18    9.50
  -4  -6   6   63.79    4.70
   4   6  -6   56.89    3.50
  -2  -6   6    8.20    1.80
  -2  -6   6    6.90    1.70
  -2  -6   6    6.00    1.70
   2   6  -6    7.60    1.20
   0  -6   6   91.39    4.90
   2  -6   6    6.80    1.60
   4  -6   6   46.60    3.70
  -4  -6  -6   43.00    3.80
   4   6   6   47.30    4.00
   6  -6   6    9.90    2.10
   6   6   6   13.90    2.20
   6   6   6   14.10    2.80
  -7  -7   6   43.30    4.90
  -7   7   6   34.50    5.40
  -5  -7   6  163.98    8.40
   5   7  -6  186.98    9.70
  -5   7   6  153.58    9.40
  -3  -7   6   17.20    2.70
  -3  -7   6   18.70    2.50
  -3   7   6   25.00    3.10
   3   7  -6   20.90    1.90
  -1  -7   6   16.70    3.00
  -1  -7   6   21.70    2.80
  -1   7  -6  177.08  284.87
   3   7   6   28.00  114.79
   5  -7   6   31.00    3.30
  -5  -7  -6   19.90    3.00
   5   7   6   32.00    3.00
   5   7   6   28.40    3.60
   7  -7   6    2.80    2.30
   7  -7   6   -2.10    1.40
   7   7   6    2.30    2.20
   7   7   6    2.10    1.80
  -6  -8   6   53.49    5.30
  -6   8   6   49.90    5.90
   6   8  -6   44.50    4.60
  -4  -8   6    9.10    1.90
  -4  -8   6   10.30    2.40
  -4   8   6    9.80    2.80
  -2  -8   6   41.50    3.70
  -2   8   6   42.80    4.10
   0  -8  -6  711.23  155.58
  -2  -8  -6  101.99  102.49
   4  -8   6   96.59    5.40
   4   8   6   94.19    5.80
   6  -8   6   13.80    2.60
   6   8   6   12.20    2.50
   6   8   6   17.20    2.30
  -5  -9   6   64.09    7.50
  -5   9   6   48.10    5.90
   5   9  -6   44.80    3.10
  -3  -9   6   36.00    3.80
  -3  -9   6   30.90    3.40
  -3   9   6   31.10    4.10
  -1   9   6  122.49    7.10
   1   9   6   80.09    5.30
   3  -9   6   37.40    3.50
   3   9   6   41.20    3.90
   5  -9   6   34.50    3.80
   5   9   6   37.40    4.40
  -6 -10   6   22.30    4.60
  -6  10   6   18.70    4.40
  -4 -10   6   12.20    2.40
  -4 -10   6   18.60    3.00
  -4  10   6   15.80    3.70
  -2 -10   6   51.19    4.20
  -2  10   6   47.60    4.80
   0 -10   6  111.49    5.80
   0  10   6   95.19    6.20
   2 -10   6    1.20    1.30
   2  10   6    2.10    1.40
   4 -10   6    4.50    3.50
   4  10   6    4.00    2.30
  -5 -11   6   24.10    3.70
  -5  11   6   21.80    4.50
  -3 -11   6   45.30    4.70
  -3  11   6   50.59    5.20
  -3  11   6   43.80    5.10
  -1 -11   6   86.09    5.60
  -1  11   6  102.69    6.60
  -1  11   6   86.59    6.30
   1 -11   6   53.49    4.30
   1  11   6   56.39    4.70
   3 -11   6    0.10    1.80
   3  11   6    1.80    1.80
   5 -11   6   -0.50    2.10
   5  11   6    0.90    2.00
  -4 -12   6    5.90    2.40
  -4  12   6    6.30    2.70
  -2  12   6   71.49    6.00
  -2  12   6   61.89    6.00
   0 -12   6   59.09    4.70
   0  12   6   50.49    5.00
   0  12   6   57.89    5.20
   2  12   6    0.10    2.40
   2  12   6    0.20    2.50
   4 -12   6    0.70    1.80
   4  12   6    3.20    1.90
  -3 -13   6    5.70    2.60
  -3  13   6    5.30    2.80
  -3  13   6   10.30    3.40
  -1 -13   6   57.19    5.00
  -1  13   6   52.89    6.50
  -1  13   6   70.19    6.20
   1 -13   6   34.30    4.00
   1  13   6   39.10    4.70
   1  13   6   32.90    4.10
   3 -13   6   16.70    2.60
   3  13   6   15.60    3.60
   3  13   6   11.40    2.50
  -2 -14   6   -1.80    2.20
  -2  14   6   -2.30    2.10
  -2  14   6   -2.70    2.30
   0 -14   6   17.90    3.30
   0  14   6   20.90    3.70
   0  14   6   16.40    3.40
   2 -14   6    0.70    2.50
  -6   0   7   27.80    4.50
   4   0  -7  850.21  236.28
  -2   0   7  357.36   13.00
   2   0  -7  365.96   12.50
  -2   0   7  357.56   14.10
   2   0  -7  342.37   13.10
   0   0   7  604.84   20.60
   0   0  -7  577.24   19.60
   0   0   7  584.74   19.50
   0   0  -7  576.84   20.30
   2   0   7   49.50    3.30
  -2   0  -7   47.80    4.90
   2   0   7   54.49    3.80
  -2   0  -7   48.90    3.70
   4   0   7    7.40    1.70
   6   0   7    0.70    1.80
   6   0   7   -1.50    1.40
   7  -1  -7   31.00    4.50
   7   1  -7   38.90    5.00
  -5  -1   7   14.60    3.20
  -5  -1   7   12.70    2.50
  -5   1   7   13.30    2.40
  -5   1   7   15.90    3.50
  -3  -1   7   46.20    4.50
   3  -1  -7   45.60    3.00
  -3  -1   7   44.70    3.90
   3   1  -7   37.70    4.10
  -3   1   7   40.70    3.60
  -1  -1   7  293.97   11.50
   1  -1  -7  277.67   10.10
  -1  -1   7  277.07   10.60
   1  -1  -7  276.27   11.70
   1   1  -7  275.67   10.80
   1   1  -7  289.07   10.40
  -1   1   7  283.17   10.50
  -1   1   7  288.77   11.60
   1  -1   7  112.59    5.20
   1  -1   7  119.69    5.80
   1   1   7  116.29    5.20
  -1   1  -7  106.99    5.90
  -1   1  -7  117.09    5.40
   1   1   7  113.59    5.90
  -3  -1  -7   54.49    5.00
   3  -1   7   70.29    4.10
   3  -1   7   69.39    4.50
   3   1   7   66.99    4.00
   5  -1   7    4.80    2.00
   5  -1   7    5.90    1.70
   5   1   7    3.20    1.80
   5   1   7    5.20    1.70
   7  -1   7   -1.50    1.60
   7   1   7    1.10    2.10
   7   1   7   -0.30    1.90
  -6  -2   7   35.20    4.10
  -6   2   7   37.80    5.20
  -4  -2   7   20.90    3.00
   4  -2  -7   20.80    2.30
  -4   2   7   16.30    2.50
  -4   2   7   19.30    3.70
  -2  -2   7  147.19    7.30
  -2  -2   7  141.39    6.80
   2  -2  -7  143.09    5.70
   2   2  -7  131.79    6.20
  -2   2   7  136.19    6.20
   0  -2  -7   23.70    2.40
   0  -2   7   25.30    3.00
   0  -2   7   24.20    2.70
   0   2   7   15.70    4.20
   0   2  -7   22.00    2.50
   0   2   7   25.60    2.30
   0   2  -7   19.40    2.50
   2  -2   7   24.00    2.70
   2  -2   7   27.10    2.80
   2   2   7   20.90    2.50
   4  -2   7   59.29    4.10
   4   2   7   59.99    4.00
   4   2   7   61.49    4.60
   6  -2   7    2.60    1.80
   6   2   7    1.30    1.90
   6   2   7    1.60    1.50
   5  -3  -7   89.39    4.60
  -5  -3   7   91.49    5.90
  -5   3   7   82.29    6.70
   3  -3  -7   58.09    3.30
  -3  -3   7   64.89    4.90
  -3  -3   7   56.79    4.50
  -3   3   7   56.89    3.80
   3   3  -7   56.59    3.70
  -1  -3   7   33.90    3.70
  -1  -3   7   39.60    3.50
   1   3  -7   41.20    3.00
  -1   3   7   34.10    2.80
   1  -3   7    1.80    1.20
   1  -3   7    0.90    1.20
  -1  -3  -7    0.00    1.10
   1   3   7    0.10    1.10
  -1   3  -7    0.30    1.20
   1   3   7    0.40    1.00
   3  -3   7   88.39    5.00
   3  -3   7   89.79    5.00
  -3  -3  -7   87.79    5.20
   3   3   7   97.39    5.60
   3   3   7   87.79    4.50
   5  -3   7   50.69    4.00
   5   3   7   52.09    4.40
   5   3   7   51.59    3.80
   7  -3   7    5.10    2.00
   7   3   7    6.00    1.90
   7   3   7    6.30    2.60
  -6  -4   7  121.49    7.50
  -6   4   7  131.79   13.00
   4  -4  -7   69.39    3.60
  -4  -4   7   70.19    5.10
  -4  -4   7   68.59    5.10
   4   4  -7   64.49    4.10
  -4   4   7   59.59    5.60
  -2  -4   7  148.09    7.00
  -2  -4   7  151.88    7.30
   2   4  -7  149.99    6.40
   0  -4   7   71.89    4.40
   0  -4   7   73.39    4.40
   0   4  -7   69.39    4.10
   2  -4   7   10.00    1.80
   2  -4   7    5.40    1.50
   2   4   7    6.80    2.20
   2   4   7    8.20    1.40
  -4  -4  -7   52.49    4.70
   4  -4   7   51.29    4.00
   4   4   7   53.69    3.70
   4   4   7   52.59    4.40
   6  -4   7   16.70    2.60
   6   4   7   19.70    2.60
   6   4   7   18.60    3.20
  -5  -5   7  119.99    7.00
  -5   5   7  119.29    8.40
  -3  -5   7  108.99    6.20
  -3  -5   7   99.69    5.30
   3   5  -7  106.09    5.00
  -3   5   7  105.49    7.00
  -1  -5   7   90.89    5.10
   1   5  -7   91.79    4.50
  -1   5   7   86.59    5.90
   1  -5   7   17.30    2.40
   1   5   7   24.60    3.20
   3  -5   7   49.90    4.00
   3   5   7   51.79    4.20
   3   5   7   45.80    3.20
   5  -5   7   18.80    2.70
   5   5   7   19.00    2.40
   5   5   7   19.70    3.10
  -6  -6   7   25.20    4.00
  -6   6   7   34.30    5.40
  -4  -6   7   82.39    5.60
   4   6  -7   88.79    6.30
  -4   6   7   70.59    6.10
  -2  -6   7  133.39    6.90
  -2  -6   7  146.69    7.10
  -2   6   7  134.49    7.80
   2   6  -7  138.39    5.90
   0  -6   7    8.60    1.90
   0   6   7    8.10    2.10
   2  -6   7   14.30    2.30
   2   6   7   12.20    2.30
   4  -6   7   27.60    3.40
   4   6   7   27.90    3.70
   6  -6   7    3.00    2.00
   6   6   7    3.00    2.10
   6   6   7    4.40    1.70
  -5  -7   7   41.10    6.10
   5   7  -7   41.80    3.40
  -5   7   7   40.70    5.30
  -3  -7   7   58.49    4.70
  -3  -7   7   47.60    4.10
  -3   7   7   56.49    5.20
   3   7  -7   55.89    3.20
  -1  -7   7   19.90    2.80
  -1   7   7   28.10    3.60
   1  -7   7    1.00    1.30
   1   7   7   -0.30    1.30
   3  -7   7   38.70    3.60
   3   7   7   41.10    4.00
   5  -7   7   13.70    2.50
   5   7   7   13.60    2.70
   6  -8  -7  536.35  395.26
  -4  -8   7   18.40    4.50
   4   8  -7   13.50    1.80
  -2  -8   7   49.90    4.20
  -2   8   7   56.09    5.20
   0  -8   7   27.20    3.20
   0   8   7   27.80    3.70
   2  -8   7    5.30    1.70
   2   8   7    3.50    1.90
   4  -8   7   30.80    4.00
   4   8   7   34.80    4.00
  -5  -9   7   35.00    4.70
  -5   9   7   41.20    5.90
  -3  -9   7   19.20    3.90
  -3   9   7   17.10    5.40
  -1  -9   7   45.60    4.30
  -1   9   7   49.70    4.90
   1  -9   7   18.80    2.80
   1   9   7   22.40    3.30
   3  -9   7   14.70    3.00
   3   9   7   17.20    3.10
  -5   9  -7 1906.51  544.55
  -4 -10   7   11.00    2.60
  -4  10   7   10.90    3.60
  -2 -10   7   52.19    5.90
  -2  10   7   51.59    8.70
  -2  10   7   72.39    5.60
   0 -10   7   41.80    4.50
   0  10   7   47.60    5.00
   2 -10   7   12.60    2.30
   2  10   7   10.20    2.50
   4 -10   7    0.40    1.80
   4  10   7    5.10    2.40
  -3 -11   7   12.30    3.30
  -3  11   7   13.00    3.60
  -1 -11   7   65.99    5.30
  -1  11   7   73.69    5.80
  -1  11   7   54.99    5.60
   1 -11   7   18.20    2.80
   1  11   7   14.50    2.90
   3 -11   7   10.60    2.40
   3  11   7    9.20    2.60
  -2 -12   7   35.60    5.10
  -2  12   7   50.69    5.90
  -2  12   7   33.70    5.30
   0 -12   7   53.09    4.70
   0  12   7   52.49    5.60
   0  12   7   40.20    5.00
   2  12   7    5.80    3.10
  -4   0   8    5.80    2.70
  -4   0   8    5.60    2.20
  -2   0   8   12.00    2.30
   0   0   8  196.28   10.90
   2   0   8  183.28    7.70
   4   0   8   23.20    3.50
   4   0   8   18.20    2.50
  -5  -1   8   10.50    2.60
  -5  -1   8   12.00    3.30
  -5   1   8   15.90    3.80
  -5   1   8   15.50    2.90
  -3  -1   8   42.20    4.10
  -3   1   8   38.00    4.70
  -3   1   8   35.30    4.30
   1  -1  -8   19.20    2.50
  -1  -1   8   17.00    2.60
  -1   1   8   18.40    2.40
   1  -1   8  100.79    5.40
   1   1   8  103.39    7.50
   1   1   8  101.89    5.20
   3  -1   8   82.79    5.90
   3  -1   8   73.69    4.80
   3   1   8   76.79    4.70
   3   1   8   82.09    5.50
   5  -1   8   -1.60    1.60
   5  -1   8   -1.20    1.40
   5   1   8    1.50    1.50
   5   1   8    0.90    1.80
  -6   2   8   67.89    6.80
  -4  -2   8    9.20    2.50
  -4  -2   8    9.20    3.20
  -4   2   8    7.80    2.40
  -4   2   8    9.80    3.20
  -2  -2   8   52.49    4.20
   2  -2  -8   42.00    3.20
  -2   2   8   46.00    4.80
  -2   2   8   51.39    3.80
   0  -2   8   24.30    3.10
   0  -2   8   26.00    3.40
   0  -2  -8   21.70    2.80
   0   2   8   25.00    3.60
   0   2   8   27.00    2.90
   2  -2   8   15.60    2.40
   2   2   8   19.00    2.90
   2   2   8   15.30    2.20
   4  -2   8   12.20    2.50
   4  -2   8   19.30    2.60
   4   2   8   21.60    3.30
   4   2   8   20.90    2.60
  -3  -3   8  121.59    6.60
  -3   3   8  111.69    7.40
  -3   3   8  112.79    5.90
  -1  -3   8    7.30    1.90
   1  -3  -8    7.20    1.70
  -1   3   8   12.60    2.80
   1   3  -8   10.20    1.90
  -1   3   8   11.60    2.00
   1  -3   8    6.90    1.90
  -1  -3  -8    5.00    1.70
   1   3   8    6.60    1.60
   1   3   8    7.40    2.30
  -1   3  -8    9.90    2.20
   3  -3   8   13.90    2.20
   3   3   8   14.80    2.60
   3   3   8   14.60    2.80
   5  -3   8    1.00    1.60
   5  -3   8   -0.10    1.20
   5   3   8    7.00    2.40
   5   3   8   -0.30    1.50
   6  -4  -8   -2.40    2.10
  -4  -4   8  102.59    6.30
  -4   4   8   93.49    7.30
  -2  -4   8   82.99    5.10
  -2   4   8   77.79    5.90
   2   4  -8   73.79    4.50
   0  -4   8   35.00    3.50
   0   4  -8   32.60    3.40
   0   4   8   34.40    4.00
   2  -4   8   23.10    3.00
   2   4   8   19.10    3.00
   4  -4   8   12.10    2.90
   4   4   8   13.50    2.10
  -5  -5   8   27.60    3.90
  -5   5   8   28.20    4.90
  -3  -5   8  133.39    7.30
  -3  -5   8  167.88    8.10
   3   5  -8  158.78    6.90
  -3   5   8  157.38    9.10
  -1  -5   8   30.50    3.40
   1   5  -8   31.50    3.10
  -1   5   8   32.00    4.10
   1  -5   8   34.90    3.50
   1   5   8   32.00    3.80
   3  -5   8   27.30    3.20
   3   5   8   30.20    3.80
   5  -5   8   -1.30    1.50
   5  -5   8    0.50    1.80
   5   5   8    0.10    1.90
   5   5   8   -1.00    1.50
  -4   6   8   12.00    3.60
  -2  -6   8   86.89    5.50
   2   6  -8   92.99    4.70
  -2   6   8   88.29    6.60
   0  -6   8   29.80    3.50
   0   6   8   28.40    3.90
   2  -6   8    2.90    1.60
   2   6   8    4.40    2.00
   4  -6   8   12.80    2.40
   4   6   8   15.70    2.80
  -3  -7   8   65.09    5.40
  -3   7   8   58.59    5.90
   3   7  -8   58.89    4.00
  -1  -7   8   16.80    2.90
  -1   7   8   19.60    3.90
   1  -7   8    4.20    2.00
   1   7   8    4.50    3.40
   3  -7   8    4.40    2.00
   3   7   8    6.10    2.20
  -4  -8   8   50.79    6.50
  -2  -8   8   27.10    3.90
  -2   8   8   21.80    4.10
   0  -8   8   15.50    2.60
   0   8   8   12.70    2.80
   2  -8   8    5.30    2.10
   2   8   8    3.20    1.90
  -3  -9   8   52.39    6.60
  -1  -9   8    6.60    2.40
  -1   9   8    5.20    2.60
   1  -9   8   15.80    2.80
   1   9   8   11.20    2.60
  -2  10   8   -1.20    1.80
   0 -10   8   25.60    4.30
   0  10   8   20.00    4.50
  -4   0   9   18.00    3.90
  -4   0   9   20.70    3.20
  -2   0   9   10.30    2.90
  -2   0   9   10.40    2.60
   0   0   9   17.60    3.30
   0   0   9   29.00    3.60
   2   0   9   89.99    5.20
   2   0   9   86.49    5.80
  -3  -1   9   15.90    2.60
  -3  -1   9    3.60    2.20
  -3   1   9   13.20    3.30
  -3   1   9    8.40    2.50
  -1  -1   9    5.10    2.10
  -1  -1   9    6.60    2.00
  -1   1   9   10.40    2.90
  -1   1   9    8.70    2.30
   1  -1   9   14.40    2.30
   1   1   9    9.80    2.30
   1   1   9   10.60    2.60
   3  -1   9   38.90    3.90
   3   1   9   49.70    4.90
   3   1   9   44.60    3.90
  -4  -2   9   28.80    4.50
  -4   2   9   27.10    3.90
  -4   2   9   32.60    5.10
  -2  -2   9   12.20    2.70
  -2   2   9   16.30    2.50
  -2   2   9   16.40    3.50
   0  -2   9   32.40    3.60
   0   2   9   28.10    3.50
   0   2   9   27.60    4.00
   2  -2   9   10.00    2.20
   2   2   9    8.70    2.00
   2   2   9   10.90    2.70
  -3  -3   9   69.19    5.40
  -3   3   9   63.39    6.30
  -1  -3   9   33.30    3.80
  -1   3   9   34.30    3.70
  -1   3   9   30.00    4.30
   1  -3   9    0.20    1.70
   1   3   9    0.60    1.50
   1   3   9   -0.40    1.70
   3  -3   9    5.40    2.10
   3   3   9    7.20    1.80
   3   3   9    9.80    2.80
  -2  -4   9  104.99    7.80
  -2   4   9   89.39    7.00
   2  -4   9   16.90    2.40
   2   4   9   14.50    3.00
  -3  -5   9   44.20    4.80
  -3   5   9   45.50    5.90
  -1  -5   9   50.59    4.80
  -1   5   9   45.40    5.60
   1  -5   9    7.90    2.30
   1   5   9    8.80    2.90
  -2  -6   9   19.20    3.30
  -2   6   9   29.40    4.70
   0  -6   9   39.90    4.20
   0   6   9   35.40    4.90
   2  -6   9   11.80    2.60
  -1  -7   9   19.20    3.30
   0   0   0    0.00    0.00
_computing_structure_solution     'SHELXT 2014/5 (Sheldrick, 2014)'
;
_shelx_hkl_checksum     91676
_shelx_res_file
;
    mo_180207ohbaacpy_0m1_b.res created by SHELXL-2014/7
TITL mo_180207ohbaacpy_0m1_b.res in Cm
REM Old TITL mo_180207ohbaacpy_0m1 in Cm
REM SHELXT solution in Cm
REM R1 0.145,  Rweak 0.087,  Alpha 0.012,  Orientation as input
REM Flack x =  0.450 ( 0.010 ) from Parsons' quotients
REM Formula found by SHELXT:  C13 N3 O5 Co
CELL  0.71073   8.1971  13.9416   7.4148   90.000   91.588   90.000
ZERR    2.000   0.0014   0.0021   0.0011    0.000    0.006    0.000
LATT -7
SYMM X, -Y, Z
SFAC C H N O CO
UNIT 30 38 4 12 2
TWIN
PLAN 10
TEMP 28
SIZE 0.13 0.27 0.31
L.S. 10
BOND $H
LIST 6
FMAP 2
ACTA
EQIV $1 x+1, y, z
HTAB C14 O4_$1
CONF
OMIT 6 4 -8
OMIT 7 1 -4
WGHT    0.023700    1.128800
EXTI    0.007615
BASF   0.40864
FVAR       0.68547
CO1   5    0.421859    0.500000    0.429334    10.50000    0.04327    0.04863 =
         0.04042    0.00000    0.01716    0.00000
O2    4    0.321282    0.589933    0.578292    11.00000    0.05431    0.05792 =
         0.04424   -0.00096    0.01675    0.00569
O3    4    0.523694    0.591936    0.284336    11.00000    0.05558    0.05203 =
         0.04640    0.00769    0.02096   -0.00389
O4    4    0.102965    0.500000    0.310741    10.50000    0.04039    0.21209 =
         0.07580    0.00000    0.01249    0.00000
O5    4    0.259506    0.500000    0.101339    10.50000    0.07470    0.24169 =
         0.05595    0.00000   -0.00575    0.00000
N6    3    0.237018    0.500000    0.263785    10.50000    0.05516    0.06595 =
         0.03549    0.00000    0.01690    0.00000
N7    3    0.612659    0.500000    0.605609    10.50000    0.04324    0.05123 =
         0.04474    0.00000    0.00972    0.00000
C8    1    0.247174    0.734225    0.705037    11.00000    0.08315    0.07182 =
         0.04982   -0.01970   -0.00759    0.02059
AFIX 137
H8A   2    0.134700    0.715299    0.708511    11.00000   -1.50000
H8B   2    0.253736    0.801786    0.681296    11.00000   -1.50000
H8C   2    0.300292    0.720315    0.819060    11.00000   -1.50000
AFIX   0
C9    1    0.329040    0.680375    0.559642    11.00000    0.03971    0.06200 =
         0.04697   -0.00366   -0.00588    0.00853
C10   1    0.405083    0.726144    0.417860    11.00000    0.07127    0.04770 =
         0.05433    0.00496   -0.00245   -0.00196
AFIX  43
H10   2    0.394597    0.792409    0.408980    11.00000   -1.20000
AFIX   0
C11   1    0.494585    0.680004    0.290163    11.00000    0.05076    0.05144 =
         0.04021    0.01280   -0.00531   -0.01282
C12   1    0.565451    0.738012    0.136133    11.00000    0.07011    0.08261 =
         0.06226    0.01857    0.00661   -0.02025
AFIX 137
H12A  2    0.612018    0.695180    0.050216    11.00000   -1.50000
H12B  2    0.648543    0.780338    0.183374    11.00000   -1.50000
H12C  2    0.480334    0.774979    0.077991    11.00000   -1.50000
AFIX   0
C13   1    0.770088    0.500000    0.547395    10.50000    0.04829    0.04395 =
         0.04128    0.00000    0.02071    0.00000
AFIX  43
H13   2    0.788389    0.500000    0.424172    10.50000   -1.20000
AFIX   0
C14   1    0.899265    0.500000    0.664801    10.50000    0.04394    0.06364 =
         0.06103    0.00000    0.01171    0.00000
AFIX  43
H14   2    1.004984    0.500000    0.622405    10.50000   -1.20000
AFIX   0
C15   1    0.873329    0.500000    0.848063    10.50000    0.06544    0.06100 =
         0.05532    0.00000   -0.00404    0.00000
AFIX  43
H15   2    0.960692    0.500000    0.930806    10.50000   -1.20000
AFIX   0
C16   1    0.714217    0.500000    0.905492    10.50000    0.06994    0.06841 =
         0.03522    0.00000    0.00896    0.00000
AFIX  43
H16   2    0.693076    0.500000    1.028074    10.50000   -1.20000
AFIX   0
C17   1    0.589326    0.500000    0.781769    10.50000    0.05526    0.05583 =
         0.03865    0.00000    0.02906    0.00000
AFIX  43
H17   2    0.482920    0.500000    0.822151    10.50000   -1.20000
AFIX   0
HKLF 4
REM  mo_180207ohbaacpy_0m1_b.res in Cm
REM R1 =  0.0396 for    1449 Fo > 4sig(Fo)  and  0.0475 for all    1529 data
REM    128 parameters refined using      2 restraints
END
WGHT      0.0272      0.8621
REM Highest difference peak  0.319,  deepest hole -0.343,  1-sigma level  0.102
Q1    1   0.4264  0.5690  0.4313  11.00000  0.05    0.32
Q2    1   0.1273  0.5894  0.4101  11.00000  0.05    0.27
Q3    1   0.1014  0.6159  0.5436  11.00000  0.05    0.27
Q4    1   0.4803  0.6956  0.3869  11.00000  0.05    0.26
Q5    1   0.7488  0.6171  0.3113  11.00000  0.05    0.26
Q6    1   0.6941  0.8889  0.1824  11.00000  0.05    0.25
Q7    1   0.4246  0.8594  0.4220  11.00000  0.05    0.25
Q8    1   0.1563  0.8955  0.6707  11.00000  0.05    0.25
Q9    1   0.7393  0.5850  0.4505  11.00000  0.05    0.25
Q10   1   0.3723  0.6958  0.4812  11.00000  0.05    0.24
;
_shelx_res_checksum     79216
data_II
_audit_creation_method     'SHELXL-2014/7'
_chemical_name_systematic
;\
<i>trans</i>-Bis(acetylacetonato-\k^2^<i>O</i>,<i>O</i>')(4-methylpyridine-\
\k<i>N</i>)(nitro)cobalt(III)
;
_chemical_name_common     ?
_chemical_formula_moiety     'C16 H21 Co N2 O6'
_chemical_formula_sum     'C16 H21 Co N2 O6'
_chemical_formula_structural     '(Co (C5 H7 O2)2 (N O2) (C6 H7 N))'
_chemical_formula_iupac     '[Co (C5 H7 O2)2 (N O2) (C6 H7 N)]'
_chemical_formula_weight     396.28
_chemical_melting_point     ?
_chemical_absolute_configuration     .
_space_group_crystal_system     monoclinic
_space_group_name_H-M_alt     'C m'
_space_group_name_Hall     'C -2y'
loop_
    _space_group_symop_operation_xyz
    'x, y, z'
    'x, -y, z'
    'x+1/2, y+1/2, z'
    'x+1/2, -y+1/2, z'
_cell_length_a     8.2459(9)
_cell_length_b     13.9603(14)
_cell_length_c     7.9222(8)
_cell_angle_alpha     90
_cell_angle_beta     96.997(4)
_cell_angle_gamma     90
_cell_volume     905.17(16)
_cell_formula_units_Z     2
_cell_measurement_reflns_used     4544
_cell_measurement_theta_min     2.49
_cell_measurement_theta_max     27.81
_cell_measurement_temperature     301
_exptl_crystal_description     'prism'
_exptl_crystal_colour     'dark red'
_exptl_crystal_size_max     0.35
_exptl_crystal_size_mid     0.15
_exptl_crystal_size_min     0.15
_exptl_crystal_density_diffrn     1.454
_exptl_crystal_density_meas     ?
_exptl_crystal_density_method     'not measured'
_exptl_crystal_F_000     412
_exptl_absorpt_coefficient_mu     0.981
_exptl_absorpt_correction_type     integration
_exptl_absorpt_process_details
;
(SADABS; Bruker, 2016)
;
_exptl_absorpt_correction_T_min     0.749
_exptl_absorpt_correction_T_max     0.895
_diffrn_ambient_temperature     301(2)
_diffrn_source     ?
_diffrn_radiation_type     MoK\a
_diffrn_radiation_wavelength     0.71073
_diffrn_measurement_device_type     'Bruker D8 VENTURE'
_diffrn_measurement_method     '\f and \w scans'
_diffrn_detector_area_resol_mean     ?
_diffrn_reflns_number     4495
_diffrn_reflns_av_R_equivalents     0.0214
_diffrn_reflns_av_unetI/netI     0.0315
_diffrn_reflns_theta_min     2.885
_diffrn_reflns_theta_max     27.960
_diffrn_reflns_theta_full     25.242
_diffrn_measured_fraction_theta_max     0.973
_diffrn_measured_fraction_theta_full     0.984
_diffrn_reflns_limit_h_min     -10
_diffrn_reflns_limit_h_max     8
_diffrn_reflns_limit_k_min     -17
_diffrn_reflns_limit_k_max     18
_diffrn_reflns_limit_l_min     -9
_diffrn_reflns_limit_l_max     10
_refine_special_details
;
 Refined as a 2-component inversion twin.
;
_reflns_number_total     1810
_reflns_number_gt     1754
_reflns_threshold_expression     'I > 2\s(I)'
_refine_ls_structure_factor_coef     Fsqd
_refine_ls_matrix_type     full
_refine_ls_R_factor_all     0.0363
_refine_ls_R_factor_gt     0.0309
_refine_ls_wR_factor_gt     0.0658
_refine_ls_wR_factor_ref     0.0737
_refine_ls_goodness_of_fit_ref     1.132
_refine_ls_restrained_S_all     1.135
_refine_ls_number_reflns     1810
_refine_ls_number_parameters     134
_refine_ls_number_restraints     3
_refine_ls_hydrogen_treatment     constr
_refine_ls_weighting_scheme     calc
_refine_ls_weighting_details
              'w=1/[\s^2^(Fo^2^)+(0.0113P)^2^+1.2247P] where P=(Fo^2^+2Fc^2^)/3'
_atom_sites_solution_hydrogens     geom
_atom_sites_solution_primary     ?
_atom_sites_solution_secondary     ?
_refine_ls_shift/su_max     0.001
_refine_ls_shift/su_mean     0.000
_refine_diff_density_max     0.351
_refine_diff_density_min     -0.371
_refine_ls_extinction_method     none
_refine_ls_extinction_coef     .
_refine_ls_abs_structure_details
;
 Refined as an inversion twin
;
_refine_ls_abs_structure_Flack     0.37(3)
loop_
    _atom_type_symbol
    _atom_type_description
    _atom_type_scat_dispersion_real
    _atom_type_scat_dispersion_imag
    _atom_type_scat_source
    'C' 'C' 0.0033 0.0016
                         'International Tables Vol C Tables 4.2.6.8 and 6.1.1.4'
    'H' 'H' 0.0000 0.0000
                         'International Tables Vol C Tables 4.2.6.8 and 6.1.1.4'
    'N' 'N' 0.0061 0.0033
                         'International Tables Vol C Tables 4.2.6.8 and 6.1.1.4'
    'O' 'O' 0.0106 0.0060
                         'International Tables Vol C Tables 4.2.6.8 and 6.1.1.4'
    'Co' 'Co' 0.3494 0.9721
                         'International Tables Vol C Tables 4.2.6.8 and 6.1.1.4'
_computing_data_collection
;
APEX3 (Bruker, 2016)
;
_computing_cell_refinement
;
SAINT (Bruker, 2016)
;
_computing_data_reduction
;
SAINT (Bruker, 2016)
;
_computing_structure_solution
;
SHELXT (Sheldrick, 2015a)
;
_computing_structure_refinement
;
SHELXL2014  (Sheldrick, 2015b)
;
_computing_molecular_graphics
;
Mercury (Macrae <i>et al.</i>, 2008) and CAVITY (Ohashi <i>et al.</i>,
1981)
;
_computing_publication_material
;
SHELXL2014 (Sheldrick, 2015b) and publCIF (Westrip, 2010)
;
loop_
    _atom_site_type_symbol
    _atom_site_label
    _atom_site_fract_x
    _atom_site_fract_y
    _atom_site_fract_z
    _atom_site_U_iso_or_equiv
    _atom_site_adp_type
    _atom_site_calc_flag
    _atom_site_occupancy
    _atom_site_disorder_assembly
    _atom_site_disorder_group
    Co Co1 0.42176(19) 0.5000 0.52127(18) 0.03463(18) Uani d 1 . .
    O O2 0.3036(5) 0.5901(4) 0.3806(5) 0.0400(12) Uani d 1 . .
    O O3 0.5407(5) 0.5913(4) 0.6616(5) 0.0439(13) Uani d 1 . .
    O O4 0.1207(11) 0.5000 0.6291(11) 0.125(4) Uani d 1 . .
    O O5 0.2965(10) 0.5000 0.8253(10) 0.125(4) Uani d 1 . .
    N N6 0.2587(12) 0.5000 0.6799(11) 0.048(2) Uani d 1 . .
    N N7 0.5891(9) 0.5000 0.3642(10) 0.0330(18) Uani d 1 . .
    C C8 0.2352(11) 0.7359(5) 0.2501(9) 0.065(3) Uani d 1 . .
    H H8A 0.3087 0.7499 0.1683 0.097 Uiso calc 1 . .
    H H8B 0.1957 0.7946 0.2930 0.097 Uiso calc 1 . .
    H H8C 0.1447 0.6991 0.1968 0.097 Uiso calc 1 . .
    C C9 0.3220(9) 0.6804(6) 0.3917(9) 0.043(2) Uani d 1 . .
    C C10 0.4208(15) 0.7268(2) 0.5206(12) 0.0577(10) Uani d 1 . .
    H H10 0.4215 0.7934 0.5206 0.069 Uiso calc 1 . .
    C C11 0.5191(9) 0.6796(6) 0.6500(9) 0.046(2) Uani d 1 . .
    C C12 0.6150(13) 0.7373(6) 0.7949(8) 0.072(3) Uani d 1 . .
    H H12A 0.5936 0.7117 0.9024 0.108 Uiso calc 1 . .
    H H12B 0.5813 0.8032 0.7868 0.108 Uiso calc 1 . .
    H H12C 0.7298 0.7331 0.7857 0.108 Uiso calc 1 . .
    C C13 0.7505(10) 0.5000 0.4153(10) 0.0363(16) Uani d 1 . .
    H H13 0.7851 0.5000 0.5315 0.044 Uiso calc 1 . .
    C C14 0.8686(8) 0.5000 0.3045(8) 0.0468(14) Uani d 1 . .
    H H14 0.9787 0.5000 0.3475 0.056 Uiso calc 1 . .
    C C15 0.8232(8) 0.5000 0.1291(8) 0.0463(14) Uani d 1 . .
    C C16 0.6569(8) 0.5000 0.0745(7) 0.0450(14) Uani d 1 . .
    H H16 0.6209 0.5000 -0.0414 0.054 Uiso calc 1 . .
    C C17 0.5439(10) 0.5000 0.1900(10) 0.0393(17) Uani d 1 . .
    H H17 0.4333 0.5000 0.1491 0.047 Uiso calc 1 . .
    C C18 0.9477(16) 0.5000 0.0121(19) 0.078(3) Uani d 1 . .
    H H18A 0.9079 0.5349 -0.0889 0.117 Uiso calc 0.5 . .
    H H18B 0.9714 0.4352 -0.0174 0.117 Uiso calc 0.5 . .
    H H18C 1.0454 0.5299 0.0660 0.117 Uiso calc 0.5 . .
loop_
    _atom_site_aniso_label
    _atom_site_aniso_U_11
    _atom_site_aniso_U_22
    _atom_site_aniso_U_33
    _atom_site_aniso_U_12
    _atom_site_aniso_U_13
    _atom_site_aniso_U_23
    Co1 0.0384(4) 0.0391(3) 0.0248(3) 0.000 -0.0026(2) 0.000
    O2 0.045(3) 0.041(3) 0.033(3) 0.005(2) -0.001(2) 0.001(3)
    O3 0.047(3) 0.049(3) 0.032(3) -0.002(3) -0.010(2) -0.007(3)
    O4 0.059(5) 0.261(12) 0.056(5) 0.000 0.015(4) 0.000
    O5 0.066(6) 0.271(12) 0.039(4) 0.000 0.009(4) 0.000
    N6 0.056(6) 0.057(6) 0.029(5) 0.000 -0.002(4) 0.000
    N7 0.021(4) 0.044(4) 0.033(5) 0.000 -0.001(3) 0.000
    C8 0.072(6) 0.053(5) 0.065(5) 0.009(4) -0.015(5) 0.013(5)
    C9 0.052(5) 0.044(5) 0.034(4) 0.009(3) 0.005(4) 0.001(3)
    C10 0.080(3) 0.0389(17) 0.051(2) -0.007(6) -0.0049(18) 0.005(6)
    C11 0.053(5) 0.049(5) 0.037(4) -0.008(3) 0.008(4) -0.013(3)
    C12 0.104(7) 0.068(5) 0.042(5) -0.021(6) 0.002(5) -0.023(5)
    C13 0.026(3) 0.047(3) 0.031(4) 0.000 -0.014(3) 0.000
    C14 0.043(4) 0.050(3) 0.047(4) 0.000 0.002(3) 0.000
    C15 0.055(4) 0.043(3) 0.041(4) 0.000 0.007(3) 0.000
    C16 0.055(4) 0.055(3) 0.026(3) 0.000 0.004(3) 0.000
    C17 0.040(4) 0.052(4) 0.024(3) 0.000 -0.007(3) 0.000
    C18 0.073(8) 0.098(5) 0.064(5) 0.000 0.012(4) 0.000
_geom_special_details
;
 All esds (except the esd in the dihedral angle between two l.s. planes)
 are estimated using the full covariance matrix.  The cell esds are taken
 into account individually in the estimation of esds in distances, angles
 and torsion angles; correlations between esds in cell parameters are only
 used when they are defined by crystal symmetry.  An approximate (isotropic)
 treatment of cell esds is used for estimating esds involving l.s. planes.
;
loop_
    _geom_bond_atom_site_label_1
    _geom_bond_atom_site_label_2
    _geom_bond_site_symmetry_2
    _geom_bond_distance
    _geom_bond_publ_flag
    Co1 O2 . 1.874(5) ?
    Co1 O2 2_565 1.874(5) ?
    Co1 O3 . 1.886(5) ?
    Co1 O3 2_565 1.886(5) ?
    Co1 N6 . 1.949(10) ?
    Co1 N7 . 1.968(8) ?
    O2 C9 . 1.271(8) ?
    O3 C11 . 1.248(9) ?
    O4 N6 . 1.160(12) ?
    O5 N6 . 1.156(11) ?
    N7 C13 . 1.343(10) ?
    N7 C17 . 1.385(10) ?
    C8 C9 . 1.475(10) ?
    C8 H8A . 0.9600 ?
    C8 H8B . 0.9600 ?
    C8 H8C . 0.9600 ?
    C9 C10 . 1.387(11) ?
    C10 C11 . 1.392(11) ?
    C10 H10 . 0.9300 ?
    C11 C12 . 1.539(9) ?
    C12 H12A . 0.9600 ?
    C12 H12B . 0.9600 ?
    C12 H12C . 0.9600 ?
    C13 C14 . 1.388(11) ?
    C13 H13 . 0.9300 ?
    C14 C15 . 1.394(9) ?
    C14 H14 . 0.9300 ?
    C15 C16 . 1.387(9) ?
    C15 C18 . 1.464(14) ?
    C16 C17 . 1.383(11) ?
    C16 H16 . 0.9300 ?
    C17 H17 . 0.9300 ?
    C18 H18A . 0.9600 ?
    C18 H18B . 0.9600 ?
    C18 H18C . 0.9600 ?
loop_
    _geom_angle_atom_site_label_1
    _geom_angle_atom_site_label_2
    _geom_angle_atom_site_label_3
    _geom_angle_site_symmetry_1
    _geom_angle_site_symmetry_3
    _geom_angle
    _geom_angle_publ_flag
    O2 Co1 O2 . 2_565 84.4(3) ?
    O2 Co1 O3 . . 95.28(9) ?
    O2 Co1 O3 2_565 . 179.6(3) ?
    O2 Co1 O3 . 2_565 179.6(3) ?
    O2 Co1 O3 2_565 2_565 95.29(9) ?
    O3 Co1 O3 . 2_565 85.0(3) ?
    O2 Co1 N6 . . 91.9(3) ?
    O2 Co1 N6 2_565 . 91.9(3) ?
    O3 Co1 N6 . . 88.3(2) ?
    O3 Co1 N6 2_565 . 88.3(2) ?
    O2 Co1 N7 . . 88.7(2) ?
    O2 Co1 N7 2_565 . 88.7(2) ?
    O3 Co1 N7 . . 91.1(2) ?
    O3 Co1 N7 2_565 . 91.1(2) ?
    N6 Co1 N7 . . 179.1(5) ?
    C9 O2 Co1 . . 125.1(5) ?
    C11 O3 Co1 . . 124.4(5) ?
    O5 N6 O4 . . 118.7(11) ?
    O5 N6 Co1 . . 121.2(9) ?
    O4 N6 Co1 . . 120.1(8) ?
    C13 N7 C17 . . 115.9(8) ?
    C13 N7 Co1 . . 123.7(7) ?
    C17 N7 Co1 . . 120.4(6) ?
    C9 C8 H8A . . 109.5 ?
    C9 C8 H8B . . 109.5 ?
    H8A C8 H8B . . 109.5 ?
    C9 C8 H8C . . 109.5 ?
    H8A C8 H8C . . 109.5 ?
    H8B C8 H8C . . 109.5 ?
    O2 C9 C10 . . 124.7(7) ?
    O2 C9 C8 . . 115.1(7) ?
    C10 C9 C8 . . 120.2(7) ?
    C9 C10 C11 . . 123.9(3) ?
    C9 C10 H10 . . 118.0 ?
    C11 C10 H10 . . 118.0 ?
    O3 C11 C10 . . 125.9(7) ?
    O3 C11 C12 . . 114.0(7) ?
    C10 C11 C12 . . 120.1(8) ?
    C11 C12 H12A . . 109.5 ?
    C11 C12 H12B . . 109.5 ?
    H12A C12 H12B . . 109.5 ?
    C11 C12 H12C . . 109.5 ?
    H12A C12 H12C . . 109.5 ?
    H12B C12 H12C . . 109.5 ?
    N7 C13 C14 . . 123.7(7) ?
    N7 C13 H13 . . 118.1 ?
    C14 C13 H13 . . 118.1 ?
    C13 C14 C15 . . 120.4(6) ?
    C13 C14 H14 . . 119.8 ?
    C15 C14 H14 . . 119.8 ?
    C16 C15 C14 . . 116.5(6) ?
    C16 C15 C18 . . 123.1(8) ?
    C14 C15 C18 . . 120.5(8) ?
    C17 C16 C15 . . 120.9(6) ?
    C17 C16 H16 . . 119.5 ?
    C15 C16 H16 . . 119.5 ?
    C16 C17 N7 . . 122.5(7) ?
    C16 C17 H17 . . 118.7 ?
    N7 C17 H17 . . 118.7 ?
    C15 C18 H18A . . 109.5 ?
    C15 C18 H18B . . 109.5 ?
    H18A C18 H18B . . 109.5 ?
    C15 C18 H18C . . 109.5 ?
    H18A C18 H18C . . 109.5 ?
    H18B C18 H18C . . 109.5 ?
loop_
    _geom_torsion_atom_site_label_1
    _geom_torsion_atom_site_label_2
    _geom_torsion_atom_site_label_3
    _geom_torsion_atom_site_label_4
    _geom_torsion_site_symmetry_1
    _geom_torsion_site_symmetry_2
    _geom_torsion_site_symmetry_3
    _geom_torsion_site_symmetry_4
    _geom_torsion
    _geom_torsion_publ_flag
    O2 Co1 O2 C9 2_565 . . . -176.7(5) ?
    O3 Co1 O2 C9 . . . . 3.1(7) ?
    N6 Co1 O2 C9 . . . . 91.5(6) ?
    N7 Co1 O2 C9 . . . . -87.9(6) ?
    O2 Co1 O3 C11 . . . . 4.5(7) ?
    O3 Co1 O3 C11 2_565 . . . -175.7(5) ?
    N6 Co1 O3 C11 . . . . -87.3(6) ?
    N7 Co1 O3 C11 . . . . 93.3(6) ?
    Co1 O2 C9 C10 . . . . -6.9(12) ?
    Co1 O2 C9 C8 . . . . 170.3(5) ?
    O2 C9 C10 C11 . . . . 3.4(18) ?
    C8 C9 C10 C11 . . . . -173.6(8) ?
    Co1 O3 C11 C10 . . . . -8.8(12) ?
    Co1 O3 C11 C12 . . . . 172.0(5) ?
    C9 C10 C11 O3 . . . . 5.3(18) ?
    C9 C10 C11 C12 . . . . -175.5(9) ?
    C17 N7 C13 C14 . . . . 0.0000(10)
                                    ?
    Co1 N7 C13 C14 . . . . 180.0000(10)
                                      ?
    N7 C13 C14 C15 . . . . 0.0000(10)
                                    ?
    C13 C14 C15 C16 . . . . 0.0000(10)
                                     ?
    C13 C14 C15 C18 . . . . 180.0000(10)
                                       ?
    C14 C15 C16 C17 . . . . 0.0000(10)
                                     ?
    C18 C15 C16 C17 . . . . 180.0000(10)
                                       ?
    C15 C16 C17 N7 . . . . 0.0000(10)
                                    ?
    C13 N7 C17 C16 . . . . 0.0000(10)
                                    ?
    Co1 N7 C17 C16 . . . . 180.0000(10)
                                      ?
loop_
    _geom_hbond_atom_site_label_D
    _geom_hbond_atom_site_label_H
    _geom_hbond_atom_site_label_A
    _geom_hbond_site_symmetry_A
    _geom_hbond_distance_DH
    _geom_hbond_distance_HA
    _geom_hbond_distance_DA
    _geom_hbond_angle_DHA
    C14 H14 O4 1_655 0.93 2.39 3.104(10) 133.4
_shelx_space_group_comment
;
The symmetry employed for this shelxl refinement is uniquely defined
by the following loop, which should always be used as a source of
symmetry information in preference to the above space-group names.
They are only intended as comments.
;
_shelx_estimated_absorpt_T_min     0.725
_shelx_estimated_absorpt_T_max     0.867
_shelx_hkl_file
;
   0   0  -2   70.79    3.10
   0   0   2   79.89    3.10
   0   0   2   82.29    2.90
   0   0  -3   88.29    3.90
   0   0   3   89.59    3.90
   0   0   3   84.29    3.40
   0   0   4  128.29    4.70
   0   0  -4  103.79    5.10
   0   0   4  122.09    5.20
   0   0   5   10.00    1.40
   0   0   5    8.90    1.60
   0   0  -5   10.70    1.90
   0   0   6  817.52   25.80
   0   0  -6  849.22   25.90
   0   0   6  819.82   24.60
   0   0   7 1277.67   37.10
   0   0   7 1280.37   37.30
   0   0   7 1311.67   38.90
   0   0   8  484.85   18.70
   0   0   8  507.35   16.40
   0   0   8  508.05   16.60
   0   0   9  102.09    6.50
   0   0   9  106.59    5.70
   0   0   9  110.69    7.60
   0   0  10    8.70    1.90
   0   0  10   11.80    2.30
   0   2   0  763.22   48.20
   0   2  -1  553.44   15.50
   0   2  -1  546.85   15.10
   0   2   1  547.95   15.30
   0  -2  -1  566.94   15.30
   0  -2   1  546.15   15.50
   0  -2   1  512.45   15.10
   0   2  -2 1681.63   47.00
   0   2  -2 1671.33   45.90
   0   2   2 1698.93   46.40
   0   2   2 1741.33   46.50
   0  -2   2 1685.13   46.10
   0  -2   2 1727.83   47.00
   0  -2  -2 1729.13   46.40
   0   2  -3   72.89    3.60
   0   2   3   69.89    3.00
   0   2   3   64.99    3.00
   0   2  -3   70.89    2.70
   0  -2   3   68.69    3.50
   0  -2   3   65.69    2.70
   0  -2   3   71.39    2.60
   0   2   4   94.79    3.80
   0   2  -4   73.39    4.20
   0   2   4   89.19    4.20
   0   2   4   82.69    4.00
   0  -2   4   93.09    3.40
   0  -2   4   87.49    4.50
   0   2   5  307.27   10.10
   0   2   5  308.77   10.60
   0   2   5  294.67   10.60
   0   2  -5  294.97   11.20
   0  -2   5  303.97   11.20
   0  -2   5  310.47    9.60
   0   2   6  578.34   19.00
   0   2   6  571.04   18.60
   0   2   6  577.74   17.70
   0   2   6  584.04   18.40
   0   2  -6  578.54   19.40
   0  -2   6  542.55   18.10
   0   2   7  118.49    6.40
   0   2  -7  124.29    7.00
   0   2   7  116.99    6.70
   0   2   7  116.49    5.60
   0   2   7  120.29    6.00
   0  -2   7  113.39    5.00
   0  -2   7  118.69    5.10
   0   2   8   34.90    3.40
   0   2   8   31.70    3.10
   0   2   8   33.10    6.30
   0  -2   8   30.10    2.70
   0  -2   8   35.50    3.10
   0   2   9   90.69    6.70
   0   2   9   81.49    5.10
   0   2   9   87.59    5.60
   0  -2   9   79.59    6.80
   0  -2   9   85.29    4.60
   0   2  10   22.90    3.20
   0   2  10   20.00    3.70
   0   2  10   21.70    3.40
   0  -2  10   21.00    4.20
   0  -2  10   25.10    2.80
   0  -2  10   26.50    3.30
   0   4   1  389.86   11.90
   0   4  -1  391.86   11.60
   0   4  -1  414.96   12.00
   0  -4   1  397.76   11.90
   0  -4  -1  414.86   11.90
   0  -4   1  396.16   11.70
   0   4   2  394.66   11.90
   0   4  -2  374.76   12.20
   0   4  -2  386.46   11.50
   0  -4  -2  395.06   11.90
   0  -4   2  400.26   12.30
   0  -4   2  398.06   11.60
   0   4  -3 1953.30   59.49
   0   4   3 2021.50   55.19
   0   4   3 2076.49   54.79
   0   4   3 1925.61   54.69
   0  -4   3 1990.60   55.89
   0  -4   3 1960.60   54.69
   0  -4  -3 2106.39   55.99
   0   4   4 1551.34   44.20
   0   4  -4 1600.24   45.70
   0   4   4 1621.54   44.50
   0   4   4 1611.64   44.40
   0  -4   4 1563.94   45.40
   0   4   5  317.97   11.40
   0   4   5  319.77   10.70
   0   4  -5  306.17   11.80
   0   4   5  303.77   10.60
   0  -4   5  318.37   10.00
   0  -4   5  307.47   11.60
   0   4  -6  185.28    8.70
   0   4   6  183.08    7.60
   0   4   6  194.98    8.20
   0   4   6  176.68    7.70
   0   4   6  183.98    7.40
   0  -4   6  187.68    6.80
   0  -4   6  180.88    8.50
   0   4   7  162.98    7.70
   0   4   7  156.88    7.70
   0   4   7  156.98    7.30
   0   4   7  162.58    7.10
   0  -4   7  162.98    6.40
   0   4   8   64.39    4.80
   0   4   8   68.29    4.80
   0   4   8   70.19    4.60
   0   4   8   70.19    5.30
   0  -4   8   70.89    4.00
   0   4   9   65.99    5.60
   0   4   9   68.99    4.80
   0   4   9   69.39    5.30
   0   4  10   77.29    5.20
   0   4  10   73.49    6.00
   0   4  10   73.59    5.60
   0  -4  10   74.79    7.30
   0   6   0 1348.67   38.60
   0   6   0 1409.66   38.20
   0  -6   0 1432.26   38.90
   0  -6   0 1376.36   38.00
   0   6  -1  290.77    9.20
   0   6   1  280.67    9.40
   0   6  -1  302.17    9.40
   0  -6  -1  304.27    9.60
   0  -6   1  281.97    9.30
   0  -6   1  288.67    9.20
   0   6  -2 1019.40   30.60
   0   6  -2 1023.20   29.80
   0   6   2 1065.59   30.30
   0  -6   2 1188.98   31.70
   0  -6   2 1012.00   31.70
   0  -6  -2 1068.09   30.30
   0   6   3  242.38    8.40
   0   6  -3  241.48    9.00
   0  -6  -3  241.98    8.40
   0  -6   3  229.38    7.90
   0  -6   3  234.28    8.80
   0   6  -4   70.89    4.50
   0   6   4   75.99    4.00
   0  -6  -4   73.39    3.90
   0  -6   4   77.79    3.60
   0  -6   4   72.29    4.40
   0   6   5  191.58    8.40
   0   6  -5  189.78    8.70
   0   6   5  198.28    7.80
   0   6   5  194.58    7.10
   0   6   5  187.88    7.10
   0  -6   5  206.78    7.20
   0   6   6  188.78    7.50
   0   6   6  171.98    7.60
   0   6   6  191.28    8.60
   0   6   6  183.08    7.30
   0  -6   6  187.68    7.10
   0   6   7   32.10    3.20
   0   6   7   34.10    3.00
   0   6   7   31.60    3.70
   0   6   7   34.20    3.30
   0  -6   7   34.90    2.90
   0   6  -8   32.60    4.40
   0   6   8   32.40    3.90
   0   6   8   30.30    3.30
   0   6   8   28.50    3.50
   0   6   8   32.00    3.20
   0  -6   8   28.80    2.80
   0   6   9  118.89    6.50
   0   6   9  106.59    6.70
   0   6   9  109.29    7.00
   0   8   0 1613.04   45.20
   0   8   0 1613.34   45.80
   0  -8   0 1688.23   45.00
   0  -8   0 1645.24   46.00
   0   8  -1  182.38    6.80
   0   8   1  186.68    7.10
   0   8  -1  192.18    6.90
   0  -8  -1  191.08    7.10
   0  -8   1  183.28    6.60
   0  -8   1  183.18    6.90
   0   8   2  223.18    8.10
   0   8  -2  211.18    7.60
   0   8  -2  213.68    8.20
   0  -8  -2  215.58    8.00
   0  -8   2  219.48    8.00
   0  -8   2  225.28    7.90
   0   8  -3  503.25   15.40
   0   8  -3  498.05   16.60
   0   8   3  495.15   16.10
   0  -8   3  506.55   15.70
   0  -8   3  505.95   16.40
   0  -8  -3  510.85   16.10
   0   8  -4  542.05   18.60
   0   8   4  569.04   17.70
   0   8  -4  547.65   16.90
   0  -8   4  564.74   17.10
   0  -8   4  542.35   18.30
   0  -8  -4  543.75   17.50
   0   8   5  241.48    9.30
   0   8  -5  228.28   10.20
   0  -8   5  223.58    9.80
   0  -8  -5  233.78    9.10
   0  -8   5  233.68    8.60
   0   8   6  111.49    6.60
   0   8  -6  107.59    6.80
   0   8   6  104.09    5.80
   0  -8   6  108.79    7.50
   0   8   7   72.89    4.80
   0   8   7   74.49    5.60
   0   8  -7   77.09    6.20
   0   8   7   65.19    3.90
   0  -8   7   62.89    4.00
   0   8   8   34.80    3.20
   0   8   8   29.60    3.80
   0   8  -8   32.00    4.70
   0   8   8   29.10    3.50
   0   8   8   31.50    3.20
   0   8   9   23.90    4.00
   0   8   9   22.30    3.30
   0   8   9   28.00    3.50
   0  10   0 1597.44   47.30
   0  10   0 1779.72   48.50
   0 -10   0 1759.72   48.60
   0  10  -1  539.95   17.70
   0  10   1  584.04   18.10
   0  10  -1  565.04   17.70
   0 -10  -1  569.64   18.10
   0 -10   1  579.14   17.30
   0 -10   1  573.54   18.00
   0  10  -2  236.98    8.80
   0  10   2  244.68    9.30
   0  10  -2  240.28    9.30
   0 -10   2  241.28    9.00
   0 -10   2  245.78    9.00
   0  10   3    2.10    1.20
   0  10  -3    4.10    1.50
   0  10  -3    2.50    1.00
   0 -10  -3    3.90    1.20
   0 -10   3    2.30    0.90
   0 -10   3    3.90    1.30
   0  10  -4   13.20    2.00
   0  10   4   11.40    2.00
   0  10  -4   10.80    2.30
   0 -10  -4   10.00    1.80
   0 -10   4    8.00    2.20
   0 -10   4   13.90    2.30
   0  10  -5   68.09    4.00
   0  10   5   61.59    4.40
   0  10  -5   56.09    5.10
   0 -10   5   60.99    3.90
   0  10   6  191.88    8.80
   0  10   6  203.78   10.10
   0  10  -6  201.28   10.20
   0  10  -7  123.09    8.00
   0  10   7  119.29    7.60
   0  10   7  120.19    6.70
   0  10  -8   51.99    6.00
   0  10   8   51.89    4.50
   0  10   8   53.19    5.30
   0  12   0 1114.19   31.40
   0 -12   0  978.80   31.30
   0  12  -1  271.97   10.00
   0  12  -1  276.77   10.30
   0 -12   1  272.77   10.50
   0 -12   1  275.87    9.50
   0  12  -2   34.00    3.30
   0  12  -2   35.40    3.10
   0 -12   2   37.50    3.00
   0 -12   2   33.30    3.00
   0  12  -3    4.80    1.60
   0  12  -3    4.40    1.30
   0  12   3    3.70    1.40
   0  12  -4    1.70    1.70
   0  12   4    2.60    1.30
   0  12   5   35.10    3.70
   0  12  -5   38.30    4.50
   0  12   6   85.09    6.60
   0  12   6   89.49    5.80
   0  12  -6   90.69    6.80
   0  12   7  125.89    8.30
   0  12   7  115.29    7.10
   0  14   0  155.98    8.70
   0  14  -1   46.20    3.60
   0 -14   1   43.20    3.10
   0  14  -2   80.89    5.30
   0  14  -2   82.89    6.40
   0 -14   2   83.09    4.70
   0  14  -3   89.89    5.30
   0  14   3   78.59    5.50
   0  14  -3   87.89    5.90
   0 -14   3   78.29    5.10
   0  14   4   65.79    5.10
   0  14  -4   67.29    4.80
   0  14  -4   63.59    5.70
   0  14  -5   87.09    5.50
   0  14   5   88.19    6.80
   0  14  -5   74.69    6.40
   0  14   5   83.09    5.80
   0  14   6   42.10    4.50
   0  14  -6   56.09    6.00
   0  14   6   49.00    5.70
   0  16   0   73.09    5.40
   0  16  -1   21.60    3.10
   0  16  -1   25.30    3.60
   0  16   1   22.10    3.40
   0 -16   1   14.90    2.50
   0  16   2   12.40    2.40
   0  16  -2   20.30    3.30
   0  16  -2   15.50    2.80
   0 -16   2   16.90    3.00
   0  16   3   11.90    3.10
   0  16  -3   16.40    3.20
   0  16  -3   20.70    3.30
   0  16  -4   17.30    3.70
   0  16   4   12.10    2.60
   0  16  -4   14.00    2.60
   0  16   5   15.80    3.60
   0  16   5   14.10    3.70
   0  16  -5   17.70    3.50
   0  16  -5   11.80    3.20
   0  18   0   48.10    5.00
   0  18  -1   14.20    2.80
   0  18   1    8.60    2.80
   0  18  -2   28.50    4.40
  -1   1  10   15.70    3.40
  -1   1  10   10.90    2.00
  -1   1  10   12.30    2.40
  -1  -1  10   12.20    2.00
  -1  -1  10   14.20    3.60
  -1  -1  10   11.60    2.30
  -1   1   9  146.69    7.30
  -1   1   9  143.99    8.80
  -1   1   9  146.89    7.10
  -1  -1   9  143.29    8.80
  -1  -1   9  151.48    6.60
  -1   1   8  229.78    9.30
  -1   1   8  220.68    9.20
  -1   1   8  228.58   10.80
  -1  -1   8  233.28    8.80
  -1  -1   8  236.38   11.20
  -1   1   7  474.55   16.90
  -1   1   7  457.95   17.00
  -1   1   7  470.75   15.80
  -1   1   7  467.65   15.70
  -1  -1   7  497.65   17.40
  -1  -1   7  478.45   17.60
  -1  -1   7  502.55   15.30
  -1   1   6  644.44   19.90
  -1   1   6  668.23   21.20
  -1   1   6  656.13   20.90
  -1  -1   6  595.24   19.20
  -1  -1   6  655.93   21.20
  -1  -1   6  655.13   21.50
  -1   1   5   74.19    4.20
  -1   1   5   78.19    4.50
  -1  -1   5   79.59    4.70
  -1  -1   5   80.49    3.60
  -1  -1   5   81.29    4.60
  -1   1   4    1.60    0.80
  -1   1   4    2.70    0.80
  -1  -1   4    2.10    1.00
  -1  -1   4    2.90    0.90
  -1  -1   4    1.70    0.50
  -1   1   3  240.88    8.00
  -1   1   3  240.08    8.10
  -1  -1   3  231.58    8.30
  -1  -1   3  233.08    8.20
  -1   1   2  788.42   21.90
  -1  -1   2  749.03   22.00
   1  -1  -2  802.02   22.00
  -1  -1   2  752.72   22.10
   1   1  -1 2776.22  117.79
  -1   1   1 2930.01  111.19
  -1  -1   1 2792.22  117.29
   1  -1  -1 3172.28  113.19
   1   1   0 4424.66  160.08
  -1   1   0 4533.85  160.18
   1  -1   0 4317.57  157.78
   1   1   1 6016.50  198.28
   1  -1   1 6036.30  205.48
  -1  -1  -1 5401.96  194.18
  -1   1  -2   46.10    2.50
   1   1   2   57.99    2.00
  -1   1  -2   49.80    2.20
   1   1   2   54.89    2.30
   1   1   2   57.19    2.50
   1  -1   2   56.89    2.60
   1  -1   2   57.39    2.20
  -1  -1  -2   48.30    2.30
  -1  -1  -2   51.59    2.50
  -1   1  -3  380.26   11.70
  -1   1  -3  374.46   12.30
   1   1   3  385.36   11.90
   1   1   3  391.56   12.00
   1   1   3  392.26   11.30
   1  -1   3  408.56   12.30
   1  -1   3  382.36   11.50
  -1  -1  -3  380.96   12.00
  -1  -1  -3  381.36   12.00
   1   1   4   49.99    3.50
   1   1   4   50.89    2.40
  -1   1  -4   51.79    3.30
  -1   1  -4   52.19    2.80
  -1  -1  -4   50.29    3.10
   1  -1   4   54.09    3.20
   1  -1   4   51.79    2.70
   1   1   5  332.67   11.60
  -1   1  -5  324.97   12.00
   1   1   5  345.07   11.40
   1   1   5  342.17   10.60
   1  -1   5  327.67   11.90
   1  -1   5  345.17   10.90
  -1  -1  -5  330.17   11.80
   1   1   6  767.02   23.70
   1   1   6  789.92   24.30
   1   1   6  736.03   22.80
  -1   1  -6  782.12   24.90
   1  -1   6  778.32   24.60
  -1  -1  -6  811.32   24.70
   1  -1   6  804.82   23.30
   1   1   7  736.93   23.50
   1   1   7  705.13   21.80
   1   1   7  728.43   22.80
  -1   1  -7  767.72   24.40
   1  -1   7  726.23   25.60
   1  -1   7  697.43   22.10
   1  -1   7  712.43   21.70
  -1  -1  -7  750.52   23.90
   1   1   8   79.59    4.40
   1   1   8   79.09    4.90
   1  -1   8   79.19    4.60
   1  -1   8   76.99    4.20
   1  -1   8   79.99    4.00
   1   1   9   23.70    3.20
   1   1   9   17.60    3.60
   1   1   9   21.70    2.70
   1  -1   9   19.60    3.20
   1  -1   9   22.50    2.60
   1  -1   9   17.70    2.20
   1   1  10    0.50    1.90
   1   1  10    1.60    1.30
   1   1  10    2.90    1.40
   1  -1  10    2.20    2.10
   1  -1  10    3.50    1.40
  -1   3  10   10.00    2.80
  -1   3  10    9.60    2.20
  -1   3  10    8.60    2.10
  -1  -3  10    6.40    2.70
  -1   3   9   21.70    3.20
  -1   3   9   24.70    3.10
  -1   3   9   23.00    3.80
  -1  -3   9   22.80    4.30
  -1   3   8    3.20    1.50
  -1   3   8    4.30    1.50
  -1   3   8    4.80    3.40
  -1  -3   8    4.10    1.00
  -1  -3   8    3.80    2.10
  -1  -3   8    4.20    1.20
  -1   3   7  123.79    6.00
  -1   3   7  127.09    6.70
  -1   3   7  122.89    6.30
  -1   3   7  132.09    7.70
  -1  -3   7  132.29    6.50
  -1  -3   7  113.69    8.40
  -1   3   6  946.61   27.80
  -1   3   6  931.41   28.40
  -1   3   6  917.51   28.10
  -1   3   6  922.11   28.20
  -1  -3   6  939.71   27.00
  -1  -3   6  925.41   29.10
  -1   3   5  981.50   29.00
  -1   3   5  988.70   28.70
  -1   3   5 1018.20   29.20
  -1  -3   5  964.90   28.00
  -1  -3   5  962.90   29.70
  -1   3   4  853.51   25.40
  -1   3   4  895.31   25.30
   1   3  -4  875.21   26.10
  -1   3   4  915.11   25.60
  -1  -3   4  786.52   24.70
  -1  -3   4  901.51   26.30
   1   3  -3  619.24   19.40
  -1   3   3  632.64   18.90
  -1   3   3  667.03   18.80
  -1  -3   3  647.74   18.50
   1  -3  -3  655.03   19.00
   1   3  -2   12.90    1.30
   1   3  -2   14.10    1.10
  -1   3   2   11.30    1.10
  -1   3   2   13.00    1.10
   1  -3  -2   15.30    1.20
   1  -3  -2   14.70    1.20
  -1  -3   2   11.00    1.20
  -1  -3   2   13.20    1.10
   1   3  -1 1366.96   38.10
  -1   3   1 1462.15   38.40
  -1  -3   1 1330.67   38.40
  -1  -3   1 1349.47   38.30
   1  -3  -1 1479.85   38.30
  -1  -3   1 1424.46   38.20
   1  -3  -1 1364.16   38.00
  -1   3   0   84.59    3.30
  -1   3   0   93.09    3.30
   1   3   0  102.79    3.40
   1  -3   0   96.29    3.30
  -1  -3   0   91.69    3.40
   1  -3   0  112.59    3.40
   1   3   1 3752.02  161.48
  -1   3  -1 3489.45  169.18
   1  -3   1 4243.28  179.28
  -1   3  -2 1397.86   37.10
  -1   3  -2 1327.97   38.20
   1   3   2 1401.16   37.50
  -1   3  -2 1342.17   37.20
   1   3   2 1348.07   38.10
  -1  -3  -2 1387.96   37.50
   1  -3   2 1386.06   38.20
   1  -3   2 1324.97   37.10
   1   3   3 3201.08   89.89
  -1   3  -3 3261.37   89.79
   1   3   3 3322.77   90.89
  -1   3  -3 3428.06   92.49
  -1  -3  -3 3363.76   90.09
   1  -3   3 3161.58   89.49
   1  -3   3 3438.26   91.19
  -1  -3  -3 3445.46   90.09
   1   3   4  813.02   24.10
  -1   3  -4  792.32   23.00
  -1   3  -4  801.32   24.50
   1   3   4  762.32   23.30
   1   3   4  835.32   23.20
   1  -3   4  804.92   22.50
  -1  -3  -4  803.92   23.50
   1  -3   4  822.92   24.40
   1   3   5  118.59    5.30
   1   3   5  122.19    5.70
  -1   3  -5  112.59    6.10
   1   3   5  124.19    5.00
   1  -3   5  123.09    4.60
  -1  -3  -5  117.99    5.40
   1  -3   5  122.49    4.50
   1  -3   5  118.99    5.90
   1   3   6   40.90    2.90
   1   3   6   45.90    3.50
   1   3   6   42.40    3.10
  -1   3  -6   48.70    4.10
   1  -3   6   42.30    3.70
   1  -3   6   43.80    2.40
   1  -3   6   45.00    2.60
   1   3   7  101.49    5.80
   1   3   7   99.29    5.00
   1   3   7  106.29    5.90
   1  -3   7  101.69    4.60
   1  -3   7  102.19    4.40
   1   3   8   21.80    3.40
   1   3   8   21.00    2.50
  -1   3  -8   24.00    3.90
   1   3   8   20.70    3.00
   1  -3   8   20.00    2.10
   1  -3   8   20.80    2.20
   1   3   9   55.79    4.70
  -1   3  -9   66.79    6.00
   1   3   9   62.09    5.00
   1   3   9   55.19    5.50
   1  -3   9   55.09    3.80
   1  -3   9   58.79    3.70
   1   3  10   43.80    4.40
   1   3  10   37.90    5.00
   1   3  10   48.70    4.00
   1  -3  10   42.10    5.70
  -1   5  10   25.20    3.80
  -1   5  10   23.00    3.50
  -1   5  10   23.70    3.40
  -1   5   9   45.40    4.60
  -1   5   9   58.99    4.60
  -1   5   9   55.99    4.90
  -1  -5   9   58.19    6.90
  -1   5   8   41.20    4.10
  -1   5   8   49.50    4.00
  -1   5   8   51.69    4.20
  -1   5   8   50.09    4.40
  -1  -5   8   43.70    5.00
  -1   5   7  119.19    6.10
  -1   5   7  119.59    6.10
  -1   5   7  120.09    6.60
  -1   5   7  122.89    6.30
  -1  -5   7  121.89    5.60
  -1   5   6  471.25   15.70
  -1   5   6  499.15   15.90
  -1   5   6  465.05   15.60
  -1  -5   6  465.65   17.00
  -1  -5   6  470.85   15.10
  -1   5   5  694.23   20.60
   1   5  -5  680.23   22.00
  -1   5   5  662.33   20.70
  -1   5   5  690.13   21.00
  -1  -5   5  671.93   22.00
  -1  -5   5  685.43   20.30
   1   5  -4 1037.60   31.20
  -1   5   4  997.60   29.90
  -1   5   4 1106.99   29.90
  -1   5   4 1065.49   30.40
  -1  -5   4 1038.00   29.80
  -1  -5   4 1036.50   31.20
  -1   5   3  593.84   18.30
  -1   5   3  627.34   17.60
   1   5  -3  637.74   18.70
   1   5  -3  579.84   18.70
  -1  -5   3  610.04   17.90
   1  -5  -3  616.24   18.30
  -1  -5   3  591.54   18.70
   1  -5  -3  606.74   17.90
   1   5  -2   41.30    2.60
  -1   5   2   41.60    2.40
   1   5  -2   42.00    2.30
  -1   5   2   45.10    2.00
   1  -5  -2   43.70    2.50
   1  -5  -2   43.20    2.10
  -1  -5   2   41.90    2.60
  -1  -5   2   49.80    2.80
   1   5  -1  137.89    5.20
  -1   5   1  149.69    4.90
   1   5  -1  146.39    5.20
  -1   5   1  158.68    5.50
  -1  -5   1  153.38    5.30
   1  -5  -1  132.09    4.70
   1  -5  -1  150.78    5.40
  -1  -5   1  168.58    5.40
  -1   5   0  577.74   16.60
   1   5   0  557.34   16.60
  -1   5   0  565.24   16.60
   1  -5   0  576.64   16.40
  -1  -5   0  578.94   16.80
   1  -5   0  602.24   16.70
  -1   5  -1 2587.04   72.09
   1   5   1 2685.93   72.49
  -1   5  -1 2663.03   72.69
   1  -5   1 2716.53   72.59
   1  -5   1 2663.73   72.19
  -1  -5  -1 2668.13   72.49
   1   5   2 2019.20   57.09
   1   5   2 2127.59   56.39
  -1   5  -2 2071.39   55.89
  -1   5  -2 2030.70   56.99
   1  -5   2 1987.50   55.89
  -1  -5  -2 2087.59   56.39
  -1   5  -3 2683.73   72.49
   1   5   3 2831.52   73.89
  -1   5  -3 2644.44   74.19
   1   5   3 2660.03   73.99
  -1   5  -3 2666.63   72.29
   1  -5   3 2573.44   72.49
  -1  -5  -3 2708.53   73.19
   1  -5   3 2619.14   73.89
   1   5   4  239.88    7.90
   1   5   4  246.58    8.40
  -1   5  -4  237.78    9.50
   1   5   4  240.88    8.10
   1   5   4  243.78    9.30
  -1   5  -4  244.38    7.80
   1  -5   4  236.48    9.30
   1  -5   4  220.48    7.70
  -1  -5  -4  265.17    8.60
   1   5   5   44.10    2.90
  -1   5  -5   40.20    2.40
   1   5   5   40.80    3.40
   1   5   5   42.10    3.20
   1   5   5   36.30    2.70
  -1   5  -5   41.30    3.70
   1  -5   5   40.80    2.30
   1  -5   5   40.00    4.10
   1   5   6  129.99    5.80
   1   5   6  122.69    5.50
   1   5   6  133.69    6.70
   1   5   6  126.29    6.00
  -1   5  -6  121.19    5.10
   1  -5   6  120.99    5.00
   1   5   7  236.18    9.60
   1   5   7  233.58    9.10
   1   5   7  225.88    9.10
   1   5   7  237.08   10.20
   1  -5   7  230.98    8.30
   1   5   8   62.39    4.50
   1   5   8   68.89    5.10
   1   5   8   68.59    5.20
   1   5   8   67.89    4.40
  -1   5  -8   66.59    5.90
   1  -5   8   59.79    3.70
   1   5   9  116.59    7.20
  -1   5  -9  118.49   10.40
   1   5   9  103.39    6.70
   1   5   9  109.59    6.00
   1  -5   9   98.69    5.10
  -1   7   9   20.90    3.40
  -1   7   9   20.10    3.00
  -1   7   9   19.30    3.40
  -1  -7   9   15.00    3.40
  -1   7   8    1.60    1.30
  -1   7   8    1.60    1.50
  -1   7   8    1.50    1.30
  -1   7   8    0.90    1.30
  -1  -7   8   -0.80    1.60
  -1   7   7   50.39    3.60
  -1   7   7   49.40    4.00
  -1   7   7   45.20    3.50
  -1   7   7   48.00    4.40
  -1  -7   7   47.40    3.70
  -1   7   6  399.86   13.30
   1   7  -6  387.16   17.90
  -1   7   6  398.86   13.50
  -1   7   6  404.36   14.30
  -1  -7   6  427.36   13.70
  -1   7   5  357.16   12.10
  -1   7   5  367.76   11.80
   1   7  -5  368.76   13.90
  -1   7   5  380.46   13.00
  -1  -7   5  366.56   12.30
  -1  -7   5  365.56   13.70
  -1   7   4  321.77   10.80
  -1   7   4  349.96   10.60
   1   7  -4  338.47   12.50
  -1   7   4  350.36   11.90
  -1  -7   4  343.37   11.40
  -1  -7   4  346.47   12.50
   1  -7  -4  348.37   11.80
   1   7  -3  290.97   10.70
   1   7  -3  298.47    9.90
  -1   7   3  299.37   10.40
   1  -7  -3  308.77   10.40
  -1  -7   3  295.47   10.70
  -1  -7   3  305.67   10.10
   1   7  -2   38.60    2.70
  -1   7   2   43.50    2.80
   1   7  -2   41.10    2.50
  -1   7   2   45.30    2.10
  -1  -7   2   40.90    2.60
   1  -7  -2   43.10    2.70
  -1  -7   2   44.90    3.30
   1   7  -1  290.47    9.80
  -1   7   1  315.57    9.50
   1   7  -1  289.27    9.90
  -1   7   1  317.07   10.30
  -1  -7   1  314.27    9.90
  -1  -7   1  316.97   10.20
   1  -7  -1  312.27   10.20
   1  -7  -1  312.17    9.30
  -1   7   0   81.19    3.90
   1   7   0   93.59    4.00
  -1   7   0   88.39    3.70
  -1  -7   0   82.49    3.90
   1  -7   0   97.09    4.00
   1  -7   0   87.69    3.50
  -1   7  -1 1497.05   44.00
   1   7   1 1573.34   43.70
  -1   7  -1 1572.84   43.80
   1  -7   1 1569.54   43.50
  -1  -7  -1 1560.44   43.70
   1  -7   1 1596.34   43.50
   1   7   2  654.53   19.10
  -1   7  -2  629.24   19.60
  -1   7  -2  591.34   19.10
  -1  -7  -2  624.04   19.00
   1  -7   2  653.53   18.70
   1  -7   2  653.33   19.40
  -1   7  -3  904.41   27.60
   1   7   3  925.41   26.70
   1   7   3  903.01   27.50
  -1   7  -3  924.31   26.20
   1  -7   3  891.71   26.10
  -1  -7  -3  904.31   26.60
   1  -7   3  919.21   27.30
  -1   7  -4  244.38    8.20
  -1   7  -4  251.27    7.90
   1   7   4  252.57    9.10
   1   7   4  257.07   10.00
  -1   7  -4  234.88   10.00
   1  -7   4  239.28    8.40
  -1  -7  -4  256.37    9.10
   1  -7   4  238.88    9.70
   1   7   5   46.60    3.90
   1   7   5   44.50    3.20
  -1   7  -5   41.40    4.00
   1  -7   5   44.60    2.70
  -1  -7  -5   42.00    3.10
   1  -7   5   43.70    3.70
   1   7   6   17.50    2.30
   1   7   6   20.00    2.90
   1  -7   6   15.70    1.80
   1   7   7   63.09    4.10
   1   7   7   59.99    5.00
   1   7   7   61.79    3.70
   1   7   7   64.79    4.30
   1  -7   7   56.29    3.50
  -1   7  -8   37.40    4.90
   1   7   8   43.20    3.30
   1   7   8   32.40    3.70
   1   7   8   39.00    3.70
   1   7   8   38.60    4.20
   1  -7   8   34.30    2.90
   1   7   9   46.60    4.70
   1   7   9   48.60    5.00
   1   7   9   51.79    4.40
  -1   7  -9   50.49    5.90
  -1   9   9   17.20    3.20
  -1   9   9   16.90    2.80
  -1   9   9   19.70    3.30
  -1   9   8   45.50    3.50
  -1   9   8   47.90    3.70
  -1   9   8   44.20    4.80
  -1   9   8   50.99    4.40
  -1  -9   8   54.49    7.30
  -1   9   7  105.39    6.80
  -1   9   7  101.89    6.00
  -1   9   7   93.99    4.70
  -1   9   7   97.89    5.10
   1   9  -6  212.68   10.30
  -1   9   6  210.88    9.20
   1   9  -5  255.67   11.30
  -1   9   5  288.57   11.40
  -1  -9   5  274.37   11.40
  -1  -9   5  274.77   10.20
  -1   9   4  418.66   14.30
   1   9  -4  411.96   13.50
   1   9  -4  421.06   15.00
  -1  -9   4  414.86   15.20
   1  -9  -4  409.36   14.20
  -1  -9   4  414.06   14.70
   1   9  -3  161.78    7.20
  -1   9   3  165.08    7.00
   1   9  -3  154.98    6.40
   1  -9  -3  167.88    7.70
  -1  -9   3  164.48    7.10
  -1  -9   3  161.08    6.70
   1   9  -2  145.69    6.00
  -1   9   2  154.08    6.50
   1   9  -2  146.59    6.30
   1  -9  -2  152.98    6.40
  -1  -9   2  153.28    6.30
  -1  -9   2  148.39    6.30
  -1   9   1  359.86   11.10
  -1   9   1  367.36   12.20
   1   9  -1  349.27   11.80
   1   9  -1  348.67   11.50
   1  -9  -1  379.66   11.00
  -1  -9   1  362.46   11.40
  -1  -9   1  354.26   12.00
   1  -9  -1  357.86   12.10
  -1   9   0  504.95   15.80
  -1   9   0  507.25   15.50
   1   9   0  499.85   15.80
   1  -9   0  507.75   15.80
  -1  -9   0  494.55   15.90
   1  -9   0  505.75   15.00
   1   9   1  623.24   18.90
  -1   9  -1  601.64   18.80
  -1   9  -1  607.44   18.60
   1  -9   1  626.24   18.70
   1  -9   1  625.94   18.50
  -1  -9  -1  587.84   18.80
  -1   9  -2  425.76   13.90
  -1   9  -2  450.45   14.90
   1   9   2  455.55   14.50
   1  -9   2  456.65   14.30
   1  -9   2  452.65   14.50
  -1  -9  -2  427.46   14.50
  -1   9  -3  787.62   23.30
  -1   9  -3  763.92   24.70
   1   9   3  806.12   24.90
   1   9   3  810.22   24.10
  -1  -9  -3  772.02   24.00
   1  -9   3  787.92   24.40
   1  -9   3  810.92   23.60
  -1   9  -4  133.39    4.80
   1   9   4  119.09    6.60
  -1   9  -4  131.39    7.00
  -1   9  -4  135.69    5.50
   1   9   4  131.79    6.10
  -1  -9  -4  135.39    6.10
   1  -9   4  124.79    6.50
   1  -9   4  124.79    5.60
   1   9   5   73.99    4.50
  -1   9  -5   76.49    8.60
   1  -9   5   76.69    4.10
  -1  -9  -5   71.19    4.50
  -1   9  -6  197.18   10.10
   1   9   6  198.38    8.50
   1   9   6  201.98    9.90
   1  -9   6  180.08    7.60
   1   9   7  151.08    7.50
   1   9   7  154.78    8.70
  -1   9  -7  153.68    9.00
   1  -9   7  147.19    6.60
   1   9   8   12.00    2.30
   1   9   8   10.70    3.10
  -1   9  -8   16.10    3.50
  -1  11   8   46.50    5.50
  -1  11   8   46.90    4.60
  -1 -11   8   54.89    6.40
  -1  11   7   91.09    6.70
  -1  11   7   75.79    5.60
  -1  11   6   96.79    5.90
   1  11  -5    0.20    0.60
  -1  11   5    1.10    1.10
   1  11  -5    3.00    1.90
   1  11  -4   20.30    3.10
  -1  11   4   16.80    2.60
   1  11  -4   15.20    2.40
  -1 -11   4   17.20    2.60
   1  11  -3   25.20    2.60
   1  11  -3   24.30    3.00
  -1 -11   3   24.30    2.70
  -1 -11   3   22.40    2.50
   1  11  -2  273.77   10.20
   1  11  -2  275.67   10.10
   1 -11  -2  280.87   10.50
  -1 -11   2  266.87   10.30
  -1 -11   2  286.77   10.10
   1  11  -1  272.97   10.00
  -1  11   1  279.27   10.30
  -1 -11   1  271.27   10.00
  -1 -11   1  266.87   10.20
   1 -11  -1  260.67   10.10
  -1  11   0  399.76   13.40
   1  11   0  383.66   13.30
   1 -11   0  408.56   12.40
   1 -11   0  383.26   13.70
  -1 -11   0  383.66   13.50
  -1  11  -1  437.66   14.80
  -1  11  -1  449.76   14.70
   1  11   1  463.95   15.10
  -1 -11  -1  419.36   14.90
   1 -11   1  468.45   14.40
   1  11   2    0.80    0.90
  -1  11  -2    1.20    0.90
  -1  11  -2    0.90    1.20
   1 -11   2    2.00    1.60
   1 -11   2    1.00    0.90
  -1 -11  -2    0.70    0.80
  -1  11  -3   15.50    2.80
   1  11   3   17.30    2.90
   1  11   3   17.50    2.60
  -1  11  -3   15.50    2.10
   1 -11   3   12.40    2.50
   1 -11   3   17.10    2.90
  -1  11  -4    4.60    1.30
   1  11   4    2.80    1.30
  -1  11  -4    3.00    1.80
   1 -11   4    3.30    1.10
  -1  11  -5   85.39    4.50
  -1  11  -5   77.39    6.10
   1  11   5   77.99    5.10
   1 -11   5   73.79    4.50
   1  11   6  149.29    7.70
  -1  11  -6  148.49    8.90
   1  11   6  161.78    8.90
   1  11   7  160.18    7.90
  -1  11  -7  141.69    9.60
   1  11   8   43.80    6.90
  -1  11  -8   48.50    7.30
   1  11   8   44.30    5.00
  -1  13   7   54.29    5.90
  -1  13   7   45.00    4.70
  -1 -13   7   62.79    6.60
  -1  13   6   81.59    5.80
  -1  13   5  104.29    6.40
   1  13  -5  106.99    6.00
   1  13  -4  139.39    6.90
  -1  13   4  140.59    7.40
  -1 -13   3   43.30    3.80
  -1 -13   2   58.59    3.80
  -1  13   0  151.08    6.60
   1 -13   0  157.88    6.20
  -1  13  -1  146.19    7.00
   1 -13   1  162.28    6.60
   1  13   2  111.29    6.20
  -1  13  -2  109.39    6.30
   1 -13   2  117.09    5.90
   1  13   3  234.68    9.90
  -1  13  -3  231.98   10.30
   1 -13   3  227.38    9.60
  -1  13  -4   69.59    5.60
   1  13   4   61.09    5.50
   1  13   4   60.49    4.70
   1  13   5   39.20    4.00
  -1  13  -5   41.70    5.10
   1  13   5   39.50    4.70
  -1  13  -6   94.39    7.30
   1  13   6  107.59    7.70
   1  13   6   98.39    6.40
   1  13   7   63.39    5.50
  -1  13  -7   61.89    6.50
   1 -15  -6 -175.48  170.88
  -1  15   5   36.20    4.40
   1  15  -5   41.10    4.20
  -1  15   4   37.00    4.70
   1  15  -4   45.30    4.10
   1  15  -3   31.60    3.50
  -1  15   3   34.00    4.00
  -1 -15   3   33.20    3.60
   1  15  -2   10.00    1.90
  -1  15   2   10.90    2.30
  -1 -15   2    8.40    1.80
   1  15  -1    4.20    1.60
  -1  15   1    4.50    1.70
  -1  15   0    9.10    2.10
   1  15   0    7.00    1.90
   1 -15   0    6.80    1.40
  -1  15  -1  124.39    6.80
   1  15   1  123.29    6.90
  -1  15  -1  119.09    6.50
   1 -15   1  124.79    5.90
   1  15   2   75.99    5.80
   1  15   2   70.59    5.30
  -1  15  -2   65.29    5.30
  -1  15  -2   72.39    5.00
   1 -15   2   67.79    4.70
  -1  15  -3   60.59    4.70
   1  15   3   55.39    4.70
   1  15   3   58.69    5.50
  -1  15  -3   58.49    5.60
  -1  15  -4   26.60    4.60
   1  15   4   24.10    3.50
  -1  15  -4   27.70    3.50
   1  15   4   18.40    3.10
  -1  15  -5    6.00    2.60
  -1  15  -5    3.60    1.60
   1  15   5    8.90    2.60
   1  15   5    7.50    2.10
  -1  17   3    7.50    2.30
   1  17  -3    9.80    2.50
   1  17  -2    7.30    2.30
   1  17  -2   -0.50    1.30
  -1  17   2    6.30    1.90
  -1 -17   2    0.10    1.50
   1  17  -1   24.10    3.90
  -1  17   1   24.00    3.80
   1  17   0   41.00    4.40
  -1  17  -1   49.40    4.70
  -1  17  -1   43.60    5.40
   1  17   1   41.90    4.80
   1  17   1   48.10    5.30
  -1  17  -2   45.30    5.10
  -1  17  -2   37.90    5.60
   1  17   2   42.50    4.70
   1  17   2   48.50    5.70
  -1  17  -3   69.49    8.70
   1  17   3   71.59    5.80
   1  17   3   72.99    7.10
  -1  17  -3   70.99    6.50
  -2   0  10  138.49    9.20
  -2   0  10  134.79    6.80
  -2   0  10  126.79    7.20
  -2   0   9  301.67   13.50
  -2   0   9  296.07   11.20
  -2   0   8  295.07   10.80
  -2   0   8  301.07   13.00
  -2   0   7   20.40    3.00
  -2   0   7   24.20    3.40
  -2   0   7   25.00    2.50
  -2   0   6   98.89    5.70
  -2   0   6  105.19    6.00
  -2   0   5  294.47   10.90
  -2   0   5  283.67   10.70
  -2   0   4  301.37   10.60
  -2   0   4  307.97   10.80
  -2   0   3 2953.30   82.09
   2   0  -3 3045.90   82.49
   2   0  -2 9999.00  328.37
   2   0  -1 7310.97  253.87
  -2   0   0  677.23   18.80
   2   0   0  664.53   18.80
  -2   0  -1  137.99    4.40
   2   0   1  123.39    4.20
   2   0   1  112.59    4.20
  -2   0  -1  121.99    4.30
  -2   0  -2   55.19    2.80
   2   0   2   64.39    2.80
   2   0   2   59.09    2.70
  -2   0  -2   58.29    2.80
   2   0   3   76.99    3.40
  -2   0  -3   73.29    3.70
   2   0   3   75.99    3.60
   2   0   4  967.30   27.80
  -2   0  -4  949.01   28.50
  -2   0  -4  969.50   28.20
   2   0   4  976.40   28.30
  -2   0  -5 1389.46   40.00
  -2   0  -5 1418.46   40.50
   2   0   5 1252.57   38.10
   2   0   5 1445.06   39.50
   2   0   5 1431.66   40.20
   2   0   6 1371.66   39.80
   2   0   6 1389.16   40.70
   2   0   6 1378.36   38.50
  -2   0  -6 1400.56   41.10
  -2   0  -7  568.64   19.50
   2   0   7  541.95   17.80
   2   0   7  552.64   19.30
   2   0   7  543.15   16.60
   2   0   8   71.69    3.80
   2   0   9   10.60    1.80
   2   0   9   12.40    2.00
  -2   0  -9   16.60    3.60
   2   0   9    8.60    1.90
  -2   2  10   47.90    5.20
  -2   2  10   43.80    4.20
  -2   2  10   37.00    4.00
  -2  -2  10   45.50    5.50
  -2   2   9    8.40    2.70
  -2   2   9   12.10    2.40
  -2  -2   9    8.50    1.40
  -2  -2   9    8.80    2.70
  -2   2   8   39.20    4.30
  -2   2   8   42.20    3.70
  -2   2   8   43.30    3.70
  -2  -2   8   39.20    2.80
  -2  -2   8   42.20    4.60
  -2   2   7   19.70    2.40
  -2   2   7   23.00    3.10
  -2   2   7   20.70    2.90
  -2   2   7   21.20    2.60
  -2  -2   7   21.40    1.90
  -2   2   6  312.57   12.10
  -2   2   6  342.47   12.30
  -2  -2   6  323.47   10.30
  -2  -2   6  319.77   12.50
  -2  -2   6  333.57   12.90
  -2   2   5  323.57   11.30
  -2   2   5  311.57   11.30
  -2  -2   5  303.27   11.60
  -2  -2   5  316.77   11.80
  -2  -2   5  305.17    9.60
  -2   2   4  707.23   20.90
  -2  -2   4  671.03   21.20
  -2  -2   4  685.53   21.40
  -2   2   3 2174.68   58.69
  -2  -2   3 2075.29   59.09
  -2  -2   3 2105.09   59.19
   2  -2  -3 2149.19   58.89
  -2   2   2  235.48    7.90
  -2  -2   2  233.28    8.20
   2  -2  -2  270.97    8.10
  -2  -2   2  237.78    7.60
   2   2  -1  706.33   19.90
  -2   2   1  697.13   19.60
   2  -2  -1  704.53   19.70
  -2  -2   1  704.73   19.20
  -2  -2   1  705.23   19.50
  -2  -2   1  651.83   19.70
  -2   2   0  793.72   22.30
   2   2   0  792.12   22.40
   2   2   0  824.42   22.50
   2   2   0  821.12   22.30
  -2   2   0  801.62   22.70
   2  -2   0  808.72   22.70
  -2  -2   0  807.82   22.60
  -2  -2   0  789.12   22.30
  -2  -2   0  837.52   22.40
   2   2   1  759.22   20.60
   2   2   1  746.93   20.40
  -2   2  -1  728.63   21.20
   2   2   1  726.33   21.00
   2  -2   1  724.03   21.00
  -2  -2  -1  752.62   21.20
  -2  -2  -1  759.62   20.50
  -2  -2  -1  725.23   20.60
   2   2   2   72.59    3.00
   2   2   2   81.99    2.80
  -2   2  -2   82.19    3.60
   2   2   2   72.19    3.40
  -2   2  -2   74.79    3.10
  -2  -2  -2   84.59    3.20
  -2  -2  -2   72.19    2.70
   2  -2   2   73.89    3.40
  -2  -2  -2   71.49    3.50
   2   2   3  244.98    7.30
  -2   2  -3  236.88    8.80
   2   2   3  236.18    8.30
   2   2   3  217.78    7.70
  -2   2  -3  234.68    7.90
   2  -2   3  244.68    8.50
  -2  -2  -3  236.08    7.30
  -2  -2  -3  231.28    8.00
  -2  -2  -3  236.68    8.40
   2   2   4 1512.05   44.40
  -2   2  -4 1586.64   44.40
   2   2   4 1593.44   44.70
  -2   2  -4 1591.54   45.40
   2   2   4 1621.44   43.40
   2  -2   4 1616.14   45.10
  -2  -2  -4 1568.94   45.00
   2  -2   4 1550.64   44.70
  -2  -2  -4 1593.94   44.60
   2   2   5  186.08    6.60
  -2   2  -5  201.48    7.60
   2   2   5  202.48    7.90
  -2   2  -5  190.18    8.40
   2   2   5  192.88    7.60
   2  -2   5  191.88    6.10
   2  -2   5  207.98    7.20
  -2  -2  -5  200.58    8.00
   2  -2   5  197.48    8.20
   2   2   6   23.80    2.50
   2   2   6   24.20    2.60
   2   2   6   22.20    2.30
  -2   2  -6   26.90    2.50
  -2   2  -6   25.00    3.20
   2  -2   6   22.40    1.60
   2  -2   6   25.80    2.30
  -2  -2  -6   28.60    3.00
   2  -2   6   24.30    2.90
   2   2   7  149.88    7.20
   2   2   7  152.28    7.30
   2   2   7  158.58    6.20
   2  -2   7  152.48    6.60
   2  -2   7  162.88    5.70
  -2  -2  -7  162.08    7.90
  -2   2  -8  155.98    8.70
   2   2   8  152.28    7.40
   2   2   8  155.38    6.40
   2  -2   8  157.38    6.80
   2  -2   8  146.19    5.90
   2  -2   8  142.19    5.60
   2   2   9   25.30    2.70
   2   2   9   22.10    3.30
  -2   2  -9   26.70    4.30
   2  -2   9   19.70    2.10
   2  -2   9   22.00    3.00
   2  -2   9   19.00    2.40
  -2   4  10   22.60    3.40
  -2   4  10   28.30    4.00
  -2  -4  10   31.90    5.50
  -2   4   9   26.40    3.90
  -2   4   9   27.90    3.70
  -2   4   9   23.90    3.20
  -2  -4   9   26.30    4.40
  -2   4   8   39.40    4.10
  -2   4   8   39.40    3.90
  -2   4   8   39.30    3.70
  -2  -4   8   40.60    4.90
  -2   4   7   12.90    2.30
  -2   4   7   10.00    2.00
  -2   4   7    8.50    1.80
  -2  -4   7    7.30    1.40
  -2   4   6  707.83   23.10
  -2   4   6  744.13   22.90
  -2   4   6  740.23   22.90
  -2  -4   6  754.82   22.50
  -2  -4   6  730.83   24.10
  -2   4   5 2016.00   54.49
  -2   4   5 1906.11   54.59
  -2   4   5 1943.91   54.49
  -2  -4   5 1882.31   55.69
  -2  -4   5 1918.41   55.49
  -2  -4   5 1930.21   53.89
  -2   4   4 1092.19   31.50
  -2   4   4 1093.09   32.40
  -2  -4   4 1077.59   32.30
  -2  -4   4 1069.59   31.00
   2  -4  -4 1123.59   31.80
  -2  -4   4 1075.19   32.40
  -2   4   3  553.34   16.80
  -2   4   3  570.14   16.50
  -2  -4   3  533.15   17.30
  -2  -4   3  579.44   16.60
   2  -4  -3  551.24   16.80
  -2  -4   3  537.65   17.40
  -2   4   2  382.06   11.80
  -2   4   2  379.16   11.40
   2   4  -2  374.96   11.50
  -2  -4   2  360.46   12.00
   2  -4  -2  390.76   11.60
  -2  -4   2  382.86   12.10
  -2   4   1  226.78    7.40
   2   4  -1  223.48    6.80
   2   4  -1  225.08    7.30
  -2   4   1  235.78    7.30
  -2  -4   1  223.08    7.00
   2  -4  -1  224.88    7.40
  -2  -4   1  212.38    7.30
  -2  -4   1  236.08    7.40
   2  -4  -1  234.08    7.30
   2   4   0  198.98    6.80
   2   4   0  208.18    6.60
  -2   4   0  205.58    6.70
   2   4   0  210.48    6.80
  -2   4   0  217.98    7.10
  -2  -4   0  216.28    6.90
   2  -4   0  211.98    6.90
  -2  -4   0  225.78    7.00
   2  -4   0  211.18    6.70
  -2  -4   0  211.48    6.40
   2   4   1 1602.34   43.20
   2   4   1 1547.85   43.70
  -2   4  -1 1568.34   42.90
  -2   4  -1 1541.35   43.80
  -2  -4  -1 1601.04   43.90
  -2  -4  -1 1612.54   43.30
   2  -4   1 1533.85   42.90
   2  -4   1 1599.04   43.70
  -2   4  -2 3751.02   99.29
  -2   4  -2 3731.93  101.79
   2   4   2 3650.03  101.39
   2  -4   2 3718.83  100.59
  -2  -4  -2 3712.63   99.79
   2  -4   2 3608.24   99.29
  -2   4  -3 1533.85   44.70
   2   4   3 1586.44   43.30
  -2   4  -3 1596.14   43.40
   2   4   3 1576.34   42.90
  -2   4  -3 1569.14   42.50
   2   4   3 1538.05   44.30
   2  -4   3 1532.25   42.60
  -2  -4  -3 1570.84   43.20
  -2  -4  -3 1594.24   43.40
   2  -4   3 1573.14   44.50
   2   4   4  389.26   11.80
  -2   4  -4  373.16   11.90
   2   4   4  370.76   11.70
   2   4   4  382.86   12.90
  -2   4  -4  376.76   13.40
   2  -4   4  379.56   13.10
   2  -4   4  353.26   11.00
  -2  -4  -4  389.96   12.00
   2   4   5   53.59    2.90
  -2   4  -5   54.49    3.20
   2   4   5   55.29    3.80
   2   4   5   51.79    3.10
  -2   4  -5   55.09    4.20
   2  -4   5   50.39    2.40
  -2  -4  -5   53.59    3.70
  -2   4  -6  126.69    7.20
   2   4   6  130.09    6.60
  -2   4  -6  126.89    5.80
   2   4   6  127.69    5.80
   2   4   6  130.49    5.50
  -2  -4  -6  136.69    6.30
   2  -4   6  126.89    4.70
   2   4   7  195.18    8.90
   2   4   7  200.78    7.60
   2   4   7  197.08    8.20
   2  -4   7  190.98    6.70
   2   4   8  187.08    9.00
   2   4   8  176.78    7.50
   2   4   8  176.98    9.80
   2   4   8  185.48    9.20
  -2   4  -8  195.88   10.20
  -2   4  -9  178.08   12.70
   2   4   9  154.08    6.90
   2   4   9  153.98    8.80
   2   4   9  156.38    8.30
   2  -4   9  138.69    6.50
  -2   6   9    6.70    2.20
  -2   6   9    4.70    1.80
  -2   6   9    4.70    1.80
  -2  -6   9    6.60    2.80
  -2   6   8   19.70    3.30
  -2   6   8   21.00    3.10
  -2   6   8   23.50    3.20
  -2  -6   8   23.20    4.10
  -2   6   7    7.20    1.90
  -2   6   7    7.50    1.80
  -2   6   6  249.48    9.90
  -2   6   6  247.98    9.40
  -2   6   6  243.98    9.70
  -2  -6   6  269.97   11.60
  -2  -6   6  239.88    9.30
  -2   6   5  391.06   12.50
  -2   6   5  387.56   13.20
  -2  -6   5  353.16   15.30
  -2  -6   5  375.36   12.50
  -2  -6   5  373.76   14.10
  -2   6   4  565.74   17.80
  -2  -6   4  548.35   18.60
   2  -6  -4  575.64   17.60
  -2  -6   4  575.14   18.50
  -2  -6   4  554.44   17.30
   2   6  -3  699.33   20.90
  -2   6   3  717.93   21.50
  -2   6   3  743.63   20.60
   2  -6  -3  707.83   21.00
  -2  -6   3  663.93   21.70
  -2  -6   3  712.43   21.80
  -2  -6   3  724.53   21.10
   2   6  -2   10.60    1.40
  -2   6   2    8.70    1.20
  -2   6   2    8.10    1.30
  -2  -6   2    9.30    1.50
  -2  -6   2    9.90    1.70
  -2  -6   2    9.70    1.30
   2   6  -1   32.80    2.10
  -2   6   1   34.10    2.10
   2   6  -1   31.00    1.80
  -2  -6   1   30.80    2.10
   2  -6  -1   32.30    2.10
  -2  -6   1   29.20    2.00
  -2  -6   1   30.10    2.00
   2  -6  -1   33.90    2.00
   2   6   0  645.24   19.60
   2   6   0  607.34   18.50
  -2   6   0  624.14   18.50
  -2   6   0  637.34   18.70
   2  -6   0  641.44   18.40
  -2  -6   0  645.44   18.70
   2  -6   0  623.64   18.50
  -2   6  -1 1243.48   34.70
  -2   6  -1 1272.27   35.70
   2   6   1 1232.88   35.50
   2   6   1 1143.59   36.80
   2  -6   1 1307.57   35.20
   2  -6   1 1236.38   34.70
  -2  -6  -1 1286.97   35.20
  -2   6  -2  246.58    8.00
  -2   6  -2  249.58    9.20
   2   6   2  258.87    8.50
   2   6   2  257.47    9.20
   2  -6   2  251.47    8.90
  -2  -6  -2  256.77    8.60
   2  -6   2  245.98    8.00
  -2   6  -3  207.28    7.90
  -2   6  -3  228.78    7.20
   2   6   3  224.18    8.70
  -2   6  -3  217.38    8.80
   2   6   3  224.48    7.80
   2  -6   3  223.88    8.50
  -2  -6  -3  218.58    7.80
   2  -6   3  215.48    7.20
   2   6   4  404.16   14.10
   2   6   4  423.26   13.00
  -2   6  -4  405.86   12.60
  -2   6  -4  400.06   14.50
   2  -6   4  389.56   12.20
   2  -6   4  410.26   14.20
  -2  -6  -4  402.86   13.00
   2   6   5   14.70    2.40
  -2   6  -5    9.30    2.10
   2   6   5   17.20    1.90
  -2   6  -5   14.40    1.70
  -2  -6  -5   15.50    1.90
   2  -6   5   14.80    2.40
   2   6   6    8.70    1.70
   2   6   6    7.70    1.50
   2   6   6    7.60    1.80
   2   6   6    7.00    1.30
  -2   6  -6    5.80    1.30
   2  -6   6    5.60    1.00
  -2   6  -7  171.98    7.40
   2   6   7  191.58    7.50
   2   6   7  188.08    8.20
   2   6   7  188.98    9.10
   2   6   7  188.28    7.80
  -2   6  -7  191.58   12.00
   2  -6   7  175.88    6.60
   2   6   8  238.38    9.40
   2   6   8  238.58   10.80
   2   6   8  223.48    9.90
   2   6   8  224.38    9.40
  -2   6  -8  246.38   12.00
   2   6   9   57.69    5.30
   2   6   9   59.79    5.30
  -2   6  -9   60.09    6.50
   2   6   9   56.39    4.50
  -2   8   9    9.30    2.40
  -2   8   9   11.40    2.50
  -2   8   9    8.00    2.60
  -2  -8   9    7.80    2.80
  -2   8   8   23.30    3.00
  -2   8   8   24.50    3.10
  -2   8   8   25.50    3.40
  -2  -8   8   15.50    3.40
  -2   8   7    2.20    1.20
  -2   8   7    3.50    1.30
  -2   8   7    1.30    1.30
  -2  -8   7    0.30    1.90
  -2   8   6  341.97   11.50
  -2   8   6  318.37   11.80
  -2   8   6  340.27   12.70
  -2   8   5  800.62   24.30
  -2   8   5  756.52   22.70
  -2  -8   5  762.32   25.00
  -2  -8   5  766.32   23.60
  -2  -8   5  757.62   25.20
  -2   8   4  446.36   15.20
  -2   8   4  449.16   14.50
   2   8  -4  453.85   14.60
   2  -8  -4  464.05   14.50
  -2  -8   4  441.76   15.60
  -2  -8   4  466.95   16.20
  -2  -8   4  428.86   15.70
  -2   8   3  207.98    7.10
  -2   8   3  203.28    8.10
   2   8  -3  196.38    7.50
   2  -8  -3  196.18    7.20
   2  -8  -3  200.98    7.90
  -2  -8   3  201.58    8.30
  -2  -8   3  209.18    8.30
  -2  -8   3  206.28    7.90
  -2   8   2   66.09    3.80
   2   8  -2   61.39    3.50
   2   8  -2   62.89    2.70
  -2   8   2   69.29    3.30
  -2  -8   2   62.69    3.60
   2  -8  -2   68.29    3.70
   2  -8  -2   66.39    3.20
  -2  -8   2   66.89    3.70
  -2   8   1   77.99    3.60
  -2   8   1   77.99    4.00
   2   8  -1   75.29    3.50
   2   8  -1   72.29    3.80
  -2  -8   1   74.89    3.90
   2  -8  -1   74.59    3.80
   2  -8  -1   78.39    3.50
  -2  -8   1   78.29    3.60
  -2  -8   1   75.99    3.60
  -2   8   0  129.19    5.40
   2   8   0  124.09    5.30
   2   8   0  126.09    5.90
  -2   8   0  137.89    7.40
   2  -8   0  131.69    5.40
   2  -8   0  133.09    5.20
  -2  -8   0  130.09    5.50
   2   8   1  456.45   14.40
  -2   8  -1  455.45   14.20
   2   8   1  448.56   14.80
  -2   8  -1  462.55   14.90
  -2  -8  -1  459.75   14.60
   2  -8   1  470.55   14.50
   2  -8   1  459.95   14.30
   2   8   2 1002.00   28.60
  -2   8  -2  983.10   29.40
   2   8   2  982.70   29.30
  -2   8  -2  969.60   28.00
   2  -8   2  980.70   28.90
   2  -8   2  996.20   28.20
  -2  -8  -2  954.10   28.60
  -2   8  -3  701.23   22.30
   2   8   3  724.63   21.20
   2   8   3  673.93   22.00
  -2   8  -3  685.53   20.30
   2  -8   3  676.43   21.70
   2  -8   3  689.53   20.50
  -2  -8  -3  702.33   21.20
  -2   8  -4  214.98    7.30
  -2   8  -4  212.78    7.30
   2   8   4  215.98    8.10
  -2   8  -4  208.18    9.40
   2   8   4  206.28    9.00
   2  -8   4  199.18    8.80
   2  -8   4  201.08    7.40
  -2  -8  -4  205.28    8.10
  -2   8  -5   34.10    2.50
  -2   8  -5   36.90    4.50
   2   8   5   39.20    3.10
   2  -8   5   36.20    2.50
   2   8   6   65.29    4.10
  -2   8  -6   71.29    8.70
   2   8   6   60.89    5.00
  -2   8  -6   56.99    3.40
   2  -8   6   56.39    3.30
  -2   8  -7   80.69    6.50
   2   8   7   79.59    5.10
   2   8   7   83.79    6.10
  -2   8  -7   79.29    4.30
   2  -8   7   78.69    4.10
   2   8   8   66.69    4.80
  -2   8  -8   58.29    6.00
   2  -8   8   56.09    3.60
  -2  10   8   57.99    6.00
  -2  10   8   53.89    3.80
  -2  10   8   54.59    4.40
  -2 -10   8   62.99    6.60
  -2  10   7    3.70    1.20
  -2  10   7    2.50    1.20
  -2  10   7    2.30    1.40
  -2 -10   7    2.90    2.10
  -2  10   6   31.00    3.50
  -2  10   6   30.00    2.70
  -2  10   6   24.80    2.40
  -2 -10   6   37.20    4.40
  -2  10   5   30.20    2.30
  -2  10   5   29.50    3.30
  -2 -10   5   30.00    5.60
  -2  10   4  119.59    5.20
   2  10  -4  126.39    5.90
  -2 -10   4  131.19    6.90
   2 -10  -4  123.09    5.50
  -2 -10   4  123.39    7.20
  -2 -10   4  133.79    6.80
  -2  10   3  459.85   13.80
   2  10  -3  438.16   14.60
  -2 -10   3  440.56   15.40
  -2 -10   3  460.65   15.30
  -2 -10   3  440.26   15.10
   2 -10  -3  444.56   15.10
  -2  10   2  411.76   13.80
  -2  10   2  378.96   12.40
   2  10  -2  393.16   13.20
   2  10  -2  391.06   12.20
  -2 -10   2  410.26   13.30
   2 -10  -2  407.86   13.70
  -2 -10   2  387.06   13.30
  -2 -10   2  385.06   13.50
  -2  10   1  319.67   12.30
   2  10  -1  337.57   11.60
  -2  10   1  345.47   11.90
  -2 -10   1  326.17   14.80
  -2 -10   1  348.97   11.10
   2 -10  -1  361.56   11.00
  -2 -10   1  330.57   11.00
   2 -10  -1  333.67   11.80
   2  10   0  270.87    9.80
   2  10   0  268.87    9.80
  -2  10   0  261.07    9.70
  -2  10   0  275.57    9.90
   2 -10   0  278.87    9.40
  -2 -10   0  292.27   12.90
   2 -10   0  273.87    9.90
  -2  10  -1  105.09    4.90
   2  10   1  100.79    5.30
  -2  10  -1  104.89    5.40
   2  10   1  103.49    5.10
   2 -10   1  105.39    4.90
   2 -10   1  107.59    5.00
   2  10   2    3.10    1.10
   2  10   2    2.40    1.20
  -2  10  -2    3.50    1.10
  -2  10  -2    0.90    1.00
   2 -10   2    1.30    1.00
   2 -10   2    1.60    0.80
  -2 -10  -2    1.60    0.80
  -2  10  -3   29.20    3.40
  -2  10  -3   29.60    2.50
   2  10   3   34.40    3.00
   2  10   3   34.20    3.50
   2 -10   3   29.50    3.00
  -2 -10  -3   26.40    2.70
   2 -10   3   32.40    2.70
  -2  10  -4  236.08    8.30
  -2  10  -4  227.28   11.30
   2  10   4  246.98    9.60
  -2  10  -4  261.27    8.90
   2 -10   4  242.18    8.90
  -2 -10  -4  238.88    9.60
  -2  10  -5  176.08    6.60
  -2  10  -5  169.58    9.20
  -2  10  -5  185.18    6.90
   2  10   5  163.08    9.60
   2 -10   5  162.58    6.90
  -2  10  -6   75.19    4.10
   2  10   6   90.99    6.30
  -2  10  -6   92.39    6.90
   2  10   6   86.39    5.40
   2 -10   6   79.09    4.40
  -2  10  -7   97.79    7.80
   2  10   7   95.99    5.80
   2  10   7  102.89    7.50
   2 -10   7   80.19    4.70
   2  10   8   54.99    5.70
  -2  10  -8   65.39    6.90
   2  10   8   52.79    4.60
  -2  12   7   -2.30    1.10
  -2 -12   7    0.90    2.10
  -2  12   6   20.30    3.20
  -2 -12   6   26.80    4.40
  -2  12   5   32.00    3.50
  -2 -12   4   38.00    4.00
  -2 -12   4   38.90    3.90
  -2 -12   3  163.78    7.80
  -2 -12   3  163.98    7.50
  -2  12   2  248.98   10.50
  -2 -12   2  276.07   10.00
  -2 -12   2  275.27   10.30
   2 -12  -2  280.67    9.30
  -2  12   1  282.47   10.80
   2  12  -1  276.37   10.00
  -2  12   1  257.07    9.80
   2 -12  -1  286.97    9.60
  -2  12   0   75.99    4.60
  -2  12   0   78.29    4.70
   2  12   0   78.79    4.70
   2 -12   0   77.29    4.10
   2 -12   0   73.79    4.60
   2  12   1    7.20    1.50
   2  12   1    5.80    2.00
  -2  12  -1    7.30    1.70
  -2  12  -1    5.60    1.40
   2 -12   1    8.80    1.70
   2 -12   1    4.90    1.20
  -2  12  -2    5.30    1.80
  -2  12  -2    6.00    1.40
   2  12   2    6.30    1.60
   2  12   2    4.80    1.50
   2 -12   2    5.00    1.50
   2 -12   2    5.20    1.40
  -2  12  -3   54.19    3.70
  -2  12  -3   49.50    4.50
   2  12   3   53.19    4.10
   2 -12   3   47.10    3.60
  -2  12  -4   91.49    6.50
   2  12   4   93.69    6.30
   2  12   4   93.69    5.60
  -2  12  -4   99.69    5.10
   2 -12   4   90.89    5.10
   2  12   5   97.99    6.80
  -2  12  -5   91.99    4.50
  -2  12  -5   95.69    7.10
   2  12   5   96.29    5.90
   2 -12   5   88.39    5.10
  -2  12  -6  114.49    8.00
   2  12   6  116.89    6.80
   2  12   6  123.59    9.70
   2  12   7   71.99    6.40
   2  12   7   74.49    5.40
  -2  12  -7   65.19    7.00
  -2  14   6   56.69    5.10
  -2 -14   6   72.29    6.90
   2  14  -5  114.69    6.40
  -2  14   5   93.59    9.40
  -2 -14   5  114.49    7.80
  -2  14   4  102.99    6.50
   2  14  -4   98.29    5.90
  -2  14   3   83.99    5.70
   2  14  -3   81.69    5.10
  -2 -14   3   76.49    5.00
   2  14  -2    7.30    1.70
  -2  14   2    8.00    2.10
  -2  14   1    9.10    1.80
  -2  14   1    6.10    1.80
   2 -14  -1    6.60    1.50
  -2  14   0   45.70    3.80
   2  14   0   50.49    4.20
   2 -14   0   43.70    3.30
   2  14   1  131.29    8.90
  -2  14  -1  131.89    7.00
   2  14   1  132.29    7.00
   2 -14   1  139.59    7.30
  -2  14  -2  139.39    7.60
   2  14   2  139.69    7.30
   2 -14   2  134.59    7.80
  -2  14  -3  107.99    7.20
   2  14   3  106.29    6.40
   2  14   3  120.09    7.40
   2  14   4   85.09    6.40
  -2  14  -4   88.79    6.90
   2  14   4   76.09    5.40
   2  14   5   14.20    2.50
   2  14   5   14.70    3.20
  -2  14  -5   18.90    3.50
  -2  14  -6    0.90    2.30
   2  14   6    0.60    2.40
   2  14   6   -0.10    1.60
  -2  16   4   14.00    2.80
  -2  16   3   22.10    3.60
   2  16  -3   20.10    4.20
  -2 -16   3   22.80    4.20
  -2  16   2    7.00    2.10
   2  16  -2    5.10    1.80
  -2 -16   2    1.90    1.40
  -2 -16   2   -0.90    1.10
  -2  16   1    7.20    2.20
   2  16  -1    8.30    2.00
  -2  16   0   19.20    3.20
   2  16   0   10.90    2.40
   2 -16   0   12.60    2.30
  -2  16  -1   31.50    3.90
  -2  16  -1   29.80    4.00
   2  16   1   31.00    4.70
   2  16   1   30.30    3.70
   2 -16   1   22.80    3.20
  -2  16  -2   33.60    4.80
   2  16   2   38.20    5.00
  -2  16  -2   34.80    3.90
   2  16   3   31.80    4.80
  -2  16  -3   29.80    5.00
  -2  16  -3   32.30    3.90
   2  16   3   30.00    4.10
   2  16   4    6.50    2.00
  -2  16  -4    9.80    3.10
   2  16   4    7.00    2.50
  -2  18   1    3.80    2.30
  -2  18   0    7.00    2.50
  -2  18   0   14.80    2.80
  -3   1  10  117.49    6.40
  -3   1  10  116.29    7.90
  -3  -1  10  114.19    8.30
  -3  -1  10  111.79    5.70
  -3   1   9  186.68    9.00
  -3   1   9  205.98   10.40
  -3   1   9  203.58    8.70
  -3  -1   9  195.68   10.40
  -3  -1   9  193.88    7.90
  -3   1   8  144.49    6.80
  -3   1   8  145.29    8.10
  -3  -1   8  145.49    6.30
  -3  -1   8  139.29    8.20
  -3   1   7   21.70    3.10
  -3  -1   7   21.60    3.20
  -3  -1   7   20.60    2.10
  -3   1   6   72.19    4.90
  -3   1   6   75.09    4.90
  -3  -1   6   72.89    4.90
  -3  -1   6   77.69    5.10
  -3   1   5  108.39    5.50
  -3  -1   5  105.09    5.60
  -3  -1   5  104.09    5.60
  -3   1   4  323.17   11.10
   3   1  -4  298.07   11.50
   3  -1  -4  311.87   11.40
  -3  -1   4  326.07   11.30
  -3   1   3 3509.75   95.19
   3   1  -3 3536.55   95.79
   3  -1  -3 3531.85   95.59
  -3  -1   3 3361.66   95.29
   3   1  -2 5698.73  154.08
  -3   1   1 1334.27   38.10
   3   1  -1 1442.46   38.40
   3  -1  -1 1377.76   38.30
  -3  -1   1 1344.57   38.10
   3   1   0   48.00    2.30
  -3   1   0   44.30    2.40
  -3  -1   0   46.40    2.00
  -3  -1   0   48.10    2.30
  -3  -1   0   44.10    2.30
   3  -1   0   50.49    2.40
  -3   1  -1  286.17    9.60
   3   1   1  312.27    9.40
  -3   1  -1  300.37    9.40
   3   1   1  304.07    9.40
  -3  -1  -1  301.07    9.60
  -3  -1  -1  291.37    9.40
   3  -1   1  309.27    9.60
  -3  -1  -1  303.97    8.70
  -3   1  -2   49.90    2.70
  -3   1  -2   43.10    2.70
   3   1   2   47.10    2.50
  -3  -1  -2   46.10    2.70
  -3  -1  -2   47.10    2.60
   3  -1   2   47.30    2.70
   3   1   3  492.65   15.90
   3   1   3  530.55   16.20
  -3   1  -3  524.15   16.60
  -3   1  -3  530.45   16.30
  -3  -1  -3  527.25   16.30
   3  -1   3  540.75   16.00
   3  -1   3  554.84   16.40
  -3  -1  -3  526.85   16.60
  -3   1  -4 1207.98   35.60
   3   1   4 1203.98   34.80
   3   1   4 1228.28   34.80
  -3   1  -4 1203.38   35.10
  -3  -1  -4 1214.78   35.40
  -3  -1  -4 1191.48   35.10
   3  -1   4 1222.58   35.20
   3  -1   4 1219.08   34.50
   3   1   5  678.23   20.90
  -3   1  -5  667.23   21.80
  -3   1  -5  653.03   21.00
   3   1   5  687.63   20.80
  -3  -1  -5  669.63   21.40
   3  -1   5  683.73   21.30
  -3  -1  -5  648.14   21.30
   3  -1   5  682.53   20.40
  -3   1  -6  183.18    8.70
   3   1   6  171.38    7.60
  -3   1  -6  190.78    9.80
   3  -1   6  192.18    8.30
   3  -1   6  182.58    7.50
  -3  -1  -6  178.98    8.20
  -3  -1  -6  192.88    8.60
   3   1   7   48.20    3.90
   3  -1   7   48.60    3.60
  -3  -1  -7   62.49    5.00
  -3   1  -8   54.39    5.40
   3   1   8   48.80    4.20
   3  -1   8   52.29    4.00
   3   1   9   21.00    3.10
  -3   1  -9   29.20    4.50
   3  -1   9   18.30    3.10
  -3  -1  -9   21.80    4.10
  -3   3  10   19.40    3.30
  -3   3  10   11.80    2.70
  -3  -3  10   13.90    3.40
  -3   3   9   41.20    4.00
  -3   3   9   35.30    3.80
  -3   3   9   40.20    4.40
  -3  -3   9   42.10    5.10
  -3   3   8  129.89    7.20
  -3   3   8  119.29    6.70
  -3  -3   8  122.99    7.90
  -3   3   7  177.88    8.10
  -3   3   7  189.98    8.90
  -3   3   7  184.38    8.50
  -3   3   6   84.19    5.70
  -3   3   6   82.89    4.80
  -3   3   6   78.69    4.80
  -3  -3   6   81.29    4.30
  -3  -3   6   82.89    5.50
  -3   3   5  462.25   15.10
  -3   3   5  463.85   15.30
  -3  -3   5  458.65   14.60
  -3  -3   5  457.45   16.10
   3  -3  -5  473.85   15.90
  -3  -3   5  442.66   16.00
  -3   3   4  129.79    5.60
  -3  -3   4  123.99    5.10
   3  -3  -4  120.59    5.80
  -3  -3   4  118.59    5.90
  -3  -3   4  122.69    6.00
  -3   3   3  369.46   12.00
   3   3  -3  393.46   13.00
  -3  -3   3  371.76   11.70
   3  -3  -3  369.96   12.30
  -3  -3   3  361.06   12.50
  -3   3   2  426.66   12.80
  -3   3   2  405.06   12.70
  -3  -3   2  403.86   13.00
  -3  -3   2  411.46   11.90
  -3  -3   2  422.96   12.60
  -3   3   1  210.98    7.40
   3   3  -1  228.78    7.60
  -3   3   1  214.78    7.20
  -3  -3   1  211.88    7.20
  -3  -3   1  209.48    6.90
   3  -3  -1  223.08    7.40
  -3  -3   1  223.38    7.10
   3   3   0  352.56   10.80
  -3   3   0  349.17   11.20
   3   3   0  364.86   10.60
  -3   3   0  348.47   10.60
   3   3   0  358.66   10.80
  -3  -3   0  370.76   10.80
   3  -3   0  364.46   11.10
  -3  -3   0  355.06   11.00
  -3  -3   0  334.87   10.60
   3   3   1 2608.74   72.29
   3   3   1 2595.64   71.69
  -3   3  -1 2597.74   72.69
   3   3   1 2691.93   71.59
  -3   3  -1 2652.13   71.29
  -3  -3  -1 2703.13   71.79
   3  -3   1 2647.64   72.39
  -3  -3  -1 2696.43   71.89
   3   3   2 1409.26   39.70
   3   3   2 1386.16   38.80
  -3   3  -2 1384.36   39.30
  -3   3  -2 1395.16   40.10
   3   3   2 1447.26   38.60
  -3  -3  -2 1421.06   38.70
   3  -3   2 1411.86   39.70
  -3  -3  -2 1394.36   39.00
  -3  -3  -2 1429.86   40.10
  -3   3  -3  691.03   21.70
   3   3   3  676.73   20.30
  -3   3  -3  710.23   20.90
   3   3   3  743.93   20.00
   3   3   3  705.03   21.30
  -3  -3  -3  701.13   21.70
  -3  -3  -3  697.33   20.70
   3  -3   3  715.23   21.50
  -3  -3  -3  711.13   20.00
   3   3   4  164.98    6.90
  -3   3  -4  171.08    6.60
  -3   3  -4  162.48    7.40
   3   3   4  155.28    5.50
   3   3   4  150.58    6.00
  -3  -3  -4  170.68    5.70
   3  -3   4  158.48    7.00
  -3  -3  -4  167.08    7.30
   3   3   5   11.00    1.70
   3   3   5    9.80    1.70
   3   3   5   10.10    1.30
  -3   3  -5    9.00    2.10
   3  -3   5    6.60    1.60
  -3  -3  -5    6.30    1.60
  -3   3  -6   11.70    2.00
   3   3   6   13.30    2.00
  -3   3  -6   11.60    2.70
   3   3   6   13.10    1.80
   3   3   6    7.70    1.60
  -3  -3  -6   13.90    2.40
   3   3   7   75.59    5.10
   3   3   7   81.79    3.90
  -3   3  -7   91.79    8.50
  -3   3  -7   77.49    5.00
   3   3   7   73.29    4.60
  -3  -3  -7   89.09    5.60
  -3   3  -8  180.48    9.80
   3   3   8  171.88    8.40
   3   3   8  164.08    6.60
  -3   3  -9  111.39    8.10
   3   3   9  102.99    5.00
   3   3   9  111.49    6.80
  -3   5   9   73.39    5.30
  -3   5   9   64.89    5.20
  -3   5   9   64.89    5.20
  -3  -5   9   63.49    6.40
  -3   5   8   87.59    5.70
  -3   5   8   88.89    5.70
  -3  -5   8   86.69    6.80
  -3   5   7  103.69    5.80
  -3   5   7   96.29    5.70
  -3   5   7   98.59    5.90
  -3   5   6   66.99    4.30
  -3   5   6   71.09    4.50
  -3   5   6   69.09    4.50
  -3  -5   6   71.09    4.20
  -3   5   5  392.26   13.90
  -3   5   5  414.26   13.70
  -3  -5   5  409.86   15.00
   3  -5  -5  417.96   14.40
  -3  -5   5  410.36   15.50
  -3   5   4  121.59    5.30
  -3   5   4  113.99    5.40
  -3  -5   4  116.59    6.00
   3  -5  -4  111.19    5.50
  -3  -5   4  120.99    5.20
  -3  -5   4  111.39    5.90
  -3   5   3  578.44   17.70
  -3   5   3  570.84   17.20
  -3  -5   3  573.24   17.30
  -3  -5   3  573.44   18.20
   3  -5  -3  565.94   17.50
  -3  -5   3  551.24   17.90
  -3   5   2 1118.89   31.10
  -3   5   2 1031.80   29.90
   3   5  -2 1048.60   29.60
  -3  -5   2 1039.20   29.80
  -3  -5   2  999.60   30.00
  -3  -5   2 1024.10   28.90
   3  -5  -2 1028.50   29.80
  -3   5   1  515.95   15.40
   3   5  -1  512.45   15.50
  -3   5   1  491.25   15.20
   3   5  -1  502.55   14.60
   3   5  -1  492.75   15.00
  -3  -5   1  520.25   15.30
   3  -5  -1  520.05   15.30
  -3  -5   1  482.85   14.90
  -3  -5   1  484.95   15.00
   3   5   0  566.94   16.20
   3   5   0  563.64   16.00
   3   5   0  546.35   16.10
  -3   5   0  518.45   15.90
   3  -5   0  553.64   16.30
  -3  -5   0  548.55   16.20
  -3  -5   0  517.75   16.30
   3  -5   0  527.55   15.90
  -3  -5   0  526.25   15.50
   3   5   1 2588.44   70.19
   3   5   1 2595.34   70.79
  -3   5  -1 2596.14   71.19
  -3   5  -1 2562.64   69.79
   3  -5   1 2566.64   70.69
  -3  -5  -1 2447.16   72.69
   3  -5   1 2603.04   69.89
  -3  -5  -1 2637.14   71.09
  -3   5  -2  821.82   24.90
   3   5   2  816.42   24.60
  -3   5  -2  818.72   23.00
   3   5   2  871.11   23.80
  -3  -5  -2  829.52   26.10
   3  -5   2  807.12   23.10
  -3  -5  -2  836.32   25.00
   3  -5   2  825.92   24.60
  -3   5  -3  183.68    8.00
  -3   5  -3  188.48    6.90
   3   5   3  198.08    6.70
   3   5   3  194.28    7.70
  -3  -5  -3  190.38    6.70
   3  -5   3  185.68    7.60
  -3   5  -4  129.59    6.70
   3   5   4  119.39    4.80
   3   5   4  124.09    5.10
   3   5   4  133.59    6.30
  -3   5  -4  130.19    5.50
  -3  -5  -4  131.79    5.30
  -3  -5  -4  134.19    5.20
   3   5   5   69.39    3.60
   3   5   5   75.99    4.70
   3   5   5   73.29    3.70
  -3   5  -5   72.19    4.10
   3  -5   5   68.49    4.70
  -3  -5  -5   73.49    4.30
   3   5   6   88.89    4.50
   3   5   6   91.59    5.60
   3   5   6   92.79    4.40
  -3   5  -6   88.49    4.90
  -3  -5  -6   95.19    5.10
   3   5   7  166.18    6.60
   3   5   7  161.48    8.20
  -3   5  -7  159.68    9.10
   3   5   7  151.68    6.80
  -3   5  -7  151.38    7.20
   3   5   8  242.88    8.90
   3   5   8  217.68    9.60
   3   5   8  236.18   10.70
  -3   5  -8  248.18   12.20
   3   5   9   86.99    6.50
   3   5   9   84.09    6.20
   3   5   9   91.29    5.00
  -3   5  -9   95.39    7.70
  -3   7   9   14.60    2.70
  -3   7   9   19.70    3.30
  -3   7   9   16.00    2.90
  -3  -7   9   10.70    3.20
  -3   7   8   62.79    4.90
  -3   7   8   63.29    4.60
  -3  -7   8   62.39    6.00
  -3   7   7  106.19    6.20
  -3   7   7  115.99    6.00
  -3   7   7  115.29    6.60
  -3  -7   7  118.09    7.70
  -3   7   6   19.70    2.70
  -3   7   6   21.80    2.60
  -3   7   5  203.58    7.90
   3  -7  -5  211.28    8.60
  -3  -7   5  186.28    7.90
  -3  -7   5  199.98    9.30
  -3  -7   5  206.18    9.40
  -3   7   4  107.59    4.90
  -3   7   4  114.79    5.60
  -3  -7   4  100.49    6.10
   3  -7  -4  110.69    5.40
  -3  -7   4  104.99    5.90
  -3  -7   4  112.89    6.00
   3   7  -3  158.88    6.30
  -3   7   3  156.68    6.60
  -3   7   3  146.29    6.00
  -3  -7   3  142.99    6.30
  -3  -7   3  158.68    6.90
   3  -7  -3  157.38    6.30
  -3  -7   3  160.48    7.00
   3   7  -2   61.49    3.40
  -3   7   2   67.29    3.70
  -3   7   2   71.49    3.50
  -3  -7   2   62.49    3.60
  -3  -7   2   66.69    3.80
   3  -7  -2   64.49    3.40
  -3  -7   2   66.79    3.60
   3  -7  -2   66.79    3.60
  -3   7   1  123.19    5.20
   3   7  -1  117.59    5.00
   3   7  -1  115.59    4.50
  -3   7   1  119.59    5.20
   3  -7  -1  122.59    5.00
  -3  -7   1  120.89    5.00
  -3  -7   1  119.19    5.20
  -3  -7   1  118.39    4.80
   3  -7  -1  124.19    5.10
   3   7   0  328.37   10.80
  -3   7   0  335.67   11.30
  -3   7   0  322.27   10.80
   3  -7   0  331.07   10.90
   3  -7   0  336.87   10.80
  -3  -7   0  334.07   11.10
   3   7   1  842.32   25.20
   3   7   1  855.91   24.70
  -3   7  -1  852.81   24.50
  -3   7  -1  858.01   25.60
   3  -7   1  822.02   24.40
  -3  -7  -1  874.11   25.00
   3  -7   1  842.12   25.00
   3   7   2  432.86   14.40
   3   7   2  453.85   13.80
  -3   7  -2  425.86   13.00
  -3   7  -2  423.06   14.70
   3  -7   2  424.46   13.20
   3  -7   2  435.86   14.30
  -3  -7  -2  437.96   13.80
  -3   7  -3  289.57   11.40
   3   7   3  315.57   10.20
   3   7   3  299.77   11.10
  -3   7  -3  298.07    9.30
  -3  -7  -3  301.57   10.20
   3  -7   3  282.07    9.40
   3  -7   3  297.37   11.00
   3   7   4   44.10    3.70
  -3   7  -4   54.39    3.20
  -3   7  -4   53.69    4.40
  -3   7  -4   55.29    2.60
   3   7   4   50.89    3.20
   3  -7   4   49.60    3.80
   3  -7   4   54.79    2.70
  -3  -7  -4   55.59    3.30
  -3   7  -5    1.60    0.80
   3   7   5    2.20    1.00
  -3  -7  -5    1.70    1.00
  -3   7  -6   27.50    2.80
   3   7   6   31.60    2.90
   3   7   6   30.50    3.60
   3   7   7   85.59    6.10
  -3   7  -7   84.49    6.50
  -3   7  -7   76.69    5.60
   3   7   7   87.09    4.80
   3   7   8  100.49    7.80
   3   7   8   86.79    9.60
  -3   7  -8   72.99    5.20
   3   7   8   81.69    5.60
   3   7   8   85.99    5.50
  -3   7  -8   96.19    7.30
  -3   9   8   50.09    4.10
  -3  -9   8   56.89    7.60
  -3   9   7   69.79    4.70
  -3   9   7   64.79    4.30
  -3   9   7   63.29    5.00
  -3  -9   7   64.29    5.90
  -3   9   6   42.40    4.00
  -3   9   6   43.90    3.30
  -3   9   5  186.08    7.50
  -3  -9   5  197.48    9.40
   3  -9  -5  195.98    8.30
  -3   9   4   97.09    4.80
  -3  -9   4  114.39    7.30
   3  -9  -4   99.99    5.20
  -3  -9   4  102.59    5.90
  -3   9   3  411.56   14.00
   3   9  -3  407.56   13.50
  -3   9   3  380.56   12.90
   3  -9  -3  419.36   13.90
  -3  -9   3  415.56   14.20
  -3  -9   3  365.86   13.60
   3  -9  -3  423.06   13.40
  -3  -9   3  413.36   14.20
  -3   9   2  567.24   18.00
   3   9  -2  535.55   16.20
  -3   9   2  552.34   17.30
   3   9  -2  560.34   17.50
  -3  -9   2  550.24   18.10
   3  -9  -2  577.44   17.30
  -3  -9   2  530.85   17.50
   3  -9  -2  579.54   17.90
  -3  -9   2  578.04   17.80
  -3   9   1  176.18    7.10
   3   9  -1  166.28    6.80
   3   9  -1  163.68    6.50
  -3   9   1  168.08    6.90
  -3  -9   1  167.18    7.10
   3  -9  -1  180.18    6.70
   3  -9  -1  173.48    7.00
  -3  -9   1  163.58    6.30
  -3  -9   1  173.38    6.60
  -3   9   0   80.79    4.40
  -3   9   0   78.29    4.10
   3   9   0   75.59    4.10
   3   9   0   74.39    4.00
   3  -9   0   78.99    4.00
   3  -9   0   80.19    4.10
  -3  -9   0   77.89    4.30
   3   9   1  606.94   19.00
  -3   9  -1  624.54   18.80
   3   9   1  610.84   19.40
  -3   9  -1  622.14   19.80
  -3  -9  -1  619.14   19.40
   3  -9   1  617.24   18.80
   3  -9   1  622.74   19.10
  -3   9  -2  427.56   13.60
  -3   9  -2  424.96   15.10
   3   9   2  450.65   15.00
   3   9   2  452.15   14.30
  -3  -9  -2  428.16   14.30
   3  -9   2  419.16   14.50
   3  -9   2  429.96   13.80
  -3   9  -3  247.18   10.40
   3   9   3  257.17   10.10
   3   9   3  245.38    9.10
  -3   9  -3  248.38    8.40
   3  -9   3  228.98    8.40
  -3  -9  -3  229.88    9.30
   3  -9   3  239.58    9.70
  -3   9  -4  219.48    7.40
  -3   9  -4  199.08    7.70
   3   9   4  201.58    8.20
  -3   9  -4  199.98   10.50
   3  -9   4  207.58    7.50
  -3  -9  -4  216.88    8.50
  -3   9  -5  119.49    5.50
  -3   9  -5  118.19    7.60
   3   9   5  124.59    6.00
   3  -9   5  113.59    5.00
  -3  -9  -5  125.89    6.10
  -3   9  -6   38.50    3.30
   3   9   6   49.10    4.60
   3   9   6   46.70    4.20
  -3   9  -6   38.10    4.60
   3  -9   6   39.40    2.90
   3   9   7   13.40    3.00
  -3   9  -7   15.20    3.30
   3   9   7   21.80    3.20
  -3   9  -7   17.50    4.50
   3  -9   7   17.40    2.30
   3   9   8   74.99    5.20
   3   9   8   81.89    6.70
  -3   9  -8   76.69    8.70
  -3  11   8   25.70    3.10
  -3  11   8   35.60    4.30
  -3 -11   8   36.40    5.70
  -3  11   7    5.30    2.40
  -3  11   7    6.80    1.70
  -3  11   7    8.50    2.20
  -3 -11   7    7.80    2.80
  -3  11   6   50.09    3.70
  -3  11   6   48.60    3.50
  -3  11   6   49.40    4.50
  -3 -11   6   52.39    5.40
  -3  11   5    3.00    1.20
   3 -11  -5    3.30    1.40
  -3  11   4  111.99    5.30
  -3 -11   4  120.49    6.60
  -3 -11   4  112.09    6.60
   3 -11  -4  114.09    5.60
  -3  11   3  421.86   14.30
  -3 -11   3  463.45   15.70
   3 -11  -3  445.96   14.60
  -3 -11   3  445.66   15.50
  -3  11   2  399.46   13.30
   3  11  -2  387.06   12.30
  -3  11   2  397.76   14.10
   3 -11  -2  402.56   13.10
  -3 -11   2  404.16   13.50
  -3 -11   2  382.76   13.30
  -3  11   1  160.68    7.10
  -3  11   1  146.49    6.70
   3  11  -1  158.58    6.50
   3 -11  -1  150.78    6.90
  -3 -11   1  158.28    6.10
   3 -11  -1  159.88    6.50
  -3  11   0    4.20    1.50
  -3  11   0    4.10    1.30
   3  11   0    4.70    1.20
   3  11   0    4.50    1.20
   3 -11   0    3.50    1.30
  -3 -11   0    3.20    1.10
   3 -11   0    3.70    1.20
   3  11   1   13.30    2.20
  -3  11  -1    7.80    1.90
   3  11   1    9.40    1.70
  -3  11  -1    8.60    1.60
   3 -11   1   10.60    1.80
  -3 -11  -1    7.30    1.50
   3 -11   1   10.40    1.90
   3  11   2    6.20    1.50
  -3  11  -2    6.70    2.00
  -3  11  -2    8.40    1.60
   3  11   2    8.60    1.80
   3 -11   2    5.70    1.30
   3 -11   2    4.80    1.50
  -3  11  -3  138.89    5.90
   3 -11   3  122.99    5.80
   3  11   4  218.78   10.00
  -3  11  -4  194.88    7.80
  -3  11  -4  211.18   10.50
   3  11   4  211.58    8.80
   3 -11   4  208.78    8.10
   3  11   5   91.29    5.60
  -3  11  -5   84.29    4.60
   3  11   5   87.79    6.20
  -3  11  -5   84.89    6.60
   3 -11   5   78.49    4.50
   3  11   6   63.99    4.80
   3  11   6   72.49    6.10
  -3  11  -6   52.39    4.90
  -3  11  -6   75.79    6.50
   3 -11   6   64.49    4.00
  -3  11  -7   16.00    3.60
   3  11   7   12.00    2.70
   3  11   7   12.40    2.40
  -3 -13   7   25.50    4.60
  -3  13   6    9.20    2.30
  -3 -13   6   12.10    3.30
  -3  13   5   60.39    5.00
  -3 -13   5   67.19    6.00
   3  13  -4   39.90    3.70
  -3  13   4   32.90    2.90
  -3  13   4   32.80    3.80
  -3 -13   4   31.90    4.90
  -3  13   3  142.39    7.40
  -3  13   3  131.19    6.00
   3  13  -3  131.09    6.60
   3 -13  -3  129.29    6.10
  -3  13   2  214.88   10.30
  -3  13   2  200.38    8.30
  -3 -13   2  207.48    8.30
   3 -13  -2  207.88    8.20
  -3  13   1   47.90    3.90
   3  13  -1   50.99    3.70
   3 -13  -1   53.09    3.70
   3  13   0   16.70    2.80
   3  13   0   18.30    2.90
  -3  13   0   16.60    2.90
   3 -13   0   16.20    2.70
   3  13   1  168.08    7.90
   3  13   1  157.88    7.60
  -3  13  -1  154.18    9.90
  -3  13  -1  159.98    8.00
   3 -13   1  157.58    7.20
  -3  13  -2  163.08   11.00
  -3  13  -2  169.98    7.60
   3  13   2  170.58    8.00
  -3  13  -3  111.59    5.70
  -3  13  -3  101.59    7.00
   3  13   3  101.29    6.10
   3  13   3  102.39    6.70
   3  13   4   98.39    6.70
  -3  13  -4   83.49    6.60
   3  13   4   86.29    5.60
   3  13   5   67.89    8.40
  -3  13  -5   49.00    4.00
  -3  13  -5   64.49    6.30
   3  13   5   61.49    4.80
   3  13   6   11.40    2.70
   3  13   6   10.60    2.10
  -3  13  -6   16.00    3.90
  -3  15   5   12.30    2.70
  -3  15   4   12.30    2.50
   3  15  -4   16.10    2.70
   3  15  -3   10.00    2.00
  -3  15   3    9.50    2.30
  -3 -15   3    6.80    2.00
  -3  15   2    3.70    1.70
  -3  15   2    6.10    1.70
   3  15  -2    2.70    1.50
  -3 -15   2    5.40    1.60
   3 -15  -2    2.00    1.60
  -3  15   1   17.60    3.00
  -3  15   1   11.40    2.30
   3  15  -1    9.40    2.00
   3 -15  -1    9.20    3.30
   3  15   0   45.50    4.20
  -3  15   0   49.30    4.50
  -3  15   0   48.20    4.50
   3 -15   0   41.20    3.70
  -3  15  -1   63.29    4.90
   3  15   1   59.29    4.80
  -3  15  -1   59.49    5.60
  -3  15  -2   38.60    5.00
   3  15   2   35.00    4.60
  -3  15  -2   45.80    4.20
   3  15   2   35.50    3.80
   3  15   3   46.10    5.10
   3  15   3   41.10    4.30
  -3  15  -3   42.70    5.10
  -3  15  -4    5.60    2.70
   3  15   4    5.50    2.20
   3  15   4    6.60    2.50
  -3 -17   3  852.31  203.08
  -3  17   2   45.20    5.00
   3  17  -2   43.40    4.70
  -3  17   1   21.20    3.80
  -3  17   1   14.70    2.90
   3  17  -1   10.10    2.30
  -3  17   0   12.20    3.30
  -3  17   0   11.30    3.80
   3  17   0    6.40    2.30
   3  17   1   46.90    5.10
  -3  17  -1   57.79    6.50
  -3  17  -1   61.49    5.70
  -3  17  -2   36.20    4.50
   3  17   2   39.50    5.20
  -3  17  -2   45.80    5.20
   3  17   2   39.90    5.20
  -4   0  10   73.29    4.70
  -4   0  10   64.89    6.20
  -4   0   9  104.19    7.10
  -4   0   9  106.89    5.70
  -4   0   8   33.10    4.10
  -4   0   7   18.00    2.90
  -4   0   6   36.80    3.60
  -4   0   6   34.60    3.50
   4   0  -5  222.18    9.80
  -4   0   5  223.58    9.20
  -4   0   4 1124.49   33.20
   4   0  -4 1127.29   33.80
  -4   0   3 2258.07   61.69
   4   0  -3 2169.68   62.09
  -4   0   2 2752.52   74.89
   4   0  -2 2699.03   75.19
  -4   0   1   88.69    4.50
   4   0  -1   96.49    4.30
  -4   0   0  183.38    7.20
  -4   0   0  189.38    6.50
   4   0   0  176.08    6.60
  -4   0  -1   10.20    1.70
   4   0   1   10.10    1.30
  -4   0  -1    9.10    1.30
  -4   0  -1   10.70    0.80
  -4   0  -2  808.72   24.20
  -4   0  -2  815.62   24.20
   4   0   2  829.52   23.90
  -4   0  -3  901.91   27.70
   4   0   3  960.50   27.30
  -4   0  -3  926.61   27.80
   4   0   3  950.20   27.30
  -4   0  -4 3069.39   85.49
  -4   0  -4 3022.10   85.39
   4   0   4 3114.29   84.69
   4   0   4 3092.69   84.79
   4   0   5 1215.58   34.60
   4   0   5 1159.98   36.50
  -4   0  -5 1154.48   35.50
  -4   0  -5 1200.28   35.70
   4   0   6   34.70    3.60
   4   0   6   34.10    3.30
  -4   0  -6   28.10    3.60
   4   0   7    2.60    1.20
  -4   0  -8   12.60    3.00
   4   0   8    6.50    1.60
  -4   0  -9   27.20    5.00
   4   0   9   23.10    3.40
  -4   2  10    1.40    1.40
  -4   2  10    1.60    2.00
  -4   2  10    2.90    1.90
  -4   2   9   73.59    5.50
  -4   2   9   74.19    6.00
  -4   2   9   71.79    5.80
  -4  -2   9   84.99    7.30
  -4   2   8  145.09    8.10
  -4  -2   8  148.89    8.60
  -4   2   7   73.79    5.20
  -4   2   6   68.19    4.60
  -4   2   5  276.47   10.50
   4  -2  -5  271.67   11.00
  -4  -2   5  267.97   10.70
  -4   2   4  172.38    7.20
   4   2  -4  177.68    8.00
  -4  -2   4  164.98    7.40
   4  -2  -4  173.88    7.60
   4   2  -3   11.90    1.90
  -4   2   3   17.00    2.00
   4  -2  -3   13.00    1.80
  -4  -2   3   15.70    1.90
   4   2  -2  393.16   12.60
  -4   2   2  363.66   12.00
  -4  -2   2  372.86   11.20
  -4  -2   2  359.26   12.00
  -4  -2   2  364.96   11.50
   4  -2  -2  371.66   12.30
  -4   2   1  641.14   18.80
   4   2  -1  607.64   18.70
  -4  -2   1  617.84   18.50
  -4  -2   1  623.84   18.10
   4  -2  -1  620.74   18.70
  -4   2   0   65.89    3.50
   4   2   0   60.49    3.50
   4  -2   0   59.49    3.20
  -4  -2   0   73.29    3.40
  -4  -2   0   73.19    2.90
  -4  -2   0   64.89    3.20
  -4   2  -1    4.40    1.10
  -4   2  -1    3.40    0.80
   4   2   1    4.40    0.90
   4   2   1    4.10    1.00
   4  -2   1    5.10    1.10
  -4  -2  -1    3.40    0.90
  -4  -2  -1    3.60    0.70
  -4  -2  -1    3.70    1.00
  -4   2  -2 1056.29   30.60
   4   2   2 1076.99   30.50
   4   2   2 1111.89   30.20
   4   2   2 1074.29   29.10
  -4   2  -2 1072.09   31.10
  -4  -2  -2 1033.30   30.50
  -4  -2  -2 1044.80   29.20
  -4  -2  -2 1017.40   30.90
   4  -2   2 1067.09   30.60
  -4   2  -3  627.74   20.20
   4   2   3  662.13   19.70
  -4   2  -3  633.14   19.70
   4   2   3  638.74   19.10
  -4  -2  -3  629.64   19.50
  -4  -2  -3  638.74   20.20
   4  -2   3  649.74   19.80
   4   2   4  609.94   18.80
  -4   2  -4  580.64   18.90
   4   2   4  586.94   18.20
  -4   2  -4  570.94   19.40
  -4  -2  -4  620.54   20.80
  -4  -2  -4  597.84   18.90
   4  -2   4  599.04   19.00
  -4   2  -5  110.19    6.00
  -4   2  -5  117.19    6.50
   4   2   5  107.39    5.40
   4   2   5  117.39    5.80
  -4  -2  -5  117.59    6.10
   4  -2   5  114.49    6.00
  -4  -2  -5  113.29    6.20
   4   2   6   27.70    3.00
   4   2   6   25.50    2.80
  -4   2  -6   22.90    2.90
  -4  -2  -6   22.70    3.20
  -4   2  -7   14.20    3.20
   4   2   7   17.30    2.80
  -4  -2  -7   18.80    5.40
  -4   2  -8    9.70    2.90
   4   2   8    5.70    1.60
  -4  -2  -8   11.60    3.00
   4   2   9   39.20    4.20
  -4   2  -9   46.90    5.90
  -4   4   9   55.59    5.00
  -4   4   9   54.09    6.10
  -4  -4   9   51.39    5.80
  -4   4   8  119.69    7.10
  -4   4   8  124.89    7.00
  -4  -4   8  135.39    8.20
  -4   4   7  293.07   11.80
  -4   4   7  300.97   11.90
  -4   4   6  297.27   11.40
   4  -4  -6  304.87   12.30
  -4   4   5  123.99    5.90
  -4   4   5  118.79    5.80
  -4  -4   5  111.49    5.40
   4  -4  -5  115.69    6.20
  -4  -4   5  111.79    6.40
  -4  -4   5  116.69    6.40
  -4   4   4   53.59    3.50
  -4   4   4   46.70    3.30
   4  -4  -4   46.20    3.50
  -4  -4   4   50.29    3.10
  -4  -4   4   50.49    3.60
  -4   4   3   71.89    3.80
   4   4  -3   63.39    4.20
  -4   4   3   82.49    4.00
  -4  -4   3   70.59    4.10
   4  -4  -3   67.39    4.00
  -4  -4   3   66.99    2.90
  -4  -4   3   75.09    3.70
   4   4  -2  687.13   20.80
  -4   4   2  677.33   20.10
  -4   4   2  654.53   19.90
  -4  -4   2  650.63   20.10
   4  -4  -2  666.73   20.30
  -4  -4   2  682.93   19.90
  -4  -4   2  645.44   19.20
  -4   4   1  654.93   19.30
  -4   4   1  608.54   18.70
   4   4  -1  617.44   19.30
  -4  -4   1  635.84   18.80
   4  -4  -1  649.93   19.20
  -4  -4   1  652.03   18.80
  -4  -4   1  628.54   18.80
  -4   4   0  990.70   28.40
   4   4   0 1032.60   29.30
   4   4   0  993.10   28.80
  -4   4   0 1001.00   29.30
   4   4   0 1017.80   28.50
  -4  -4   0 1028.80   28.60
  -4  -4   0  988.80   29.10
  -4  -4   0  998.00   28.50
   4  -4   0 1025.10   29.20
  -4   4  -1 1260.97   35.10
   4   4   1 1289.67   35.40
   4   4   1 1243.58   35.60
  -4   4  -1 1279.17   36.80
   4   4   1 1302.27   36.20
  -4  -4  -1 1253.47   36.60
  -4  -4  -1 1268.07   35.60
   4  -4   1 1276.57   36.40
  -4  -4  -1 1309.37   35.70
  -4   4  -2  785.02   24.50
  -4   4  -2  811.42   23.60
   4   4   2  796.82   23.80
   4   4   2  814.42   22.70
   4   4   2  776.32   22.90
  -4  -4  -2  812.22   24.50
  -4  -4  -2  820.82   23.00
  -4  -4  -2  802.62   23.20
   4  -4   2  795.52   24.00
   4   4   3   45.10    2.30
  -4   4  -3   42.40    3.50
   4   4   3   45.90    3.20
   4   4   3   41.90    2.80
  -4   4  -3   45.10    3.00
  -4  -4  -3   42.00    2.80
  -4  -4  -3   44.90    2.40
   4  -4   3   44.10    3.30
  -4  -4  -3   45.60    3.50
  -4   4  -4  532.45   17.30
   4   4   4  529.65   16.40
   4   4   4  539.25   15.80
   4   4   4  534.25   17.60
  -4   4  -4  534.35   18.50
  -4  -4  -4  532.55   18.30
  -4  -4  -4  560.54   16.10
   4  -4   4  550.64   18.00
  -4  -4  -4  557.24   17.10
   4   4   5  298.87    9.50
   4   4   5  301.87   13.20
   4   4   5  285.37   10.20
  -4   4  -5  294.97   12.40
  -4   4  -5  307.87   12.90
  -4  -4  -5  313.87   11.20
   4   4   6   57.09    4.40
   4   4   6   55.49    3.70
  -4   4  -6   54.59    4.10
  -4  -4  -6   60.39    4.60
   4   4   7   86.79    5.10
   4   4   7   89.79    5.80
  -4   4  -7   99.79    7.00
   4   4   8  137.69    7.70
  -4   4  -8  154.28    9.60
  -4   6   9   38.00    4.10
  -4   6   9   40.80    4.20
  -4  -6   9   37.00    5.00
  -4   6   8   81.59    5.70
  -4   6   8   84.29    5.60
  -4  -6   8   95.39    6.90
  -4   6   7   78.49    5.50
  -4   6   7   80.99    5.30
  -4  -6   7   80.19    6.10
  -4   6   6   53.59    4.00
   4  -6  -6   58.49    4.60
  -4   6   5  116.29    5.70
  -4  -6   5  120.89    6.60
   4  -6  -5  115.19    6.20
  -4  -6   5  118.29    7.00
  -4  -6   5  112.09    6.60
  -4   6   4   87.19    4.80
  -4   6   4   92.99    4.70
  -4  -6   4   84.99    4.50
  -4  -6   4   87.89    5.20
   4  -6  -4   81.99    4.80
  -4  -6   4   86.29    5.30
  -4   6   3    3.20    1.10
  -4   6   3    2.80    1.10
  -4  -6   3    2.00    1.00
  -4  -6   3    1.70    0.80
  -4  -6   3    1.90    1.00
   4  -6  -3    1.10    0.80
  -4   6   2  341.07   11.50
   4   6  -2  359.86   12.20
   4   6  -2  346.77   11.30
  -4   6   2  341.07   11.50
  -4  -6   2  340.17   10.80
  -4  -6   2  334.17   11.40
  -4  -6   2  326.57   11.40
   4  -6  -2  344.77   11.60
  -4   6   1  777.32   23.20
   4   6  -1  766.02   23.50
   4   6  -1  804.12   23.00
  -4   6   1  803.02   23.60
   4   6  -1  790.32   22.50
   4  -6  -1  796.12   23.40
  -4  -6   1  785.52   23.30
  -4  -6   1  759.72   22.80
   4   6   0  325.77   10.60
   4   6   0  318.47   10.50
  -4   6   0  320.17   11.30
   4   6   0  328.37   10.50
   4  -6   0  324.67   10.90
  -4  -6   0  328.37   10.70
  -4  -6   0  302.17   10.90
  -4  -6   0  321.27   10.00
   4   6   1   35.50    2.20
  -4   6  -1   28.50    2.80
   4   6   1   37.10    2.70
  -4   6  -1   30.60    2.00
   4   6   1   34.60    2.30
  -4  -6  -1   28.90    2.30
   4  -6   1   32.90    2.00
  -4  -6  -1   37.20    2.10
  -4  -6  -1   32.00    2.70
   4  -6   1   31.70    2.60
   4   6   2  260.77    9.50
  -4   6  -2  249.38    8.00
   4   6   2  268.47    8.70
  -4   6  -2  256.37   10.10
  -4  -6  -2  258.97    8.90
   4  -6   2  251.47    9.50
  -4  -6  -2  249.48    9.90
   4  -6   2  252.97    8.00
   4   6   3  102.39    4.40
   4   6   3   99.69    5.30
  -4   6  -3  103.99    5.90
  -4   6  -3   97.19    4.70
  -4  -6  -3   97.69    4.50
   4  -6   3   99.59    5.30
  -4   6  -4  212.98    8.50
   4   6   4  221.48    7.90
   4  -6   4  242.38   11.50
  -4  -6  -4  220.28    8.00
   4   6   5  123.49    5.20
   4   6   5  110.99    4.80
  -4   6  -5  115.69    6.00
  -4  -6  -5  121.49    5.20
  -4   6  -6  113.29    6.20
   4   6   6  118.59    5.30
   4   6   6  134.79    5.50
  -4   6  -6  118.29    7.80
   4   6   6  121.59    6.90
   4   6   7   92.29    4.60
  -4   6  -7   92.89    7.10
   4   6   7   87.19    6.00
   4   6   7   92.89    4.90
   4   6   8   13.30    2.60
   4   6   8   10.00    2.30
   4   6   8   15.60    2.40
  -4   6  -8   15.70    3.70
  -4   8   8   66.89    6.60
  -4   8   8   73.89    5.10
  -4  -8   8   66.99   10.00
  -4   8   7  171.68    8.50
  -4   8   7  191.38    9.10
  -4  -8   7  184.08    9.90
  -4   8   6  155.28    7.10
   4  -8  -6  157.28    7.90
  -4  -8   6  162.58   11.70
  -4   8   5   56.99    3.80
  -4  -8   5   61.49    5.10
   4  -8  -5   53.99    4.30
  -4   8   4   41.30    3.20
  -4   8   4   40.50    3.40
   4  -8  -4   38.40    3.30
  -4  -8   4   40.30    3.80
  -4  -8   4   40.00    3.60
   4   8  -3   32.90    2.90
  -4   8   3   37.10    2.90
  -4   8   3   37.80    3.10
  -4  -8   3   35.00    3.10
  -4  -8   3   33.50    2.90
   4  -8  -3   34.80    2.90
  -4  -8   3   35.60    3.30
   4   8  -2  224.18    8.30
  -4   8   2  222.18    8.50
   4   8  -2  216.18    7.20
  -4   8   2  215.78    8.60
  -4  -8   2  227.08    8.80
  -4  -8   2  215.08    8.90
  -4  -8   2  218.88    8.40
   4  -8  -2  235.78    8.60
  -4   8   1  230.38    8.70
  -4   8   1  222.38    8.40
   4   8  -1  218.18    7.70
   4   8  -1  224.18    8.30
  -4  -8   1  215.58    8.50
   4  -8  -1  224.18    8.40
   4  -8  -1  227.38    8.30
  -4  -8   1  222.28    8.20
  -4  -8   1  227.18    8.30
  -4   8   0  327.87   11.60
   4   8   0  313.57   10.70
   4   8   0  312.17   10.70
  -4   8   0  311.47   10.70
  -4  -8   0  319.67    9.80
   4  -8   0  311.77   10.60
   4  -8   0  315.67   11.00
  -4  -8   0  314.97   11.10
  -4   8  -1  411.06   13.20
   4   8   1  424.16   14.00
   4   8   1  424.46   13.60
  -4   8  -1  419.76   14.70
   4  -8   1  412.06   13.20
   4  -8   1  419.96   14.00
  -4  -8  -1  417.66   13.90
  -4   8  -2  370.26   13.90
   4   8   2  396.06   13.50
   4   8   2  390.26   12.60
  -4   8  -2  380.46   12.70
   4  -8   2  373.06   13.20
   4  -8   2  362.66   11.90
  -4  -8  -2  392.06   12.90
  -4   8  -3   57.19    2.90
   4   8   3   58.79    4.30
  -4   8  -3   56.59    4.60
   4   8   3   59.19    3.60
  -4  -8  -3   57.19    3.60
   4  -8   3   59.89    4.30
  -4   8  -4  308.67   12.90
   4   8   4  306.07   10.70
  -4  -8  -4  303.47   10.90
   4   8   5  141.29    6.10
  -4   8  -5  129.89    6.30
  -4  -8  -5  134.19    7.10
  -4   8  -6    8.10    1.80
  -4   8  -6   12.90    2.80
   4   8   6   13.70    2.40
   4   8   6   16.30    2.40
  -4  -8  -6   10.90    1.90
   4   8   7   28.90    3.00
   4   8   7   24.30    4.50
  -4   8  -7   28.40    5.20
   4   8   8   60.89    4.30
  -4  10   8   14.70    2.60
  -4  10   8   13.20    2.60
  -4 -10   8   17.10    3.90
  -4  10   7    4.90    1.70
  -4 -10   7    7.10    2.70
  -4  10   6    5.10    1.70
  -4  10   6    7.30    1.80
   4 -10  -6    4.70    1.90
  -4 -10   6    5.50    2.20
  -4  10   4  205.98    8.30
  -4 -10   4  219.88    9.80
   4 -10  -4  205.98    8.80
  -4 -10   4  218.98    9.50
  -4  10   3  154.58    7.00
   4 -10  -3  170.88    7.30
  -4 -10   3  164.48    7.40
  -4 -10   3  166.58    7.80
   4  10  -2  244.38    8.40
  -4  10   2  258.37   10.00
  -4  10   2  247.48    9.60
   4  10  -2  218.18    9.90
   4 -10  -2  262.17    9.80
   4 -10  -2  272.77    9.80
  -4 -10   2  272.07   10.00
  -4 -10   2  252.37    9.40
  -4  10   1  144.39    6.70
   4  10  -1  146.69    5.90
   4  10  -1  146.49    6.40
  -4  10   1  148.49    6.70
  -4 -10   1  143.79    6.20
   4 -10  -1  147.79    6.50
  -4 -10   1  131.19    6.60
   4 -10  -1  148.29    6.40
  -4  10   0    6.30    1.80
   4  10   0    4.90    1.30
  -4  10   0    5.30    1.40
   4  10   0    5.00    1.20
  -4 -10   0    5.10    1.40
   4 -10   0    4.90    1.20
   4 -10   0    3.50    1.30
  -4  10  -1    9.50    1.60
   4  10   1   17.00    2.40
   4  10   1   14.50    2.30
  -4  10  -1   14.00    2.60
   4 -10   1   14.00    2.20
  -4 -10  -1   12.70    2.10
   4 -10   1   17.00    2.10
   4  10   2  104.89    5.30
  -4  10  -2  104.99    4.90
   4  10   2  107.69    5.90
  -4  10  -2   95.09    6.10
   4 -10   2  110.49    6.80
  -4 -10  -2   98.69    5.40
   4 -10   2  100.49    4.80
  -4  10  -3  230.48   10.70
   4  10   3  235.18    9.20
  -4  10  -3  240.58    8.40
   4 -10   3  229.78    8.40
  -4 -10  -3  235.98    9.40
  -4  10  -4  354.96   12.80
   4  10   4  408.46   15.00
   4  10   4  398.36   13.40
  -4  10  -4  376.26   15.40
   4 -10   4  366.06   12.20
  -4  10  -5  102.99    5.70
   4  10   5  109.89    6.10
  -4  10  -5  112.09    7.80
   4  10   5  123.79    7.30
  -4  10  -6   19.70    4.20
   4  10   6   16.30    4.10
   4  10   6   22.00    3.10
  -4  10  -7   13.70    3.70
   4  10   7    4.00    2.10
   4  10   7    6.80    1.90
  -4  12   7    6.00    2.30
  -4 -12   7    6.30    2.80
  -4  12   6    6.10    1.70
  -4  12   6    7.00    2.20
   4 -12  -6    3.80    2.10
  -4 -12   6    7.20    2.60
  -4  12   5   26.00    3.40
  -4  12   5   27.30    3.00
   4 -12  -5   18.80    3.20
  -4 -12   5   30.20    4.30
  -4  12   4  111.09    6.50
   4  12  -4  115.29    6.20
  -4  12   4  114.99    5.70
  -4 -12   4  119.79    7.00
   4 -12  -4   90.19    6.50
  -4  12   3  163.88    8.00
  -4  12   3  161.68    7.30
  -4 -12   3  166.18    7.60
   4 -12  -3  156.18    7.30
  -4  12   2  155.18    7.30
  -4 -12   2  168.38    7.40
   4 -12  -2  156.48    8.20
  -4  12   1   29.80    3.40
   4  12  -1   28.80    3.10
   4  12  -1   31.90    2.90
   4 -12  -1   28.50    2.90
   4  12   0    0.70    1.10
  -4  12   0    1.90    1.20
  -4  12   0    1.50    1.40
   4  12   0    1.40    1.20
   4 -12   0    1.10    1.10
   4 -12   0    0.70    1.10
   4  12   1    4.60    1.50
  -4  12  -1    4.00    2.00
   4  12   1    3.60    1.50
   4 -12   1    4.60    1.40
  -4  12  -2   76.99    4.60
   4  12   2   79.09    4.90
  -4  12  -2   77.99    5.90
   4 -12   2   77.19    4.50
   4  12   3   88.59    5.40
   4  12   3  104.99    6.60
  -4  12  -3   92.79    6.70
   4 -12   3   83.99    5.50
   4  12   4  264.87   10.80
  -4  12  -4  266.27   12.70
   4  12   4  286.47   12.20
   4  12   5  125.89   12.10
   4  12   5  121.99    6.60
  -4  12  -5  127.09    8.50
   4 -12   5  113.09    5.60
  -4  12  -6    3.10    2.90
   4  12   6    3.80    1.80
   4  12   6    4.00    2.10
  -4 -14   6   18.80    3.90
  -4  14   5   26.90    3.10
  -4  14   5   23.50    3.60
  -4  14   4   10.80    2.80
   4 -14  -4    8.40    2.30
  -4  14   3    3.40    1.80
  -4  14   3    3.60    1.60
   4  14  -3    3.30    1.60
   4 -14  -3    1.10    1.60
  -4 -14   3    2.70    1.90
  -4  14   2   27.60    3.60
  -4  14   2   29.20    3.70
   4  14  -2   32.30    3.60
   4 -14  -2   26.90    3.30
  -4 -14   2   30.90    3.30
  -4  14   1   91.99    5.90
   4  14  -1   81.69    5.30
  -4  14   1   81.29    5.50
   4 -14  -1   80.69    5.10
   4  14   0   75.09    5.20
  -4  14   0   80.09    7.40
  -4  14   0   86.49    5.50
  -4  14  -1   56.09    5.40
   4  14   1   53.29    4.40
  -4  14  -2   74.79    6.50
   4  14   2   76.99    5.80
   4  14   2   71.99    5.20
   4  14   3   43.00    4.20
  -4  14  -3   39.70    5.20
   4  14   3   45.50    5.00
   4  14   4   55.49    6.80
   4  14   4   47.00    4.40
  -4  14  -4   44.70    5.60
   4  14   5    4.10    2.30
  -4  14  -5    8.50    3.00
  -4  16   3    8.20    2.10
   4  16  -3    6.60    2.20
  -4  16   3    6.00    2.20
  -4  16   2   25.80    3.90
  -4  16   2   32.60    4.30
   4  16  -2   26.30    3.70
  -4  16   1   35.40    4.40
  -4  16   1   36.90    4.50
   4  16  -1   28.50    3.90
   4  16   0    8.40    2.20
  -4  16   0   11.80    2.50
  -4  16   0   12.60    2.90
  -4  16  -1   10.90    3.00
  -4  16  -1    6.10    2.20
   4  16   1    4.40    2.00
   4  16   2    8.00    2.20
  -4  16  -2    9.70    3.00
   4  16   2    8.30    2.30
  -5  -1   9    0.90    1.00
  -5  -1   9    2.60    1.90
  -5   1   8   25.00    3.60
  -5  -1   8   22.50    3.60
  -5   1   7   40.90    4.10
  -5  -1   7   34.70    3.90
  -5   1   6   69.09    5.00
  -5   1   5  432.06   15.00
   5   1  -5  425.66   15.90
   5  -1  -5  415.86   15.60
  -5   1   4  878.21   27.20
   5   1  -4  920.01   29.40
   5  -1  -4  897.01   28.30
  -5  -1   4  906.01   27.50
   5   1  -3  538.65   17.70
  -5   1   3  521.85   16.90
  -5  -1   3  525.05   16.90
   5  -1  -3  524.15   17.40
   5   1  -2  355.26   12.60
  -5   1   2  378.86   12.40
  -5  -1   2  380.26   12.30
   5  -1  -2  356.16   12.60
  -5   1   1   65.39    3.70
   5   1  -1   71.69    3.90
   5  -1  -1   68.79    3.80
  -5  -1   1   64.79    3.10
  -5  -1   1   63.69    3.60
  -5  -1   1   67.69    3.40
   5   1   0    5.60    1.20
  -5   1   0    4.30    0.90
  -5   1   0    2.90    1.00
   5  -1   0    5.20    1.20
  -5  -1   0    4.00    0.80
  -5  -1   0    3.70    0.90
  -5  -1   0    4.20    1.10
  -5   1  -1   71.79    3.80
  -5   1  -1   81.59    2.90
  -5   1  -1   76.19    4.10
   5   1   1   66.59    3.70
   5  -1   1   69.59    3.90
  -5  -1  -1   81.49    4.10
  -5  -1  -1   72.89    3.90
  -5  -1  -1   81.79    3.10
  -5   1  -2  468.05   15.80
  -5   1  -2  471.55   15.50
   5   1   2  496.75   15.20
   5  -1   2  484.35   15.40
  -5  -1  -2  486.35   15.50
  -5  -1  -2  466.65   15.70
   5   1   3  641.24   19.70
  -5   1  -3  635.14   20.60
  -5   1  -3  665.63   21.40
   5   1   3  649.54   19.90
   5  -1   3  625.44   19.90
  -5  -1  -3  634.94   20.30
  -5   1  -4  380.26   14.10
  -5   1  -4  366.66   13.70
   5   1   4  404.46   13.30
   5   1   4  384.36   13.00
   5  -1   4  388.26   13.40
  -5  -1  -4  394.46   13.90
  -5  -1  -4  371.26   13.90
   5   1   5  536.95   18.50
  -5   1  -5  579.94   19.90
   5   1   5  588.54   18.70
  -5  -1  -5  588.64   19.60
   5   1   6   58.79    4.40
  -5   1  -7   23.00    4.10
   5   1   7   16.60    2.90
  -5  -1  -7   23.30    4.40
  -5   1  -8   21.00    3.90
   5   1   8   14.40    2.40
  -5  -1  -8   22.80    4.20
  -5   3   9   17.00    3.10
  -5   3   9   15.80    3.80
  -5  -3   9   16.60    3.50
  -5   3   8  138.99    7.70
  -5   3   8  143.19    8.00
  -5  -3   8  160.28    8.80
  -5   3   7  162.48    8.00
  -5   3   7  161.38    8.10
  -5   3   6   69.29    5.40
  -5   3   5   71.29    4.60
  -5  -3   5   75.19    5.00
  -5  -3   5   74.89    4.30
   5  -3  -5   74.69    5.10
   5   3  -4   46.60    6.10
  -5   3   4   48.50    3.60
  -5  -3   4   49.40    3.20
  -5  -3   4   44.40    3.60
   5  -3  -4   50.89    4.90
   5   3  -3   51.29    3.80
  -5   3   3   37.60    3.00
   5  -3  -3   46.90    3.50
  -5  -3   3   42.10    3.20
  -5  -3   3   41.00    2.80
  -5   3   2  485.85   15.40
   5   3  -2  463.15   15.80
  -5  -3   2  480.25   14.80
  -5  -3   2  482.65   15.20
  -5  -3   2  456.55   14.40
   5  -3  -2  479.15   15.60
  -5   3   1  778.82   23.00
   5   3  -1  799.92   23.80
  -5   3   1  783.72   23.70
  -5  -3   1  772.42   23.20
  -5  -3   1  775.32   23.10
  -5  -3   1  820.22   23.00
   5  -3  -1  771.52   23.70
   5   3   0  587.84   17.60
  -5   3   0  558.24   16.60
  -5   3   0  553.64   17.80
  -5  -3   0  578.84   16.90
   5  -3   0  560.74   17.60
  -5  -3   0  552.94   17.20
  -5  -3   0  563.44   17.50
  -5   3  -1  262.77    9.90
   5   3   1  256.57    9.10
   5   3   1  262.87    9.20
  -5   3  -1  263.37    8.10
   5  -3   1  266.07    9.60
  -5  -3  -1  261.57    9.70
  -5  -3  -1  265.27    9.20
  -5  -3  -1  276.37    8.60
  -5   3  -2  128.49    6.20
   5   3   2  124.19    5.50
  -5   3  -2  118.69    5.50
   5   3   2  122.59    5.20
   5  -3   2  122.79    5.70
  -5  -3  -2  126.29    5.50
  -5  -3  -2  124.29    6.00
  -5  -3  -2  124.19    4.60
   5   3   3   15.20    1.90
  -5   3  -3   20.60    2.80
   5   3   3   17.80    1.30
   5   3   3   19.50    2.30
   5  -3   3   16.90    2.30
  -5  -3  -3   21.30    2.50
  -5   3  -4   24.50    2.70
  -5   3  -4   22.70    3.30
   5   3   4   26.20    2.50
   5  -3   4   25.40    2.80
  -5  -3  -4   26.70    2.90
   5   3   5  422.46   14.90
   5   3   5  422.36   14.20
  -5  -3  -5  436.66   15.20
   5   3   6  187.88    8.60
  -5   3  -6  193.78   10.00
   5   3   6  180.28    8.00
  -5  -3  -6  198.88    9.10
  -5   3  -7  136.19    8.50
   5   3   7  130.39    7.10
  -5   3  -8   79.59    7.20
   5   3   8   64.99    5.20
  -5   5   9    9.40    2.50
  -5   5   9    8.30    2.50
  -5  -5   9    9.90    3.20
  -5   5   8   76.19    5.50
  -5   5   8   79.49    5.80
  -5  -5   8   93.59    6.80
  -5   5   7  126.09    7.00
  -5   5   7  118.09    6.80
  -5  -5   7  131.29    7.70
  -5   5   6   43.00    4.40
  -5   5   5   59.09    4.20
   5  -5  -5   64.99    4.70
  -5  -5   5   60.19    4.70
  -5   5   4  174.78    7.30
  -5   5   4  165.18    7.30
  -5  -5   4  171.48    7.10
   5  -5  -4  150.68    8.20
  -5  -5   4  166.98    7.60
   5   5  -3  247.88   10.30
  -5   5   3  254.77    9.50
  -5   5   3  257.57    9.60
  -5  -5   3  241.78    8.30
  -5  -5   3  254.77    9.70
   5  -5  -3  253.57    9.90
  -5  -5   3  253.67   11.50
   5   5  -2  627.24   20.10
  -5   5   2  643.54   19.60
  -5   5   2  608.84   19.10
  -5  -5   2  610.04   18.60
  -5  -5   2  617.74   19.00
  -5  -5   2  625.04   19.20
   5  -5  -2  613.34   19.60
   5   5  -1  776.22   23.10
  -5   5   1  736.73   22.90
  -5   5   1  749.42   22.30
  -5  -5   1  772.42   22.50
  -5  -5   1  735.63   22.50
  -5  -5   1  759.22   22.30
   5  -5  -1  738.03   22.90
   5   5   0  513.25   15.40
  -5   5   0  485.35   15.40
  -5   5   0  498.65   16.60
   5   5   0  512.95   15.60
   5   5   0  508.55   16.00
  -5  -5   0  512.45   15.60
   5  -5   0  492.25   16.20
  -5  -5   0  513.15   15.70
  -5  -5   0  525.95   16.40
   5   5   1   77.79    3.60
  -5   5  -1   82.59    4.80
   5   5   1   73.99    3.80
  -5   5  -1   77.79    3.40
   5   5   1   75.39    4.10
   5  -5   1   75.59    4.30
  -5  -5  -1   83.29    3.90
  -5  -5  -1   84.19    4.60
  -5  -5  -1   81.39    4.50
  -5   5  -2    6.40    1.20
   5   5   2    9.40    1.40
   5   5   2    8.40    1.30
   5   5   2    6.90    1.40
  -5   5  -2    7.00    1.70
   5  -5   2    7.80    1.70
  -5  -5  -2    8.90    1.30
  -5  -5  -2   12.10    1.70
   5   5   3   39.20    3.30
   5   5   3   34.00    2.40
  -5   5  -3   39.30    3.00
   5   5   3   30.30    2.30
  -5  -5  -3   37.20    3.40
   5  -5   3   35.50    3.20
  -5  -5  -3   40.10    2.90
  -5  -5  -3   38.70    2.50
   5   5   4  132.79    5.40
  -5   5  -4  124.49    6.20
   5   5   4  127.99    6.00
  -5  -5  -4  134.99    6.10
  -5  -5  -4  129.99    5.20
  -5   5  -5  565.74   23.40
   5   5   5  585.74   17.90
   5   5   5  573.14   18.70
  -5  -5  -5  587.94   17.20
  -5  -5  -5  561.64   18.70
   5   5   6  267.37   11.20
   5   5   6  244.18    9.90
  -5   5  -6  285.67   12.80
   5   5   7  153.08    8.20
  -5   5  -7  154.88    9.50
   5   5   7  154.48    7.10
   5   5   8   20.90    3.70
  -5   5  -8   28.10    5.20
  -5   7   8   78.69    5.90
  -5   7   8   66.39    5.10
  -5  -7   8   82.79    7.00
  -5   7   7   77.59    5.60
  -5   7   7   74.49    5.30
  -5  -7   7   77.19    6.20
  -5   7   6   31.30    3.40
  -5  -7   6   32.50    4.10
  -5   7   5   27.10    2.90
   5  -7  -5   38.10    3.80
  -5   7   4   18.90    2.60
  -5   7   4   15.90    2.40
   5  -7  -4   14.90    2.40
  -5  -7   4   16.80    2.70
  -5  -7   4   16.90    2.80
  -5   7   3   37.50    3.20
  -5   7   3   39.50    3.20
  -5  -7   3   40.00    3.30
  -5  -7   3   34.90    2.90
  -5  -7   3   40.30    3.50
  -5  -7   3   38.80    2.40
  -5   7   2  366.86   12.60
   5   7  -2  355.56   13.00
  -5   7   2  355.56   12.30
  -5  -7   2  337.17   11.60
  -5  -7   2  357.56   12.10
   5  -7  -2  352.76   12.50
  -5  -7   2  350.36   12.20
   5   7  -1  430.26   13.90
  -5   7   1  438.76   14.80
   5   7  -1  439.26   13.50
  -5   7   1  436.86   14.20
   5   7  -1  437.86   14.70
  -5  -7   1  438.46   13.80
  -5  -7   1  430.46   14.20
   5  -7  -1  427.26   14.50
  -5  -7   1  416.96   14.30
   5   7   0  238.08    8.40
  -5   7   0  234.38    8.30
   5   7   0  206.78    8.40
   5   7   0  231.78    8.30
  -5   7   0  227.78    9.30
  -5  -7   0  244.58    8.50
  -5  -7   0  230.78    9.00
  -5  -7   0  218.28    8.50
   5   7   1   74.19    3.80
   5   7   1   73.99    4.20
  -5   7  -1   70.59    4.10
  -5   7  -1   71.89    4.90
  -5  -7  -1   72.69    3.60
   5  -7   1   70.89    4.30
  -5  -7  -1   74.59    4.60
  -5  -7  -1   75.59    4.10
  -5   7  -2   32.60    2.10
  -5   7  -2   30.50    3.50
   5   7   2   32.30    3.00
   5   7   2   33.50    2.50
   5  -7   2   31.90    3.00
  -5  -7  -2   29.70    3.10
  -5  -7  -2   31.60    2.60
   5   7   3    2.00    1.00
  -5   7  -3    3.20    1.00
  -5  -7  -3    4.90    1.20
  -5   7  -4   18.90    3.50
   5   7   4   22.60    2.30
  -5  -7  -4   21.00    2.20
   5   7   5  336.17   11.20
  -5  -7  -5  335.87   11.50
   5   7   6  133.59    5.70
  -5   7  -6  143.19    8.90
   5   7   6  136.49    7.60
   5   7   7   52.59    5.00
   5   7   7   51.89    3.40
  -5   7  -7   59.29    6.10
  -5   9   8   42.10    4.10
  -5   9   8   54.49    5.50
  -5  -9   8   48.40    6.00
  -5   9   7   77.79    5.30
  -5   9   7   77.59    7.40
  -5  -9   7   85.79    6.80
  -5   9   6   42.10    4.00
  -5   9   6   37.80    3.70
  -5  -9   6   40.10    4.50
  -5   9   5   46.00    3.80
  -5   9   5   48.90    4.20
  -5   9   4  108.39    5.70
   5  -9  -4  102.69    5.90
  -5  -9   4  107.79    6.20
  -5  -9   4  105.29    6.70
  -5   9   3  115.89    6.00
  -5   9   3  124.59    9.30
  -5  -9   3  128.09    6.30
   5  -9  -3  121.49    6.40
   5   9  -2  171.58    8.40
  -5   9   2  160.88    7.40
  -5   9   2  164.28    7.40
   5  -9  -2  153.78    7.20
  -5  -9   2  170.98    7.50
  -5  -9   2  156.88    6.90
  -5   9   1  187.18    8.20
   5   9  -1  176.38    7.40
  -5   9   1  182.98    7.70
   5   9  -1  185.48    7.00
  -5  -9   1  185.38    7.00
   5  -9  -1  182.38    7.80
  -5  -9   1  175.78    7.80
  -5  -9   1  195.28    7.80
   5   9   0  287.97    9.90
  -5   9   0  282.17   10.00
   5   9   0  255.17    9.80
  -5   9   0  263.07   10.90
   5  -9   0  264.57   10.20
  -5  -9   0  286.57    9.20
  -5  -9   0  256.37   10.20
  -5   9  -1  126.49    5.60
   5   9   1  125.49    5.80
  -5   9  -1  115.39    6.80
   5   9   1  130.29    6.10
  -5  -9  -1  121.49    6.00
   5  -9   1  139.79    8.00
   5   9   2   67.39    4.00
   5   9   2   70.09    4.80
  -5   9  -2   65.79    3.50
  -5   9  -2   61.09    5.10
   5  -9   2   63.09    3.40
  -5  -9  -2   60.29    4.00
  -5   9  -3   97.49    6.60
   5   9   3   94.49    5.00
   5  -9   3   86.79    4.00
  -5  -9  -3   88.39    5.00
   5   9   4   98.19    6.20
  -5   9  -4   96.99    7.00
   5   9   4   88.39    4.80
  -5  -9  -4   89.19    5.10
  -5   9  -5  145.49    9.00
   5   9   5  151.78    6.70
   5   9   5  164.18    8.40
  -5  -9  -5  144.09    6.90
  -5   9  -6   51.19    5.90
   5   9   6   51.09    3.70
   5   9   6   56.29    5.30
   5   9   7   55.69    4.10
  -5  11   7    1.00    1.40
  -5  11   7    1.20    1.50
  -5 -11   7   -1.90    2.10
  -5  11   6    6.10    2.30
  -5  11   6   11.10    2.30
  -5 -11   6    9.80    2.60
  -5  11   5   83.09    6.40
  -5  11   5   92.69    6.10
  -5 -11   5   94.99    6.50
  -5  11   4  144.29    7.50
  -5  11   4  141.69    7.00
   5 -11  -4  135.49    8.80
  -5  11   3  102.99    5.90
   5  11  -3  103.19    5.90
  -5  11   3  116.29    7.30
  -5 -11   3  102.89    6.20
   5 -11  -3   99.19    5.90
  -5 -11   3  104.89    5.80
   5  11  -2   81.39    4.90
  -5  11   2   84.29    5.20
  -5 -11   2   60.99    4.20
  -5 -11   2   81.19    5.10
   5 -11  -2   73.89    4.90
  -5  11   1    0.90    1.40
   5  11  -1    2.50    1.10
  -5  11   1    1.90    1.30
   5  11  -1    2.40    1.20
   5 -11  -1    1.20    1.40
  -5 -11   1    2.90    1.30
  -5  11   0    4.40    1.40
   5  11   0    5.70    1.40
   5  11   0    4.50    1.40
   5 -11   0    4.10    1.30
  -5  11  -1    2.50    1.80
   5  11   1    2.40    1.30
   5  11   1    2.50    1.30
  -5  11  -1    3.60    1.40
  -5  11  -2   97.29    6.80
   5  11   2   96.79    5.40
   5 -11   2  101.79    5.00
   5  11   3  108.09    6.60
   5  11   3  106.39    5.80
  -5  11  -3  100.19    7.30
   5 -11   3   98.69    4.90
  -5  11  -4   61.99    6.00
   5  11   4   68.49    4.70
   5  11   4   76.99    6.00
   5 -11   4   66.09    3.70
  -5  11  -5  121.59    9.90
   5  11   5  122.49    6.50
   5  11   5  135.19    8.70
   5  11   6    7.30    2.00
  -5  11  -6   10.30    3.90
   5  11   6    6.60    2.90
  -5  13   6   16.40    2.70
  -5 -13   6   14.40    3.30
  -5  13   5   18.40    3.10
  -5  13   5   14.10    2.90
  -5  13   4   52.19    4.80
  -5  13   4   44.30    4.30
   5  13  -3   45.20    4.20
  -5  13   3   46.10    5.30
  -5  13   3   49.50    4.50
  -5 -13   3   42.30    4.70
   5  13  -2   38.50    3.90
  -5  13   2   41.20    4.20
  -5  13   2   43.60    4.10
  -5 -13   2   36.10    4.10
   5  13  -1   44.20    4.00
  -5  13   1   50.39    4.60
  -5  13   1   50.79    4.30
   5  13   0  106.49    6.10
  -5  13   0  118.29    7.30
   5  13   1   63.89    4.70
  -5  13  -1   69.89    6.00
   5  13   2   35.10    3.70
   5  13   2   35.90    4.30
  -5  13  -2   34.90    4.70
  -5  13  -3   48.10    5.30
   5  13   3   50.29    5.10
   5  13   3   45.20    4.30
   5 -13   3   40.90    3.60
  -5  13  -4   36.90    5.60
   5  13   4   41.60    5.00
   5  13   4   37.80    4.00
  -5  15   4   -2.70    1.50
  -5  15   4    2.00    1.90
  -5 -15   4   -1.30    1.70
  -5  15   3    5.00    2.10
  -5  15   3    3.70    1.80
   5  15  -2   39.60    4.40
  -5  15   2   43.00    4.70
  -5  15   2   46.50    4.90
  -5  15   1   53.59    5.40
   5  15  -1   50.19    4.70
  -5  15   1   52.49    5.00
   5  15   0   30.00    4.10
  -5  15   0   31.40    4.00
  -5  15   0   28.40    4.80
   5  15   1    9.80    2.30
  -5  15  -1    8.10    2.80
  -5  15  -2    3.30    2.50
   5  15   2    2.80    2.00
   5  15   2    5.00    1.90
   5  15   3   -1.30    1.80
   5  15   3   -0.80    1.60
  -6   0   9    5.80    2.30
  -6   0   8    1.10    1.70
  -6   0   7   70.19    5.40
   6   0  -6   46.40   64.09
  -6   0   5  453.65   96.99
  -6   0   5  444.96   95.49
   6   0  -5  410.96   83.79
   6   0  -4  677.13   22.70
   6   0  -3   66.89    4.70
  -6   0   3   81.89    4.70
  -6   0   2   29.20    2.70
   6   0  -1  251.47    9.70
  -6   0   1  256.37    9.10
  -6   0   1  256.17    9.50
  -6   0   0  347.67   10.40
  -6   0   0  325.27   11.60
   6   0   0  324.07   11.60
  -6   0   0  328.57   11.40
  -6   0  -1  375.76   13.40
  -6   0  -1  414.46   16.60
   6   0   1  379.46   13.10
  -6   0  -1  395.16   11.60
  -6   0  -2  670.03   21.40
  -6   0  -2  648.94   21.20
   6   0   2  694.63   21.00
  -6   0  -3  707.13   23.00
   6   0   3  722.63   22.30
   6   0   4  101.39    5.60
  -6   0  -4  109.59    6.40
  -6   0  -5    0.00    0.90
  -6   0  -6   36.40    4.50
  -6   0  -7   52.89    5.60
  -6   2   9   10.00    2.50
  -6   2   9   11.00    2.80
  -6  -2   9   14.60    3.40
  -6   2   8   12.80    2.80
  -6  -2   8   17.00    3.60
  -6   2   7   75.19    5.40
  -6  -2   7   71.99    5.60
  -6   2   6  107.79    6.30
  -6   2   5   36.30    3.60
   6   2  -4   51.79    4.40
  -6   2   4   47.20    3.90
  -6  -2   4   44.30    3.20
   6  -2  -4   50.19    4.20
  -6  -2   4   47.10    3.80
   6   2  -3   19.00    2.70
  -6   2   3   19.80    2.50
  -6  -2   3   25.40    2.50
   6  -2  -3   17.90    2.50
  -6  -2   3   20.80    1.90
  -6  -2   3   25.30    2.70
  -6   2   2  198.18    8.40
   6   2  -2  228.98    9.10
  -6  -2   2  219.98    7.90
  -6  -2   2  222.88    7.90
  -6  -2   2  207.98    8.40
  -6   2   1  498.35   16.30
   6   2  -1  497.75   16.50
   6  -2  -1  485.25   16.40
  -6  -2   1  518.95   15.40
  -6  -2   1  482.35   15.90
  -6  -2   1  504.35   15.90
   6   2   0  307.57   10.70
  -6   2   0  290.27   10.80
  -6  -2   0  302.07   10.60
   6  -2   0  289.77   10.70
  -6  -2   0  285.97   10.50
  -6  -2   0  298.07    9.60
  -6   2  -1  374.96   11.20
  -6   2  -1  364.76   10.90
  -6   2  -1  374.96   12.90
  -6   2  -1  370.66   13.20
   6   2   1  362.56   12.50
  -6  -2  -1  374.16   12.00
  -6  -2  -1  362.86   12.60
  -6  -2  -1  382.56   15.00
  -6   2  -2  208.68    9.00
   6   2   2  212.68    8.10
  -6   2  -2  202.78    8.40
  -6  -2  -2  199.68    8.70
   6  -2   2  211.68    8.50
  -6  -2  -2  211.18    8.50
   6   2   3   15.20    2.10
  -6   2  -3   16.70    3.00
  -6  -2  -3   13.90    2.40
   6  -2   3   15.90    2.40
   6   2   4    2.90    1.20
  -6   2  -4    1.00    0.90
  -6  -2  -4    6.20    1.90
   6   2   5   69.09    4.80
  -6  -2  -5   67.79    5.30
  -6   2  -6   88.49    6.60
   6   2   6   82.39    5.40
  -6  -2  -7   10.20    2.50
  -6   4   9   19.90    3.40
  -6   4   8   54.29    4.90
  -6   4   8   55.89    5.30
  -6  -4   8   58.19    5.70
  -6   4   7  101.49    6.30
  -6   4   7   92.09    6.10
  -6  -4   7   92.29    6.50
  -6   4   6   31.90    3.60
  -6   4   6   39.30    3.80
  -6  -4   6   36.40    4.00
  -6   4   5   24.10    3.10
  -6  -4   5   24.00    1.90
   6   4  -4  118.29    7.10
  -6   4   4  118.59    6.00
  -6   4   4  118.59    6.10
  -6  -4   4  119.79    6.30
  -6  -4   4  111.89    4.80
   6  -4  -4  112.99    9.20
  -6   4   3   56.89    3.80
  -6   4   3   59.59    4.10
   6   4  -3   54.49    4.40
  -6  -4   3   59.79    4.00
  -6  -4   3   56.29    3.60
   6  -4  -3   53.99    4.20
  -6  -4   3   53.49    3.10
  -6   4   2  357.56   13.00
   6   4  -2  379.06   13.60
  -6   4   2  376.66   12.50
  -6  -4   2  353.86   12.60
  -6  -4   2  379.96   12.30
  -6  -4   2  355.16   12.30
   6  -4  -2  377.26   13.30
  -6   4   1 1187.48   34.50
  -6   4   1 1203.98   35.50
   6   4  -1 1171.28   35.50
  -6  -4   1 1218.98   35.00
  -6  -4   1 1223.88   34.90
  -6  -4   1 1216.88   34.60
   6   4   0  653.73   20.00
  -6   4   0  630.64   20.40
   6  -4   0  588.84   19.90
  -6  -4   0  647.94   19.20
  -6  -4   0  650.23   20.20
  -6  -4   0  635.34   19.50
  -6   4  -1   92.29    3.80
  -6   4  -1   89.59    5.40
   6   4   1   94.29    4.70
   6  -4   1   91.29    5.00
  -6  -4  -1   96.99    5.90
  -6  -4  -1   89.29    4.70
  -6  -4  -1   97.09    4.30
  -6   4  -2   20.70    2.30
   6   4   2   21.20    2.50
  -6   4  -2   16.20    2.70
   6   4   2   19.30    2.20
  -6  -4  -2   20.50    2.70
   6  -4   2   19.10    2.40
  -6  -4  -2   19.20    2.50
  -6  -4  -2   18.60    1.80
   6   4   3   78.49    4.20
  -6  -4  -3   83.49    4.80
  -6  -4  -3   72.09    3.90
   6   4   4   54.19    3.70
  -6  -4  -4   59.69    4.50
  -6   4  -5  122.99    7.80
   6   4   5  118.09    5.80
   6   4   5  110.19    6.30
  -6  -4  -5  110.99    6.40
   6   4   6  235.58   10.40
  -6   4  -6  249.48   12.10
   6   4   7  122.79    7.20
  -6   4  -7  136.49    9.20
  -6   6   8    8.60    2.40
  -6   6   8   10.20    2.40
  -6  -6   8    8.60    2.90
  -6   6   7   40.90    4.10
  -6   6   7   44.90    4.40
  -6  -6   7   46.00    4.90
  -6   6   6   60.19    4.80
  -6   6   6   67.89    4.90
  -6  -6   6   65.79    5.30
  -6   6   5   13.10    2.40
  -6  -6   4   39.90    3.80
   6   6  -3   59.09    4.60
  -6   6   3   56.89    4.20
  -6   6   3   61.39    4.10
   6  -6  -3   60.99    4.40
  -6  -6   3   61.49    3.50
  -6  -6   3   65.99    4.30
   6   6  -2  325.27   12.20
  -6   6   2  291.07   11.40
  -6   6   2  319.97   11.20
   6  -6  -2  300.17   11.50
  -6  -6   2  289.17   10.90
  -6  -6   2  312.57   10.80
  -6  -6   2  300.77   10.90
  -6   6   1  388.86   14.00
   6   6  -1  392.96   14.00
  -6   6   1  403.16   13.20
  -6  -6   1  389.26   13.50
   6  -6  -1  368.16   13.60
  -6  -6   1  413.86   14.30
  -6  -6   1  398.96   13.10
  -6   6   0  101.19    5.90
   6   6   0  110.99    5.50
  -6   6   0  108.69    4.80
  -6  -6   0  108.69    5.10
   6  -6   0   95.79    5.40
  -6  -6   0  107.09    5.60
  -6  -6   0  104.79    5.00
   6   6   1   71.09    4.10
   6   6   1   79.09    4.40
  -6   6  -1   75.59    3.60
  -6   6  -1   72.79    5.00
   6   6   1   73.39    3.80
  -6  -6  -1   77.69    4.10
  -6  -6  -1   76.89    4.20
  -6  -6  -1   79.89    5.00
   6   6   2   31.50    2.70
   6   6   2   35.00    2.50
   6   6   2   35.00    3.10
  -6  -6  -2   32.20    2.50
  -6  -6  -2   33.20    2.90
   6   6   3   19.00    1.90
   6   6   3   16.60    2.00
  -6  -6  -3   16.10    2.00
  -6  -6  -3   19.20    2.60
   6   6   4   42.60    4.00
   6   6   4   41.20    2.70
   6   6   4   42.60    3.10
  -6  -6  -4   41.50    2.90
   6   6   5  161.68    6.00
   6   6   5  167.78    6.90
  -6   6  -5  172.58    9.70
   6   6   5  184.68    8.60
  -6  -6  -5  141.29    6.10
  -6   6  -6  126.09   10.00
   6   6   6  113.99    5.80
  -6   6  -7   15.80    4.20
   6   6   7   11.00    2.40
  -6   8   8   35.80    4.10
  -6  -8   8   41.40    6.10
  -6   8   7   60.39    5.20
  -6   8   7   58.49    4.80
  -6  -8   7   65.69    8.50
  -6   8   6   33.50    3.90
  -6   8   6   35.30    3.90
  -6  -8   6   33.80    4.20
  -6   8   5    3.80    1.70
  -6   8   5    4.30    1.70
  -6  -8   5    4.10    1.90
  -6  -8   3   14.30    2.50
  -6  -8   3   13.80    1.90
  -6  -8   3   13.70    2.60
  -6   8   2  131.19    7.20
  -6   8   2  140.79    6.60
   6   8  -2  133.79    7.10
  -6  -8   2  142.49    6.30
  -6  -8   2  138.89    6.40
  -6   8   1  503.65   16.60
   6   8  -1  489.15   16.30
   6   8  -1  491.25   17.20
  -6   8   1  525.15   18.80
  -6  -8   1  532.05   16.30
  -6  -8   1  520.55   17.10
  -6  -8   1  496.45   17.10
   6   8   0  329.37   12.00
  -6   8   0  347.17   11.60
   6   8   0  330.17   11.50
   6   8   0  349.17   11.60
  -6   8   0  320.37   14.20
  -6  -8   0  350.96   11.40
  -6  -8   0  314.97   12.50
  -6  -8   0  321.97   12.00
   6   8   1  110.79    5.30
   6   8   1  124.99    5.90
  -6   8  -1  110.89    6.70
  -6   8  -1  113.19    5.00
   6   8   1  109.19    5.40
  -6  -8  -1  103.99    5.00
  -6  -8  -1  116.79    6.60
  -6  -8  -1  117.39    5.70
   6   8   2   22.40    2.50
  -6   8  -2   24.50    3.80
  -6  -8  -2   22.20    3.10
   6   8   3   37.00    3.90
   6   8   3   42.20    3.10
  -6   8  -3   34.30    4.50
  -6  -8  -3   42.20    5.10
   6   8   4   20.50    3.30
  -6   8  -4   12.50    2.90
   6   8   4   16.20    2.40
  -6  -8  -4   12.50    2.40
   6   8   5   33.60    2.90
   6   8   5   35.90    4.20
  -6   8  -5   36.20    5.10
  -6   8  -6   79.69    7.30
   6   8   6   85.89    6.30
   6   8   6   85.59    4.40
  -6  10   7   22.90    4.60
  -6  10   7   20.20    3.40
  -6 -10   7   22.90    4.10
  -6  10   6   81.69    5.70
  -6  10   6   87.99    6.40
  -6 -10   6   90.09    6.60
  -6  10   5   48.60    4.50
  -6  10   5   55.09    4.70
  -6 -10   5   57.39    5.20
  -6  10   4   54.09    4.60
  -6  10   4   56.29    4.60
  -6  10   3   13.40    2.60
  -6  10   3   11.70    3.40
  -6 -10   3   14.60    2.70
  -6 -10   3   11.30    2.20
  -6  10   2   29.10    3.50
  -6 -10   2   35.10    4.20
  -6 -10   2   31.10    3.20
  -6  10   1   45.70    4.40
  -6  10   1   49.80    3.90
   6  10  -1   49.30    3.80
   6  10  -1   50.59    3.50
  -6 -10   1   51.99    3.90
  -6  10   0   36.70    3.30
   6  10   0   35.30    3.40
   6  10   0   41.50    3.40
  -6  10   0   34.70    4.00
   6  10   2  156.08    7.80
  -6  10  -2  137.39    8.40
   6  10   2  145.69    6.80
   6  10   3   59.29    4.30
   6  10   3   69.99    5.20
  -6  10  -3   61.69    5.90
  -6  10  -4    7.60    2.90
   6  10   4    9.00    2.10
   6  10   4   10.60    2.00
   6  10   5   21.70    3.00
  -6  10  -5   13.20    3.60
   6  10   5   15.00    2.80
  -6  12   6   35.90    4.00
  -6  12   5   41.60    4.40
  -6  12   5   45.90    4.70
  -6 -12   5   33.10    4.20
  -6  12   4   55.19    4.90
  -6  12   4   49.00    4.70
  -6  12   3    3.00    1.70
  -6  12   3    4.40    2.10
   6  12  -2    8.60    2.00
  -6  12   2    7.90    2.30
  -6  12   2    5.80    1.90
   6  12  -1   26.40    3.30
  -6  12   1   32.70    4.20
  -6 -12   1   34.50    3.40
  -6  12  -1   87.09    6.60
   6  12   1   85.89    5.50
   6  12   1   96.29    6.10
   6  12   2   78.39    5.60
  -6  12  -2   71.69    6.40
   6  12   2   69.19    5.00
   6  12   3   80.39    6.00
   6  12   3   71.79    5.00
  -6  12  -3   73.29    7.80
   6  12   4   13.60    2.30
  -6  12  -4   14.80    3.70
   6  12   4   10.90    2.50
  -6  14   4    3.80    1.90
  -6  14   4    1.50    1.90
  -6  14   3    4.90    2.30
  -6  14   3    2.90    2.20
   6  14  -2   37.60    4.10
  -6  14   2   35.70    4.50
  -6  14   2   47.40    4.60
   6  14  -1   84.59    6.20
  -6  14   1   96.59    6.20
  -6  14   1   96.69    6.80
   6  14   2    5.20    3.20
   6  14   2   10.30    2.50
  -6  14  -2    9.80    3.20
  -7   1   8   19.10    3.60
  -7  -1   8   14.80    3.20
  -7   1   7   71.39    5.60
  -7  -1   7   70.69    5.70
  -7   1   6  156.18    8.30
  -7  -1   6  165.68    8.50
   7   1  -5  287.57   73.39
   7  -1  -5  104.09  108.29
   7   1  -4  145.69   67.19
  -7   1   4  102.39   80.89
   7  -1  -4  136.79   86.69
  -7  -1   3   25.60    2.40
  -7  -1   3   27.90    2.50
  -7  -1   3   32.20    3.60
   7   1  -2   86.19    5.40
  -7   1   2   74.49    4.80
  -7  -1   2   85.99    5.10
   7  -1  -2   84.29    6.10
  -7  -1   2   88.09    4.30
  -7   1   1   64.99    4.40
  -7   1   1   68.19    4.00
   7   1  -1   68.09    4.60
  -7  -1   1   69.29    4.10
  -7  -1   1   64.99    4.30
  -7  -1   1   67.09    3.60
   7  -1  -1   65.49    4.50
  -7   1   0  367.26   13.10
  -7   1   0  375.86   13.50
   7   1   0  374.06   13.40
  -7   1   0  384.46   11.80
  -7  -1   0  379.46   13.30
  -7  -1   0  392.76   12.00
   7  -1   0  356.46   13.30
  -7  -1   0  384.16   13.40
   7   1   1  522.35   17.50
  -7   1  -1  559.34   15.60
  -7   1  -1  529.25   18.00
   7  -1   1  502.45   17.50
  -7  -1  -1  526.85   17.70
  -7  -1  -1  552.04   16.50
  -7   1  -2  507.55   17.90
   7   1   2  491.65   16.70
  -7  -1  -2  513.45   17.40
  -7  -1  -4    0.30    1.10
  -7   1  -5    7.20    2.60
  -7  -1  -5    6.10    2.70
  -7   1  -6   46.90    5.30
  -7  -1  -6   46.10    5.30
  -7   1  -7   42.80    5.80
  -7   3   8   31.50    4.10
  -7   3   8   25.10    3.90
  -7  -3   8   32.00    4.70
  -7   3   7   31.40    3.70
  -7   3   7   24.40    3.60
  -7  -3   7   30.80    4.20
  -7   3   6   26.40    3.60
  -7  -3   6   30.20    3.80
  -7  -3   6   29.60    2.40
  -7   3   5   21.00    3.20
  -7  -3   5   19.30    2.00
  -7  -3   5   24.50    3.50
  -7   3   4   44.90    4.00
  -7  -3   4   44.60    3.00
  -7  -3   3  146.19    7.30
  -7  -3   3  138.49    6.40
  -7  -3   3  147.89    6.30
   7   3  -2   25.80    3.20
  -7  -3   2   29.40    2.70
  -7  -3   2   32.00    2.70
  -7  -3   2   32.90    3.20
  -7   3   1  227.28    8.30
   7   3  -1  218.08    9.40
  -7  -3   1  218.18    8.90
  -7  -3   1  217.98    8.20
  -7  -3   1  222.28    9.10
   7   3   0  282.97   11.10
  -7   3   0  289.17    9.70
  -7  -3   0  277.67   10.90
  -7  -3   0  284.57   10.60
  -7  -3   0  293.57    9.90
  -7   3  -1  141.09    5.00
   7   3   1  150.58    7.10
  -7   3  -1  141.69    5.30
  -7  -3  -1  146.79    5.80
  -7  -3  -1  145.19    6.80
   7   3   2   76.39    4.50
  -7  -3  -2   74.89    3.90
  -7  -3  -2   87.49    5.20
   7   3   3   41.60    3.50
  -7  -3  -3   49.99    4.30
  -7   3  -4   36.50    4.70
  -7  -3  -4   42.70    4.40
  -7   5   8   10.70    2.60
  -7   5   8   13.50    3.60
  -7  -5   8   12.30    4.00
  -7   5   7   16.60    3.30
  -7   5   7   15.20    3.00
  -7   5   6   41.20    4.10
  -7   5   6   55.29    4.60
  -7  -5   6   47.90    4.70
  -7   5   5   97.09    6.00
  -7   5   5   84.99    5.80
  -7  -5   5   97.69    6.20
  -7  -5   5   89.79    4.30
  -7   5   4  110.29    6.30
  -7  -5   4  108.49    5.10
  -7   5   3  157.78    7.10
  -7   5   3  149.09    7.50
  -7  -5   3  143.69    6.40
  -7  -5   3  139.49    8.10
   7   5  -2   16.80    3.00
  -7   5   2   20.00    3.00
  -7   5   2   19.10    2.40
  -7  -5   2   21.40    2.70
  -7  -5   2   22.40    2.50
  -7  -5   2   17.80    2.40
   7   5  -1  119.79    6.40
  -7   5   1  114.09    5.40
  -7   5   1  101.29    7.90
  -7  -5   1  103.09    5.50
  -7  -5   1  106.89    5.40
  -7  -5   1  112.09    5.90
  -7   5   0   87.99    4.30
   7   5   0   82.29    5.40
  -7  -5   0   87.49    4.60
  -7  -5   0   86.69    5.30
  -7  -5   0   85.19    4.90
   7   5   1   72.29    4.50
  -7  -5  -1   70.89    4.00
  -7  -5  -1   68.39    4.40
   7   5   2  160.18    7.20
  -7  -5  -2  184.38    7.90
  -7  -5  -2  168.08    6.70
  -7   5  -3  168.78    9.10
   7   5   3  177.48    8.00
  -7  -5  -3  159.08    6.40
  -7  -5  -3  174.88    8.00
   7   5   4  101.59    6.00
   7   5   4   88.89    5.10
  -7   5  -4   95.29    7.00
  -7   5  -5  115.79    8.30
   7   5   5  115.49    6.80
  -7   5  -6   84.89    7.40
   7   5   6   68.09    5.60
  -7   7   7   12.70    2.80
  -7   7   7   10.20    2.50
  -7  -7   7   13.70    3.20
  -7   7   6   21.70    3.40
  -7   7   6   21.90    3.30
  -7  -7   6   19.00    3.50
  -7   7   5   24.00    3.30
  -7   7   5   25.60    3.70
  -7  -7   5   24.60    3.70
  -7   7   4   45.70    4.30
  -7   7   4   44.80    4.10
  -7  -7   4   44.70    3.20
  -7   7   3  110.29    6.40
  -7  -7   3  108.69    5.40
   7   7  -2    8.90    2.30
  -7   7   2    8.30    2.20
  -7   7   2   14.80    2.50
  -7  -7   2   10.00    1.70
  -7  -7   2   10.50    2.10
  -7   7   1   59.49    4.90
  -7   7   1   65.09    4.10
   7   7  -1   66.29    4.80
  -7  -7   1   61.59    4.20
  -7  -7   1   63.69    4.50
  -7   7   0   92.49    6.00
   7   7   0   86.99    5.30
  -7   7   0   89.79    4.60
  -7  -7   0   82.29    6.40
  -7  -7   0   87.49    4.90
  -7  -7   0   92.29    5.10
   7   7   1   60.09    4.20
  -7   7  -1   61.79    5.10
  -7  -7  -1   60.89    4.00
  -7  -7  -1   55.29    3.90
  -7   7  -2   53.39    6.50
   7   7   2   49.40    4.10
   7   7   2   44.80    3.60
  -7  -7  -2   44.10    3.50
   7   7   3   52.99    4.40
  -7   7  -3   49.60    5.10
   7   7   3   45.20    3.60
   7   7   3   49.90    3.30
  -7  -7  -3   47.80    3.50
   7   7   4   60.19    4.90
   7   7   4   51.89    3.80
  -7   7  -4   58.89    5.80
   7   7   4   52.99    3.20
  -7  -7  -4   50.99    3.60
  -7   7  -5   53.29    6.00
   7   7   5   49.20    4.80
   7   7   5   54.79    5.80
  -7  -7  -6   -2.30    1.80
  -7   9   6   26.30    3.70
  -7   9   6   37.30    4.30
  -7  -9   6   36.30    4.90
  -7   9   5   47.00    4.50
  -7   9   5   55.49    4.80
  -7  -9   5   57.29    5.10
  -7   9   4   37.20    4.20
  -7   9   4   38.70    4.00
  -7  -9   4   35.00    4.20
  -7   9   3   48.70    4.30
  -7   9   3   43.80    4.40
  -7   9   2    8.70    2.30
  -7  -9   2    4.50    1.40
  -7   9   1   85.19    6.10
  -7   9   1   89.89    5.20
  -7  -9   1   85.69    5.40
  -7   9  -2  125.99    8.10
   7   9   2  138.09    7.10
   7   9   3   49.20    4.60
  -7   9  -3   47.40    5.30
   7   9   3   43.30    3.60
   7   9   4    7.30    2.30
  -7   9  -4    8.10    3.10
   7   9   4    7.00    1.60
  -7  -9  -4    0.90    2.10
   7   9   5   31.30    4.50
  -7   9  -5   24.80    5.10
   7   9   5   25.80    3.00
  -7  11   5   55.59    5.00
  -7  11   5   60.19    5.30
  -7 -11   5   64.99    5.70
  -7  11   4   28.20    4.00
  -7  11   4   22.70    3.60
  -7  11   3    8.40    2.30
  -7  11   3    6.50    1.90
  -7  11   2   26.30    3.60
  -7  11   2   28.40    3.70
  -7 -11   2   25.10    3.90
  -7  11   1    6.30    2.20
   7  11   0   53.19    4.40
  -7  11   0   55.79    5.30
   7  11   1  144.69    7.30
  -7  11  -1  130.49    8.30
   7  11   1  130.89    6.80
   7  11   2  105.09    6.10
  -7  11  -2  115.89    9.40
   7  11   2  119.49    6.80
  -7  11  -3   29.30    5.10
   7  11   3   20.10    4.60
   7  11   3   32.90    3.60
   7  11   4    3.40    1.90
   7  11   4    6.70    2.20
  -7  13   3    7.40    2.50
  -7  13   2    0.80    1.70
  -7  13   2    5.20    2.10
  -7 -13   2   -2.30    1.30
  -7 -13   2   -0.80    2.70
  -7  13   1   39.90    4.90
   7  13  -1   36.70    4.30
  -7  13  -1   47.50    5.50
   7  13   1   44.50    4.30
   7  13   2   50.39    4.40
   7  13   2   56.09    7.60
  -7  13  -2   54.29    6.20
  -8   0   7   86.69    6.50
  -8   0   6  124.99    7.50
  -8   0   5  123.59    7.30
  -8   0   4   29.80    3.60
  -8   0   3   21.30    3.20
  -8   0   2   20.60    2.20
  -8   0   1   29.60    2.40
  -8   0   0  200.38    7.30
  -8   0  -1  252.67    8.40
  -8   0  -2    2.40   65.89
  -8   0  -3  104.89    6.90
  -8   0  -4    4.50    2.40
  -8   0  -5   -1.30    2.10
  -8   0  -6   82.39   10.90
  -8   2   7   27.00    4.10
  -8  -2   7   28.10    4.20
  -8  -2   7   24.70    2.90
  -8   2   6   12.60    2.80
  -8  -2   6   12.60    2.20
  -8  -2   6   19.00    3.40
  -8   2   5   27.20    3.70
  -8  -2   5   29.90    2.80
  -8  -2   5   35.70    4.10
  -8  -2   4   72.99    5.30
  -8  -2   4   63.59    4.10
  -8  -2   3  105.89    5.40
  -8  -2   2   44.00    3.20
  -8  -2   1   -0.80    0.50
  -8   2   0   43.90    2.90
  -8   2  -1   26.60    4.30
  -8  -2  -1   27.60    2.40
  -8   2  -3   88.49    6.50
  -8   2  -4   47.20    5.10
  -8  -2  -4   47.90    5.20
  -8   2  -5    6.70    2.90
  -8  -2  -5   10.00    3.10
  -8   4   7    7.50    2.20
  -8   4   7    9.80    2.40
  -8  -4   7   11.30    3.20
  -8   4   6   12.00    2.60
  -8   4   6   20.20    3.40
  -8  -4   6   20.90    3.90
  -8  -4   6   10.50    1.60
  -8   4   5   75.29    5.30
  -8   4   5   66.39    5.40
  -8  -4   5   62.29    4.00
  -8  -4   5   70.49    5.60
  -8   4   4   94.39    6.30
  -8   4   4  109.69    6.30
  -8  -4   4  105.09    6.50
  -8  -4   4  104.19    6.00
  -8   4   3  155.78    8.20
  -8  -4   3  170.08    7.40
  -8   4   2  141.49    6.70
  -8  -4   2  134.19    6.70
  -8   4   1   19.50    2.50
  -8  -4   1   19.70    2.40
  -8  -4   0    9.00    1.60
  -8  -4   0   10.80    2.40
  -8   4  -1   11.10    2.60
  -8  -4  -1   11.10    2.30
  -8  -4  -1   14.30    2.10
  -8   4  -2  115.09    7.20
  -8  -4  -2  108.09    4.90
  -8  -4  -2  108.89    8.00
  -8   4  -4   91.89    7.10
  -8   6   7   10.10    2.70
  -8  -6   7   12.90    3.50
  -8   6   6   14.90    2.90
  -8   6   6    9.80    4.00
  -8  -6   6   11.30    3.40
  -8   6   5   53.89    4.60
  -8   6   5   48.40    4.70
  -8  -6   5   48.40    3.60
  -8  -6   5   54.69    5.10
  -8   6   4   97.89    6.50
  -8   6   4  104.69    6.30
  -8  -6   4  104.19    5.50
  -8  -6   4  100.19    6.40
  -8   6   3   95.39    6.40
  -8  -6   3  105.99    5.80
  -8  -6   3  114.09    7.30
  -8   6   2   26.30    3.10
  -8   6   2   21.50    3.60
  -8  -6   2   22.10    3.10
  -8   6   1    0.20    1.50
  -8   6   1    1.50    1.10
   8   6   0   12.90    2.80
  -8   6   0   18.00    3.40
  -8  -6   0   15.20    2.50
  -8  -6   0   20.20    3.10
  -8   6  -1   10.30    2.60
   8   6   1    8.20    2.10
  -8  -6  -1   11.00    2.30
  -8  -6  -1    6.60    1.60
   8   6   2   68.09    4.80
  -8   6  -2   67.69    5.70
  -8  -6  -2   57.29    3.90
  -8  -6  -3   80.29    4.30
  -8   6  -4   83.59    7.10
  -8   6  -5    8.90    3.70
  -8   8   6    1.80    1.90
  -8   8   6    2.00    1.70
  -8  -8   6    3.40    2.40
  -8   8   5   27.80    4.40
  -8   8   5   26.80    4.10
  -8  -8   5   29.80    4.30
  -8   8   4   39.40    4.40
  -8   8   4   43.80    4.40
  -8  -8   4   46.10    4.70
  -8  -8   4   43.80    3.70
  -8   8   3   87.09    6.20
  -8   8   3   93.39    6.00
  -8  -8   3   95.19    6.10
  -8  -8   3   88.29    5.40
  -8   8   2   97.69    6.60
  -8  -8   2   91.79    5.80
  -8  -8   1    6.70    2.00
  -8   8   0   -0.80    0.70
  -8  -8   0   -0.80    1.00
   8   8   1    7.50    2.10
  -8   8  -1    8.80    2.60
   8   8   2   38.90    3.90
  -8   8  -2   53.49    5.70
  -8   8  -3   57.69    5.80
   8   8   3   43.20    4.10
  -8  -8  -3   51.09    4.30
   8   8   4   29.30    4.30
  -8   8  -4   31.70    5.50
  -8  10   5   17.10    3.30
  -8  10   5   18.70    3.30
  -8 -10   5   15.60    5.30
  -8  10   4   16.10    4.60
  -8  10   4   14.90    3.00
  -8  10   3   12.60    2.60
  -8  10   3    9.90    2.60
  -8  10   2    4.20    1.70
  -8  10   2    8.90    2.50
  -8  10   1    4.20    2.20
  -8 -10   1   -1.10    1.00
  -8  10   0   51.59    5.80
   8  10   0   41.40    4.30
   8  10   2   34.70    5.00
  -8  10  -2   36.80    5.50
   8  10   3   31.20    3.60
   8  10   3   33.00    4.40
  -8  12   2    8.70    2.70
  -8  12   1    8.70    2.60
  -8  12   0   25.00    4.70
   8 -12   1  329.57  260.87
  -9   1   6   16.90    3.30
  -9  -1   6   25.20    4.10
  -9   1   5    1.80    2.10
  -9   1   4   18.30    3.40
  -9  -1   4   24.90    3.90
  -9   1   3   41.80    4.50
  -9  -1   3   43.60    4.60
  -9   1   2   56.49    5.00
  -9  -1   2   58.29    5.00
  -9   1   1   81.19    4.30
  -9   1   1   73.59    5.50
  -9  -1   1   77.49    4.40
  -9  -1   1   75.79    5.70
  -9   1   0  132.69    5.70
  -9   1   0  132.49    7.70
  -9  -1   0  142.19    6.10
  -9  -1   0  141.09    7.70
  -9   1  -1   69.09    5.70
  -9  -1  -1   70.39    5.50
  -9  -1  -1   50.29    3.30
  -9   1  -2   15.80    3.30
  -9  -1  -2   12.60    2.80
  -9   1  -3   14.80    3.10
  -9  -1  -3   15.10    3.30
  -9  -1  -4   17.70    3.50
  -9   3   6   12.40    2.60
  -9   3   6   12.50    3.00
  -9  -3   6    9.50    2.80
  -9   3   5    7.70    2.10
  -9   3   5    6.90    2.20
  -9  -3   5    5.40    3.90
  -9   3   4   76.49    5.40
  -9   3   4   75.79    5.90
  -9  -3   4   80.69    5.80
  -9   3   3  113.39    7.10
  -9  -3   3  122.79    7.10
  -9   3   2   69.99    5.50
  -9  -3   2   72.59    5.50
  -9   3   1   26.10    3.80
  -9  -3   1   27.80    3.80
  -9   3   0   23.00    2.40
  -9   3   0   23.20    3.70
  -9  -3   0   21.20    2.70
  -9  -3   0   23.60    3.60
  -9   3  -1    8.80    2.60
  -9  -3  -1   12.80    2.80
  -9  -3  -1    8.00    1.50
  -9   3  -2   13.70    3.10
  -9  -3  -2   21.60    4.00
  -9  -3  -3   62.69    5.70
  -9   5   6   24.70    4.30
  -9   5   6   17.90    3.20
  -9  -5   6   17.50    3.70
  -9   5   5   14.30    2.90
  -9   5   5   12.50    2.70
  -9  -5   5   11.20    2.10
  -9  -5   5   15.00    3.20
  -9   5   4   61.29    5.00
  -9  -5   4   55.69    5.20
  -9   5   3   58.09    5.30
  -9   5   3   62.69    4.90
  -9  -5   3   63.89    5.50
  -9   5   2   15.00    3.00
  -9  -5   2   22.00    3.80
  -9   5   1    4.00    2.00
  -9  -5   1    3.20    2.10
  -9   5   0   31.80    4.30
  -9  -5   0   29.80    4.00
  -9   5  -1   58.99    5.50
  -9  -5  -1   62.79    6.10
  -9  -5  -1   49.99    4.00
  -9   5  -2   52.69    6.90
  -9  -5  -4    0.40    2.00
  -9   7   5    7.10    2.40
  -9   7   5    7.40    2.20
  -9  -7   5    3.50    2.50
  -9   7   4   41.80    4.90
  -9   7   4   47.30    4.70
  -9  -7   4   46.00    5.00
  -9  -7   4   34.60    4.80
  -9   7   3   44.70    4.50
  -9   7   3   40.90    4.90
  -9  -7   3   42.00    4.70
  -9  -7   2   23.70    4.10
  -9   7   1    9.10    4.70
  -9  -7   1    2.40    1.50
  -9   7   0   12.10    3.80
  -9   7  -1   13.00    2.90
  -9   7  -2   28.50    4.80
  -9   9   1   16.20    3.50
  -9   9   0   30.20    4.80
 -10   0   4    1.10    2.00
 -10   0   3   29.60    4.40
 -10   0   2  427.76  227.88
 -10   0   1   62.39    5.70
 -10   0   0   72.79    6.10
 -10   0  -1   37.90    6.30
 -10   0  -2    7.30    2.90
 -10   2   4   -0.10    1.90
 -10  -2   4    1.90    2.20
 -10   2   3   32.90    4.40
 -10  -2   3   37.80    5.00
 -10   2   2   69.69    5.90
 -10  -2   2   76.29    6.10
 -10   2   1   16.90    3.60
 -10  -2   1   18.50    3.40
 -10   2   0    6.90    2.80
 -10  -2   0    4.80    1.80
 -10  -2   0   11.10    3.00
 -10   2  -1    5.70    2.60
 -10  -2  -1   11.60    3.00
 -10   2  -2   12.50    3.10
 -10  -2  -2   16.60    3.40
 -10   4   4    6.70    2.20
 -10   4   4    7.00    3.90
 -10  -4   4    7.30    2.60
 -10   4   3   34.40    4.70
 -10  -4   3   39.80    5.60
 -10   4   2   24.50    4.20
 -10  -4   2   29.70    4.40
 -10   4   1    1.50    2.10
 -10   4   1   -0.40    0.90
 -10  -4   1    4.10    2.30
 -10   4   0   -1.40    1.10
 -10   4   0   -1.30    1.00
 -10   4  -1   37.80    5.30
 -10  -4  -1   35.70    4.60
 -10   4  -2   36.30    7.40
 -10  -6   3    7.40    2.90
 -10   6   2   10.80    3.20
 -10  -6   2   11.30    2.90
 -10   6   1   -0.90    1.10
 -10   6   1    6.00    2.60
 -10  -6   1   -2.70    1.60
 -10   6   0   11.70    3.80
 -10  -6   0    1.00    1.50
 -10  -6  -1   -0.50    1.30
   0   0   0    0.00    0.00
_computing_structure_solution     'SHELXT 2014/5 (Sheldrick, 2014)'
;
_shelx_hkl_checksum     18376
_shelx_res_file
;
    mo_180207ohbaac4mepy_0m1a_c.res created by SHELXL-2014/7
TITL mo_180207ohbaac4mepy_0m1a_c.res in Cm
REM Old TITL mo_180207ohbaac4mepy_0m1a in Cm
REM SHELXT solution in Cm
REM R1 0.116,  Rweak 0.034,  Alpha 0.058,  Orientation as input
REM Flack x =  0.500 ( 0.008 ) from Parsons' quotients
REM Formula found by SHELXT:  C12 N3 O8 Co
CELL  0.71073   8.2459  13.9603   7.9222   90.000   96.997   90.000
ZERR    2.000   0.0009   0.0014   0.0008    0.000    0.004    0.000
LATT -7
SYMM X, -Y, Z
SFAC C H N O Co
UNIT 32 42 4 12 2
TEMP 28
SIZE 0.15 0.15 0.35
L.S. 10
BOND $H
CONF
LIST 6
FMAP 2
PLAN 10
ACTA
DELU 0.005 0.005 C15 C18
EQIV $1 x+1, y, z
HTAB C14 O4_$1
TWIN
OMIT 0 2 0
WGHT    0.011300    1.224700
BASF   0.36543
FVAR       0.71243
CO1   5    0.421760    0.500000    0.521270    10.50000    0.03844    0.03906 =
         0.02480    0.00000   -0.00257    0.00000
O2    4    0.303637    0.590138    0.380572    11.00000    0.04485    0.04116 =
         0.03251    0.00084   -0.00096    0.00547
O3    4    0.540682    0.591294    0.661583    11.00000    0.04716    0.04910 =
         0.03172   -0.00689   -0.00964   -0.00249
O4    4    0.120680    0.500000    0.629051    10.50000    0.05934    0.26096 =
         0.05566    0.00000    0.01489    0.00000
O5    4    0.296511    0.500000    0.825298    10.50000    0.06555    0.27077 =
         0.03904    0.00000    0.00895    0.00000
N6    3    0.258654    0.500000    0.679855    10.50000    0.05619    0.05656 =
         0.02947    0.00000   -0.00228    0.00000
N7    3    0.589143    0.500000    0.364188    10.50000    0.02083    0.04393 =
         0.03334    0.00000   -0.00058    0.00000
C8    1    0.235229    0.735850    0.250070    11.00000    0.07150    0.05262 =
         0.06492    0.01348   -0.01514    0.00949
AFIX 137
H8A   2    0.308722    0.749936    0.168266    11.00000   -1.50000
H8B   2    0.195711    0.794613    0.292964    11.00000   -1.50000
H8C   2    0.144742    0.699090    0.196775    11.00000   -1.50000
AFIX   0
C9    1    0.322044    0.680411    0.391719    11.00000    0.05199    0.04404 =
         0.03423    0.00106    0.00543    0.00936
C10   1    0.420829    0.726795    0.520606    11.00000    0.07976    0.03892 =
         0.05114    0.00533   -0.00486   -0.00660
AFIX  43
H10   2    0.421492    0.793411    0.520614    11.00000   -1.20000
AFIX   0
C11   1    0.519076    0.679636    0.649996    11.00000    0.05250    0.04893 =
         0.03733   -0.01299    0.00835   -0.00819
C12   1    0.614961    0.737336    0.794854    11.00000    0.10431    0.06768 =
         0.04196   -0.02302    0.00174   -0.02072
AFIX 137
H12A  2    0.593593    0.711695    0.902395    11.00000   -1.50000
H12B  2    0.581318    0.803178    0.786783    11.00000   -1.50000
H12C  2    0.729767    0.733118    0.785716    11.00000   -1.50000
AFIX   0
C13   1    0.750521    0.500000    0.415282    10.50000    0.02649    0.04700 =
         0.03115    0.00000   -0.01368    0.00000
AFIX  43
H13   2    0.785141    0.500000    0.531482    10.50000   -1.20000
AFIX   0
C14   1    0.868574    0.500000    0.304451    10.50000    0.04322    0.04953 =
         0.04687    0.00000    0.00188    0.00000
AFIX  43
H14   2    0.978665    0.500000    0.347478    10.50000   -1.20000
AFIX   0
C15   1    0.823225    0.500000    0.129080    10.50000    0.05540    0.04284 =
         0.04086    0.00000    0.00682    0.00000
C16   1    0.656935    0.500000    0.074517    10.50000    0.05457    0.05454 =
         0.02560    0.00000    0.00423    0.00000
AFIX  43
H16   2    0.620875    0.500000   -0.041379    10.50000   -1.20000
AFIX   0
C17   1    0.543929    0.500000    0.189997    10.50000    0.03957    0.05162 =
         0.02423    0.00000   -0.00662    0.00000
AFIX  43
H17   2    0.433318    0.500000    0.149096    10.50000   -1.20000
AFIX   0
C18   1    0.947689    0.500000    0.012139    10.50000    0.07286    0.09775 =
         0.06363    0.00000    0.01221    0.00000
AFIX 137
H18A  2    0.907928    0.534862   -0.088939    10.50000   -1.50000
H18B  2    0.971391    0.435229   -0.017372    10.50000   -1.50000
H18C  2    1.045363    0.529909    0.066045    10.50000   -1.50000
AFIX   0
HKLF 4
REM  mo_180207ohbaac4mepy_0m1a_c.res in Cm
REM R1 =  0.0309 for    1754 Fo > 4sig(Fo)  and  0.0363 for all    1810 data
REM    134 parameters refined using      3 restraints
END
WGHT      0.0116      1.2324
REM Highest difference peak  0.351,  deepest hole -0.371,  1-sigma level  0.072
Q1    1   0.2214  0.5767  0.7185  11.00000  0.05    0.35
Q2    1   0.6296  0.5779  0.3153  11.00000  0.05    0.32
Q3    1   0.8910  0.5000  0.0687  10.50000  0.05    0.30
Q4    1   0.6702  0.5652  0.3817  11.00000  0.05    0.28
Q5    1   1.2025  0.5000  0.2082  10.50000  0.05    0.27
Q6    1   1.0764  0.5000  0.1846  10.50000  0.05    0.27
Q7    1   1.0954  0.5000  0.4479  10.50000  0.05    0.27
Q8    1   0.4007  0.6981  0.4284  11.00000  0.05    0.26
Q9    1   0.7420  0.5000  0.5839  10.50000  0.05    0.26
Q10   1   0.4420  0.6979  0.6261  11.00000  0.05    0.26
;
_shelx_res_checksum     70247
data_III
_audit_creation_method     'SHELXL-2014/7'
_chemical_name_systematic
;\
<i>trans</i>-Bis(acetylacetonato-\k^2^<i>O</i>,<i>O</i>')(3-hydroxypyridine-\
\k<i>N</i>)(nitro)cobalt(III) monohydrate
;
_chemical_name_common     ?
_chemical_formula_moiety     'C15 H19 Co N2 O7, H2 O'
_chemical_formula_sum     'C15 H21 Co N2 O8'
_chemical_formula_structural     '(Co (C5 H7 O2)2 (N O2) (C5 H5 N O)) (H2 O)'
_chemical_formula_iupac     '[Co (C5 H7 O2)2 (N O2) (C5 H5 N O)] , H2 O'
_chemical_formula_weight     416.27
_chemical_melting_point     ?
_space_group_crystal_system     orthorhombic
_space_group_name_H-M_alt     'P n m a'
_space_group_name_Hall     '-P 2ac 2n'
loop_
    _space_group_symop_operation_xyz
    'x, y, z'
    '-x+1/2, -y, z+1/2'
    '-x, y+1/2, -z'
    'x+1/2, -y+1/2, -z+1/2'
    '-x, -y, -z'
    'x-1/2, y, -z-1/2'
    'x, -y-1/2, z'
    '-x-1/2, y-1/2, z-1/2'
_cell_length_a     12.3811(4)
_cell_length_b     14.0483(5)
_cell_length_c     10.6443(3)
_cell_angle_alpha     90
_cell_angle_beta     90
_cell_angle_gamma     90
_cell_volume     1851.40(10)
_cell_formula_units_Z     4
_cell_measurement_reflns_used     9558
_cell_measurement_theta_min     2.40
_cell_measurement_theta_max     27.87
_cell_measurement_temperature     301
_exptl_crystal_description     'needle'
_exptl_crystal_colour     'dark red'
_exptl_crystal_size_max     0.35
_exptl_crystal_size_mid     0.11
_exptl_crystal_size_min     0.08
_exptl_crystal_density_diffrn     1.493
_exptl_crystal_density_meas     ?
_exptl_crystal_density_method     'not measured'
_exptl_crystal_F_000     864
_exptl_absorpt_coefficient_mu     0.971
_exptl_absorpt_correction_type     integration
_exptl_absorpt_process_details
;
(SADABS; Bruker, 2016)
;
_exptl_absorpt_correction_T_min     0.780
_exptl_absorpt_correction_T_max     0.938
_diffrn_ambient_temperature     301
_diffrn_source     ?
_diffrn_radiation_type     MoK\a
_diffrn_radiation_wavelength     0.71073
_diffrn_measurement_device_type     'Bruker D8 VENTURE'
_diffrn_measurement_method     '\f and \w scans'
_diffrn_detector_area_resol_mean     ?
_diffrn_reflns_number     19560
_diffrn_reflns_av_R_equivalents     0.0316
_diffrn_reflns_av_unetI/netI     0.0260
_diffrn_reflns_theta_min     2.523
_diffrn_reflns_theta_max     27.967
_diffrn_reflns_theta_full     25.242
_diffrn_measured_fraction_theta_max     0.986
_diffrn_measured_fraction_theta_full     0.993
_diffrn_reflns_limit_h_min     -16
_diffrn_reflns_limit_h_max     15
_diffrn_reflns_limit_k_min     -18
_diffrn_reflns_limit_k_max     17
_diffrn_reflns_limit_l_min     -14
_diffrn_reflns_limit_l_max     14
_refine_special_details     ?
_reflns_number_total     2292
_reflns_number_gt     1887
_reflns_threshold_expression     'I > 2\s(I)'
_refine_ls_structure_factor_coef     Fsqd
_refine_ls_matrix_type     full
_refine_ls_R_factor_all     0.0490
_refine_ls_R_factor_gt     0.0318
_refine_ls_wR_factor_gt     0.0656
_refine_ls_wR_factor_ref     0.0874
_refine_ls_goodness_of_fit_ref     1.096
_refine_ls_restrained_S_all     1.094
_refine_ls_number_reflns     2292
_refine_ls_number_parameters     165
_refine_ls_number_restraints     16
_refine_ls_hydrogen_treatment     mixed
_refine_ls_weighting_scheme     calc
_refine_ls_weighting_details
              'w=1/[\s^2^(Fo^2^)+(0.0204P)^2^+2.0145P] where P=(Fo^2^+2Fc^2^)/3'
_atom_sites_solution_hydrogens     mixed
_atom_sites_solution_primary     ?
_atom_sites_solution_secondary     ?
_refine_ls_shift/su_max     0.000
_refine_ls_shift/su_mean     0.000
_refine_diff_density_max     0.461
_refine_diff_density_min     -0.460
_refine_ls_extinction_method     none
_refine_ls_extinction_coef     .
loop_
    _atom_type_symbol
    _atom_type_description
    _atom_type_scat_dispersion_real
    _atom_type_scat_dispersion_imag
    _atom_type_scat_source
    'C' 'C' 0.0033 0.0016
                         'International Tables Vol C Tables 4.2.6.8 and 6.1.1.4'
    'H' 'H' 0.0000 0.0000
                         'International Tables Vol C Tables 4.2.6.8 and 6.1.1.4'
    'N' 'N' 0.0061 0.0033
                         'International Tables Vol C Tables 4.2.6.8 and 6.1.1.4'
    'O' 'O' 0.0106 0.0060
                         'International Tables Vol C Tables 4.2.6.8 and 6.1.1.4'
    'Co' 'Co' 0.3494 0.9721
                         'International Tables Vol C Tables 4.2.6.8 and 6.1.1.4'
_computing_data_collection
;
APEX3 (Bruker, 2016)
;
_computing_cell_refinement
;
SAINT (Bruker, 2016)
;
_computing_data_reduction
;
SAINT (Bruker, 2016)
;
_computing_structure_solution
;
SHELXT (Sheldrick, 2015a)
;
_computing_structure_refinement
;
SHELXL2014  (Sheldrick, 2015b)
;
_computing_molecular_graphics
;
Mercury (Macrae <i>et al.</i>, 2008) and CAVITY (Ohashi <i>et al.</i>,
1981)
;
_computing_publication_material
;
SHELXL2014 (Sheldrick, 2015b) and publCIF (Westrip, 2010)
;
loop_
    _atom_site_type_symbol
    _atom_site_label
    _atom_site_fract_x
    _atom_site_fract_y
    _atom_site_fract_z
    _atom_site_U_iso_or_equiv
    _atom_site_adp_type
    _atom_site_calc_flag
    _atom_site_occupancy
    _atom_site_disorder_assembly
    _atom_site_disorder_group
    Co Co1 0.35185(3) 0.7500 0.39108(4) 0.03386(13) Uani d 1 A .
    O O2 0.44528(12) 0.66083(11) 0.31791(14) 0.0410(3) Uani d 1 . .
    O O3 0.25897(12) 0.66025(12) 0.46516(14) 0.0439(4) Uani d 1 . .
    O O4 0.2376(4) 0.6750(2) 0.1940(3) 0.076(3) Uani d 0.672(16) A 1
    O O5A 0.1771(13) 0.7215(16) 0.2462(12) 0.078(12) Uani d 0.164(8) A -2
    O O5B 0.3040(13) 0.7736(15) 0.1426(10) 0.076(13) Uani d 0.164(8) A -2
    O O6 0.4018(2) 0.7500 0.8767(2) 0.0756(10) Uani d 1 A .
    H H6 0.446(3) 0.7500 0.936(4) 0.113 Uiso d 1 . .
    O O7 0.5265(3) 0.7776(6) 1.0691(3) 0.088(4) Uani d 0.5 B -1
    H H7A 0.502(5) 0.784(6) 1.141(3) 0.132 Uiso d 0.5 C -1
    H H7B 0.5927(18) 0.785(6) 1.068(6) 0.132 Uiso d 0.5 D -1
    N N8 0.2659(2) 0.7500 0.2415(3) 0.0440(6) Uani d 1 . .
    N N9 0.44358(19) 0.7500 0.5455(2) 0.0359(5) Uani d 1 . .
    C C10 0.5278(2) 0.5157(2) 0.2729(3) 0.0669(8) Uani d 1 . .
    H H10A 0.5146 0.5128 0.1841 0.100 Uiso calc 1 . .
    H H10B 0.5295 0.4523 0.3067 0.100 Uiso calc 1 . .
    H H10C 0.5960 0.5462 0.2880 0.100 Uiso calc 1 . .
    C C11 0.43951(19) 0.57141(17) 0.3353(2) 0.0454(5) Uani d 1 . .
    C C12 0.3602(2) 0.52607(18) 0.4046(3) 0.0581(7) Uani d 1 . .
    H H12 0.3649 0.4603 0.4123 0.070 Uiso calc 1 . .
    C C13 0.2749(2) 0.57064(18) 0.4630(2) 0.0493(6) Uani d 1 . .
    C C14 0.1918(3) 0.5134(2) 0.5334(3) 0.0771(9) Uani d 1 . .
    H H14A 0.2089 0.5138 0.6214 0.116 Uiso calc 1 . .
    H H14B 0.1920 0.4491 0.5030 0.116 Uiso calc 1 . .
    H H14C 0.1217 0.5409 0.5208 0.116 Uiso calc 1 . .
    C C15 0.3987(2) 0.7500 0.6592(3) 0.0416(7) Uani d 1 A .
    H H15 0.3237 0.7500 0.6647 0.050 Uiso calc 1 . .
    C C16 0.4571(3) 0.7500 0.7686(3) 0.0440(7) Uani d 1 . .
    C C17 0.5695(3) 0.7500 0.7601(3) 0.0449(7) Uani d 1 A .
    H H17 0.6122 0.7500 0.8320 0.054 Uiso calc 1 . .
    C C18 0.6153(3) 0.7500 0.6424(3) 0.0449(7) Uani d 1 . .
    H H18 0.6901 0.7500 0.6343 0.054 Uiso calc 1 A .
    C C19 0.5519(2) 0.7500 0.5370(3) 0.0404(7) Uani d 1 A .
    H H19 0.5843 0.7500 0.4581 0.048 Uiso calc 1 . .
loop_
    _atom_site_aniso_label
    _atom_site_aniso_U_11
    _atom_site_aniso_U_22
    _atom_site_aniso_U_33
    _atom_site_aniso_U_12
    _atom_site_aniso_U_13
    _atom_site_aniso_U_23
    Co1 0.0317(2) 0.0381(2) 0.0318(2) 0.000 0.00176(15) 0.000
    O2 0.0397(8) 0.0418(8) 0.0415(8) 0.0026(7) 0.0031(6) -0.0036(7)
    O3 0.0383(8) 0.0528(9) 0.0407(8) -0.0074(7) 0.0028(7) 0.0044(7)
    O4 0.106(6) 0.0559(19) 0.066(4) -0.003(2) -0.039(4) -0.0118(16)
    O5A 0.053(7) 0.15(3) 0.036(5) -0.045(13) -0.016(5) 0.009(9)
    O5B 0.069(8) 0.12(4) 0.035(5) -0.040(15) 0.009(5) 0.023(9)
    O6 0.0423(14) 0.152(3) 0.0329(13) 0.000 -0.0008(11) 0.000
    O7 0.0508(19) 0.175(12) 0.0375(16) -0.014(3) -0.0008(14) -0.015(3)
    N8 0.0380(14) 0.0506(16) 0.0434(15) 0.000 -0.0011(12) 0.000
    N9 0.0311(12) 0.0414(13) 0.0352(13) 0.000 -0.0007(10) 0.000
    C10 0.0668(18) 0.0595(16) 0.0743(19) 0.0186(14) -0.0060(15) -0.0180(15)
    C11 0.0503(13) 0.0424(12) 0.0435(12) 0.0061(10) -0.0125(10) -0.0060(10)
    C12 0.0725(18) 0.0372(12) 0.0645(16) -0.0016(12) -0.0020(14) 0.0066(12)
    C13 0.0523(14) 0.0518(14) 0.0437(12) -0.0124(11) -0.0083(11) 0.0127(11)
    C14 0.078(2) 0.079(2) 0.075(2) -0.0267(17) 0.0003(17) 0.0309(17)
    C15 0.0322(14) 0.0586(19) 0.0339(15) 0.000 0.0036(12) 0.000
    C16 0.0418(17) 0.060(2) 0.0299(15) 0.000 0.0006(13) 0.000
    C17 0.0380(16) 0.0575(19) 0.0391(16) 0.000 -0.0096(13) 0.000
    C18 0.0296(14) 0.0544(19) 0.0507(19) 0.000 -0.0025(13) 0.000
    C19 0.0332(15) 0.0466(17) 0.0414(16) 0.000 0.0032(13) 0.000
_geom_special_details
;
 All esds (except the esd in the dihedral angle between two l.s. planes)
 are estimated using the full covariance matrix.  The cell esds are taken
 into account individually in the estimation of esds in distances, angles
 and torsion angles; correlations between esds in cell parameters are only
 used when they are defined by crystal symmetry.  An approximate (isotropic)
 treatment of cell esds is used for estimating esds involving l.s. planes.
;
loop_
    _geom_bond_atom_site_label_1
    _geom_bond_atom_site_label_2
    _geom_bond_site_symmetry_2
    _geom_bond_distance
    _geom_bond_publ_flag
    Co1 O2 7_575 1.8745(15) ?
    Co1 O2 . 1.8745(15) ?
    Co1 O3 . 1.8799(15) ?
    Co1 O3 7_575 1.8800(15) ?
    Co1 N8 . 1.915(3) ?
    Co1 N9 . 1.998(2) ?
    O2 C11 . 1.272(3) ?
    O3 C13 . 1.274(3) ?
    O4 N8 . 1.220(3) ?
    O5A N8 . 1.172(13) ?
    O5B N8 . 1.200(13) ?
    O6 C16 . 1.340(4) ?
    O6 H6 . 0.84(2) ?
    O7 H7A . 0.83(2) ?
    O7 H7B . 0.83(2) ?
    N8 O4 7_575 1.220(3) ?
    N9 C15 . 1.332(4) ?
    N9 C19 . 1.344(4) ?
    C10 C11 . 1.500(3) ?
    C10 H10A . 0.9600 ?
    C10 H10B . 0.9600 ?
    C10 H10C . 0.9600 ?
    C11 C12 . 1.384(4) ?
    C12 C13 . 1.376(4) ?
    C12 H12 . 0.9300 ?
    C13 C14 . 1.505(3) ?
    C14 H14A . 0.9600 ?
    C14 H14B . 0.9600 ?
    C14 H14C . 0.9600 ?
    C15 C16 . 1.371(4) ?
    C15 H15 . 0.9300 ?
    C16 C17 . 1.394(4) ?
    C17 C18 . 1.376(5) ?
    C17 H17 . 0.9300 ?
    C18 C19 . 1.370(4) ?
    C18 H18 . 0.9300 ?
    C19 H19 . 0.9300 ?
loop_
    _geom_angle_atom_site_label_1
    _geom_angle_atom_site_label_2
    _geom_angle_atom_site_label_3
    _geom_angle_site_symmetry_1
    _geom_angle_site_symmetry_3
    _geom_angle
    _geom_angle_publ_flag
    O2 Co1 O2 7_575 . 83.87(9) ?
    O2 Co1 O3 7_575 . 179.59(7) ?
    O2 Co1 O3 . . 95.94(7) ?
    O2 Co1 O3 7_575 7_575 95.94(7) ?
    O2 Co1 O3 . 7_575 179.59(7) ?
    O3 Co1 O3 . 7_575 84.24(10) ?
    O2 Co1 N8 7_575 . 89.85(8) ?
    O2 Co1 N8 . . 89.85(8) ?
    O3 Co1 N8 . . 90.51(8) ?
    O3 Co1 N8 7_575 . 90.51(8) ?
    O2 Co1 N9 7_575 . 89.49(7) ?
    O2 Co1 N9 . . 89.49(7) ?
    O3 Co1 N9 . . 90.14(7) ?
    O3 Co1 N9 7_575 . 90.14(7) ?
    N8 Co1 N9 . . 179.12(11) ?
    C11 O2 Co1 . . 124.40(16) ?
    C13 O3 Co1 . . 124.08(16) ?
    C16 O6 H6 . . 108(4) ?
    H7A O7 H7B . . 111(5) ?
    O5A N8 O5B . . 120.1(9) ?
    O4 N8 O4 . 7_575 119.5(4) ?
    O5A N8 Co1 . . 119.1(6) ?
    O5B N8 Co1 . . 120.7(7) ?
    O4 N8 Co1 . . 120.26(19) ?
    O4 N8 Co1 7_575 . 120.26(19) ?
    C15 N9 C19 . . 118.6(3) ?
    C15 N9 Co1 . . 120.7(2) ?
    C19 N9 Co1 . . 120.7(2) ?
    C11 C10 H10A . . 109.5 ?
    C11 C10 H10B . . 109.5 ?
    H10A C10 H10B . . 109.5 ?
    C11 C10 H10C . . 109.5 ?
    H10A C10 H10C . . 109.5 ?
    H10B C10 H10C . . 109.5 ?
    O2 C11 C12 . . 124.9(2) ?
    O2 C11 C10 . . 114.2(2) ?
    C12 C11 C10 . . 120.9(2) ?
    C13 C12 C11 . . 125.2(2) ?
    C13 C12 H12 . . 117.4 ?
    C11 C12 H12 . . 117.4 ?
    O3 C13 C12 . . 125.2(2) ?
    O3 C13 C14 . . 114.4(3) ?
    C12 C13 C14 . . 120.4(3) ?
    C13 C14 H14A . . 109.5 ?
    C13 C14 H14B . . 109.5 ?
    H14A C14 H14B . . 109.5 ?
    C13 C14 H14C . . 109.5 ?
    H14A C14 H14C . . 109.5 ?
    H14B C14 H14C . . 109.5 ?
    N9 C15 C16 . . 123.4(3) ?
    N9 C15 H15 . . 118.3 ?
    C16 C15 H15 . . 118.3 ?
    O6 C16 C15 . . 117.4(3) ?
    O6 C16 C17 . . 124.4(3) ?
    C15 C16 C17 . . 118.2(3) ?
    C18 C17 C16 . . 118.1(3) ?
    C18 C17 H17 . . 121.0 ?
    C16 C17 H17 . . 121.0 ?
    C19 C18 C17 . . 120.6(3) ?
    C19 C18 H18 . . 119.7 ?
    C17 C18 H18 . . 119.7 ?
    N9 C19 C18 . . 121.1(3) ?
    N9 C19 H19 . . 119.5 ?
    C18 C19 H19 . . 119.5 ?
loop_
    _geom_torsion_atom_site_label_1
    _geom_torsion_atom_site_label_2
    _geom_torsion_atom_site_label_3
    _geom_torsion_atom_site_label_4
    _geom_torsion_site_symmetry_1
    _geom_torsion_site_symmetry_2
    _geom_torsion_site_symmetry_3
    _geom_torsion_site_symmetry_4
    _geom_torsion
    _geom_torsion_publ_flag
    O2 Co1 O2 C11 7_575 . . . 173.79(14) ?
    O3 Co1 O2 C11 . . . . -5.84(18) ?
    N8 Co1 O2 C11 . . . . -96.34(18) ?
    N9 Co1 O2 C11 . . . . 84.25(18) ?
    O2 Co1 O3 C13 . . . . 4.64(19) ?
    O3 Co1 O3 C13 7_575 . . . -174.99(15) ?
    N8 Co1 O3 C13 . . . . 94.55(19) ?
    N9 Co1 O3 C13 . . . . -84.86(18) ?
    Co1 O2 C11 C12 . . . . 3.9(3) ?
    Co1 O2 C11 C10 . . . . -176.26(16) ?
    O2 C11 C12 C13 . . . . 1.3(4) ?
    C10 C11 C12 C13 . . . . -178.6(2) ?
    Co1 O3 C13 C12 . . . . -1.4(3) ?
    Co1 O3 C13 C14 . . . . 177.53(16) ?
    C11 C12 C13 O3 . . . . -2.6(4) ?
    C11 C12 C13 C14 . . . . 178.5(2) ?
    C19 N9 C15 C16 . . . . 0.0000(10)
                                    ?
    Co1 N9 C15 C16 . . . . 180.0000(10)
                                      ?
    N9 C15 C16 O6 . . . . 180.0000(10)
                                     ?
    N9 C15 C16 C17 . . . . 0.0000(10)
                                    ?
    O6 C16 C17 C18 . . . . 180.0000(10)
                                      ?
    C15 C16 C17 C18 . . . . 0.0000(10)
                                     ?
    C16 C17 C18 C19 . . . . 0.0000(10)
                                     ?
    C15 N9 C19 C18 . . . . 0.0000(10)
                                    ?
    Co1 N9 C19 C18 . . . . 180.000000 ?
    C17 C18 C19 N9 . . . . 0.0000(10)
                                    ?
loop_
    _geom_hbond_atom_site_label_D
    _geom_hbond_atom_site_label_H
    _geom_hbond_atom_site_label_A
    _geom_hbond_site_symmetry_A
    _geom_hbond_distance_DH
    _geom_hbond_distance_HA
    _geom_hbond_distance_DA
    _geom_hbond_angle_DHA
    O6 H6 O7 . 0.84(2) 1.77(2) 2.593(4) 166(3)
    O6 H6 O7 7_575 0.84(2) 1.77(2) 2.593(4) 166(3)
    O7 H7A O2 7_576 0.83(2) 2.15(3) 2.962(4) 165(8)
    O7 H7B O3 4_566 0.83(2) 2.23(3) 3.030(5) 164(8)
    C10 H10C O4 6_656 0.96 2.53 3.446(5) 160.5
    C19 H19 O5A 6_656 0.93 2.49 3.413(11) 170.5
    C19 H19 O5A 4_565 0.93 2.49 3.413(11) 170.5
_shelx_space_group_comment
;
The symmetry employed for this shelxl refinement is uniquely defined
by the following loop, which should always be used as a source of
symmetry information in preference to the above space-group names.
They are only intended as comments.
;
_shelx_estimated_absorpt_T_min     0.727
_shelx_estimated_absorpt_T_max     0.926
_shelx_hkl_file
;
   0   0   2    3.45    0.16
   0   0   2    3.40    0.21
   0   0   2    3.26    0.21
   0   0  -2    3.24    0.22
   0   0  -2    3.56    0.20
   0   0  -2    3.23    0.15
   0   0  -3    0.06    0.06
   0   0   3    0.00    0.04
   0   0   3    0.07    0.07
   0   0   3    0.02    0.06
   0   0  -3    0.06    0.04
   0   0  -3    0.40    0.10
   0   0  -4   13.85    0.59
   0   0   4   14.68    0.53
   0   0   4   15.06    0.63
   0   0   4   14.26    0.66
   0   0  -4   14.66    0.67
   0   0  -4   13.73    0.48
   0   0   5    0.03    0.07
   0   0  -5   -0.01    0.08
   0   0   5    0.00    0.08
   0   0  -5    0.01    0.05
   0   0   5    0.13    0.10
   0   0  -6   11.83    0.48
   0   0  -6   12.00    0.64
   0   0   6   11.36    0.67
   0   0   6   11.07    0.54
   0   0   6   11.74    0.71
   0   0  -7    0.01    0.09
   0   0   7    0.20    0.14
   0   0  -7    0.15    0.10
   0   0   7    0.13    0.16
   0   0   8    8.51    0.71
   0   0   8    8.26    0.69
   0   0  -8    7.69    0.43
   0   0  -8    8.72    0.51
   0   0  -8    7.95    0.61
   0   0   9   -0.19    0.15
   0   0  -9   -0.08    0.13
   0   0  -9    0.08    0.12
   0   0   9   -0.07    0.14
   0   0  -9    0.02    0.17
   0   0 -10    0.56    0.32
   0   0  10    0.33    0.28
   0   0 -10    0.11    0.11
   0   0  11   -0.03    0.24
   0   0 -11    0.08    0.20
   0   0 -11   -0.17    0.08
   0   0  11    0.18    0.31
   0   0  12    5.89    0.83
   0   0  13    0.19    0.43
   1   0   1  537.68   25.68
  -1   0  -1  562.42   26.16
   1   0   2    0.49    2.00
   1   0  -2    0.42    1.74
  -1   0   3  429.99    9.26
   1   0   3  426.80    9.27
  -1   0  -3  437.60    9.27
   1   0  -3  424.70    9.00
   1   0   4  342.91    7.32
   1   0   4  336.80    7.54
  -1   0   4  336.34    7.46
  -1   0  -4  332.66    7.25
  -1   0  -4  340.62    7.39
  -1   0  -4  341.70    7.54
  -1   0   4  345.64    7.55
   1   0  -4  337.55    7.20
   1   0  -4  345.22    7.44
   1   0   4  327.48    7.43
   1   0  -4  344.42    7.20
  -1   0   5    8.03    0.51
   1   0  -5    7.19    0.34
   1   0  -5    7.58    0.47
   1   0   5    6.87    0.40
  -1   0   5    6.76    0.49
  -1   0  -5    7.04    0.36
   1   0   5    7.23    0.51
   1   0  -5    6.78    0.32
  -1   0  -5    7.12    0.51
  -1   0  -5    7.07    0.45
   1   0   5    6.89    0.46
   1   0   6   49.96    1.52
   1   0  -6   52.70    1.41
  -1   0   6   53.53    1.72
  -1   0  -6   52.08    1.43
   1   0   6   52.03    1.76
  -1   0   6   54.17    1.78
   1   0  -6   53.71    1.67
  -1   0  -6   55.31    1.84
   1   0   6   51.56    1.69
  -1   0  -6   52.62    1.62
   1   0  -6   51.60    1.35
   1   0   7    2.21    0.35
  -1   0  -7    2.46    0.25
  -1   0  -7    1.55    0.29
   1   0   7    2.10    0.29
   1   0  -7    2.25    0.20
   1   0   7    1.72    0.32
   1   0  -7    2.05    0.33
  -1   0  -7    1.21    0.29
   1   0  -7    2.16    0.23
  -1   0   7    2.22    0.38
  -1   0   7    1.40    0.30
  -1   0  -8    1.33    0.34
  -1   0   8    0.77    0.27
   1   0   8    1.12    0.25
   1   0  -8    1.74    0.21
   1   0   8    1.23    0.33
   1   0   8    0.92    0.28
  -1   0   8    1.31    0.31
   1   0  -8    0.94    0.28
  -1   0  -8    1.58    0.24
  -1   0  -8    0.92    0.25
   1   0  -8    1.37    0.22
   1   0  -9    0.38    0.15
   1   0   9    0.37    0.20
   1   0   9    0.21    0.21
  -1   0   9    0.20    0.24
   1   0  -9    0.25    0.13
   1   0   9    0.39    0.26
  -1   0  -9    0.25    0.15
  -1   0  -9    0.00    0.18
   1   0  -9    0.27    0.23
  -1   0   9   -0.09    0.16
   1   0  10   15.78    1.08
  -1   0 -10   16.38    0.85
   1   0  10   15.13    1.07
  -1   0 -10   15.12    0.71
   1   0 -10   15.21    0.69
  -1   0  10   14.18    1.03
  -1   0  10   17.07    1.12
  -1   0  11    6.40    0.77
   1   0 -11    4.67    0.39
  -1   0  11    7.62    0.86
  -1   0 -11    6.79    0.58
   1   0  11    4.79    0.70
   1   0  11    7.05    0.78
  -1   0 -12   13.66    0.82
   1   0 -13   -0.14    0.09
  -1   0 -13   -0.09    0.16
   1   0  13   -0.40    0.25
  -1   0 -13   -0.42    0.31
   1   0 -13    0.08    0.17
  -1   0  14   -0.23    0.37
  -2   0   0    1.00    0.11
   2   0   0    1.20    0.11
   2   0   0    1.31    0.12
  -2   0   0    1.08    0.10
   2   0  -1  476.21   27.44
   2   0   1  433.65   27.10
  -2   0  -3  484.12   10.35
   2   0   3  475.63   10.21
   2   0   3  475.18   10.32
  -2   0  -4   18.83    0.81
   2   0  -4   18.21    0.74
   2   0   4   18.01    0.80
  -2   0  -4   17.18    0.64
   2   0   4   16.66    0.71
   2   0   4   18.42    0.68
  -2   0  -4   17.06    0.68
  -2   0   4   18.17    0.75
   2   0  -4   17.71    0.55
  -2   0   5   29.35    1.09
  -2   0  -5   28.26    0.92
  -2   0  -5   29.43    1.01
  -2   0  -5   26.94    1.12
   2   0  -5   29.66    0.82
   2   0  -5   29.28    0.83
   2   0   5   26.54    0.96
   2   0  -5   28.85    1.07
   2   0   5   29.17    1.14
   2   0   5   28.56    1.06
  -2   0   5   30.54    1.16
  -2   0  -6    0.86    0.20
  -2   0  -6    0.27    0.18
   2   0  -6    0.41    0.11
   2   0   6    0.49    0.16
  -2   0   6    0.77    0.23
   2   0  -6    0.56    0.19
  -2   0  -6    0.68    0.16
   2   0   6    0.60    0.21
   2   0  -6    0.70    0.13
  -2   0   6    0.48    0.18
   2   0   7   21.64    1.09
   2   0  -7   23.65    0.77
   2   0   7   23.89    1.10
   2   0   7   24.24    1.15
   2   0  -7   24.20    0.74
  -2   0  -7   24.08    1.01
  -2   0  -7   23.75    1.16
  -2   0  -7   22.41    0.86
  -2   0   7   23.51    1.14
   2   0  -7   24.35    1.07
  -2   0   7   23.91    1.11
  -2   0   8   18.54    1.07
   2   0  -8   21.08    1.18
   2   0   8   19.56    1.07
   2   0   8   18.69    0.91
  -2   0  -8   19.91    0.82
   2   0  -8   19.25    0.70
  -2   0   8   19.33    1.06
  -2   0  -8   21.01    1.16
   2   0  -8   20.10    0.66
  -2   0  -8   20.53    0.98
   2   0   8   20.29    1.11
  -2   0  -9    1.21    0.25
  -2   0  -9    1.08    0.36
  -2   0  -9    0.83    0.26
  -2   0   9    1.57    0.39
   2   0  -9    1.34    0.20
   2   0   9    1.08    0.30
   2   0  -9    0.98    0.16
   2   0   9    0.73    0.31
   2   0  -9    1.13    0.31
   2   0   9    1.55    0.32
  -2   0   9    0.78    0.29
  -2   0 -10    1.30    0.28
   2   0  10    0.97    0.35
  -2   0  10    1.17    0.39
  -2   0  10    1.26    0.38
   2   0  10    1.34    0.32
  -2   0 -10    0.51    0.36
   2   0  10    1.10    0.35
  -2   0 -10    1.29    0.38
   2   0 -10    1.19    0.20
   2   0  11   21.85    1.34
  -2   0  11   20.31    1.35
  -2   0  11   21.23    1.33
   2   0  11   20.69    1.32
  -2   0  12    4.78    0.74
   2   0  12    5.93    0.85
   2   0  13   -0.45    0.22
  -2   0 -13   -0.12    0.16
  -2   0 -13   -0.56    0.36
   3   0   0    0.04    0.06
  -3   0   0    0.00    0.05
  -3   0   0    0.03    0.04
   3   0   0    0.02    0.05
   3   0   1  174.77    3.84
   3   0  -1  174.16    3.77
  -3   0  -1  172.26    3.84
   3   0  -1  169.40    3.87
  -3   0   1  173.27    3.79
  -3   0   1  171.89    3.85
   3   0  -3   32.18    0.85
  -3   0   3   32.34    1.04
  -3   0  -3   29.81    0.96
  -3   0   3   32.37    0.90
  -3   0  -3   32.28    1.13
   3   0  -3   33.33    1.06
   3   0   3   31.80    1.00
  -3   0  -3   31.69    0.98
   3   0  -4  213.74    4.48
  -3   0   4  212.49    4.54
  -3   0   4  212.29    4.82
  -3   0  -4  203.73    4.93
   3   0  -4  208.10    4.83
  -3   0  -4  195.40    4.65
   3   0   4  198.41    4.70
  -3   0  -4  210.01    4.71
  -3   0   5  378.25    8.01
   3   0  -5  381.42    7.96
   3   0  -5  377.64    8.39
  -3   0  -5  383.11    8.27
  -3   0  -5  376.16    8.55
   3   0   5  377.18    8.28
  -3   0   5  366.65    8.39
  -3   0  -5  363.13    8.18
   3   0   6   82.04    2.29
  -3   0  -6   86.41    2.55
  -3   0  -6   78.89    2.20
   3   0  -6   83.41    2.01
  -3   0  -6   82.99    2.28
  -3   0   6   82.25    2.41
   3   0  -6   87.66    2.43
   3   0  -6   86.49    1.97
   3   0   6   77.75    2.47
   3   0   6   81.23    2.39
  -3   0  -7    2.86    0.44
  -3   0   7    2.82    0.43
  -3   0   7    2.94    0.46
  -3   0  -7    3.33    0.38
  -3   0  -7    3.83    0.36
   3   0   7    3.37    0.38
   3   0  -7    3.93    0.26
   3   0   7    4.00    0.49
   3   0  -7    2.86    0.40
   3   0  -7    3.64    0.25
   3   0   7    3.06    0.43
   3   0  -8   32.40    1.41
   3   0  -8   34.43    0.97
  -3   0  -8   34.02    1.21
   3   0   8   35.20    1.55
   3   0   8   33.36    1.46
  -3   0   8   34.58    1.50
   3   0  -8   34.04    0.96
  -3   0   8   36.29    1.57
  -3   0  -8   34.23    1.57
   3   0   8   34.01    1.34
  -3   0  -8   35.39    1.36
  -3   0   9   62.44    2.27
   3   0  -9   59.97    1.49
  -3   0  -9   62.69    2.35
  -3   0   9   63.30    2.31
   3   0   9   57.91    2.19
   3   0   9   60.21    2.04
   3   0  -9   61.12    1.52
  -3   0  -9   59.28    1.83
   3   0   9   59.84    2.27
   3   0  10    4.66    0.59
   3   0  10    4.50    0.65
   3   0 -10    5.00    0.28
   3   0  10    5.32    0.71
  -3   0 -10    5.28    0.61
  -3   0 -10    4.94    0.70
  -3   0 -10    5.59    0.50
  -3   0  10    4.40    0.65
  -3   0  10    5.00    0.71
   3   0  11    1.20    0.38
  -3   0  11    1.32    0.43
   3   0  11    1.12    0.42
  -3   0  11    1.14    0.43
  -3   0  12    3.10    0.62
   3   0  12    2.11    0.50
  -3   0 -13    0.89    0.47
  -3   0  13    2.00    0.56
   4   0   0   33.40    1.05
  -4   0   0   33.95    1.02
  -4   0   0   34.55    1.01
   4   0   0   34.77    1.00
  -4   0  -1   30.36    0.96
   4   0   1   33.24    0.98
  -4   0   1   29.78    0.96
   4   0  -1   32.24    1.02
   4   0  -1   31.08    0.92
  -4   0   1   32.15    0.93
   4   0  -2    1.87    0.18
  -4   0   2    1.92    0.22
   4   0  -2    1.31    0.20
   4   0   2    1.62    0.23
  -4   0   2    1.88    0.19
  -4   0  -2    1.76    0.23
   4   0  -3  435.43    9.12
  -4   0  -3  422.89    9.55
  -4   0  -3  408.21    9.28
  -4   0   3  440.35    9.19
  -4   0   3  428.08    9.37
   4   0   3  430.65    9.33
   4   0  -3  446.41    9.42
  -4   0  -4  761.15   17.17
  -4   0  -4  832.94   16.92
  -4   0  -5   85.50    2.31
  -4   0   5   86.05    2.15
   4   0   5   90.32    2.40
   4   0  -5   88.16    2.06
   4   0  -5   87.39    2.47
  -4   0   5   87.83    2.46
  -4   0  -5   86.21    2.60
  -4   0  -5   88.97    2.37
  -4   0   6   24.17    0.79
  -4   0   6   23.78    1.08
   4   0  -6   23.09    1.07
  -4   0  -6   24.59    1.19
  -4   0  -6   22.98    0.94
  -4   0  -6   23.25    0.96
   4   0   6   24.68    1.02
   4   0  -6   23.87    0.72
  -4   0  -7   59.20    2.13
  -4   0   7   57.59    2.00
  -4   0  -7   58.12    1.84
   4   0  -7   58.10    1.53
  -4   0  -7   57.70    1.78
   4   0   7   57.50    1.89
   4   0  -7   60.21    2.01
   4   0  -7   59.68    1.46
   4   0  -8   73.91    1.82
  -4   0   8   74.26    2.56
  -4   0  -8   75.53    2.28
   4   0   8   71.25    2.29
  -4   0  -8   73.59    2.17
   4   0  -8   75.38    2.44
   4   0  -8   74.83    1.77
  -4   0  -8   73.44    2.58
  -4   0   8   77.78    2.51
   4   0   9    9.98    0.79
   4   0  -9    9.46    0.39
  -4   0  -9   11.76    1.15
  -4   0   9    9.66    0.99
  -4   0  -9   11.03    0.70
  -4   0   9   10.94    0.90
   4   0  -9   11.11    0.40
   4   0  10   30.47    1.42
  -4   0 -10   29.07    1.63
  -4   0 -10   32.02    1.27
  -4   0 -10   30.15    1.39
  -4   0  10   33.13    1.63
  -4   0  10   32.39    1.65
   4   0  11   12.72    0.94
  -4   0  11   11.68    1.07
  -4   0  11   13.83    1.11
  -4   0  12    0.07    0.35
  -4   0  12   -0.36    0.22
  -4   0 -12   -0.29    0.13
  -4   0 -13   -0.33    0.20
  -4   0  13    0.32    0.45
  -4   0  13   -0.30    0.28
  -5   0   0    0.03    0.07
   5   0   0    0.07    0.09
  -5   0   0    0.01    0.09
  -5   0  -1   34.53    1.10
   5   0   1   36.17    1.11
   5   0  -1   34.49    1.05
  -5   0  -1   33.09    1.08
   5   0  -1   34.59    1.15
  -5   0   1   32.99    1.09
  -5   0   1   34.14    1.06
  -5   0  -2   43.29    1.36
   5   0  -2   44.65    1.42
   5   0  -2   46.37    1.28
   5   0   2   50.35    1.53
  -5   0   2   45.99    1.31
  -5   0   2   44.53    1.38
  -5   0   3   10.25    0.66
  -5   0  -3    9.61    0.55
   5   0   3   10.83    0.57
  -5   0   3   10.19    0.49
   5   0  -3    9.38    0.57
   5   0  -3   10.14    0.45
   5   0  -4   11.31    0.66
   5   0  -4   12.59    0.50
  -5   0   4   11.20    0.53
  -5   0   4   11.06    0.64
  -5   0  -4   10.15    0.59
   5   0   4   11.65    0.63
  -5   0  -4   11.57    0.60
  -5   0  -4   11.90    0.75
  -5   0   5    2.98    0.40
   5   0  -5    2.71    0.24
  -5   0  -5    2.68    0.33
  -5   0  -5    2.56    0.38
   5   0   5    2.85    0.38
   5   0  -5    3.22    0.39
  -5   0  -5    2.39    0.39
  -5   0   5    3.14    0.30
   5   0   6  215.76    5.09
  -5   0   6  180.91    4.66
  -5   0   6  209.17    5.16
  -5   0  -6  207.12    4.95
  -5   0  -6  212.66    4.97
  -5   0  -6  216.98    5.41
   5   0  -6  214.81    4.59
   5   0  -6  207.33    5.16
  -5   0   7    2.44    0.42
  -5   0  -7    1.94    0.33
  -5   0  -7    1.94    0.39
   5   0   7    1.66    0.33
   5   0  -7    2.28    0.22
   5   0  -7    2.05    0.39
  -5   0  -7    2.22    0.36
   5   0  -8  162.16    3.59
   5   0  -8  163.22    3.70
  -5   0  -8  164.32    4.17
  -5   0  -8  158.13    4.09
   5   0   8  166.90    4.31
  -5   0  -8  162.43    4.61
   5   0  -8  156.64    4.38
  -5   0  -9    6.85    0.76
  -5   0   9    7.37    0.79
  -5   0  -9    6.39    0.70
   5   0  -9    7.43    0.32
   5   0   9    7.24    0.71
  -5   0  -9    6.95    0.61
  -5   0  10   13.23    1.06
  -5   0 -10   11.81    0.79
  -5   0 -10   12.44    0.85
   5   0  10   10.81    0.90
  -5   0  11    1.08    0.43
  -5   0  11    1.72    0.50
  -5   0  12    2.73    0.74
  -5   0  13    2.16    0.67
  -6   0   0   82.98    2.23
  -6   0   0   83.57    2.24
   6   0   0   88.25    2.24
  -6   0   1    6.25    0.42
   6   0  -1    6.49    0.47
  -6   0   1    5.49    0.41
   6   0  -1    5.96    0.45
  -6   0  -1    6.22    0.44
   6   0   1    6.34    0.43
  -6   0  -1    6.61    0.44
  -6   0   2    6.27    0.41
   6   0  -2    6.52    0.40
  -6   0   2    5.96    0.43
   6   0  -2    6.40    0.48
   6   0   2    6.92    0.48
  -6   0  -2    6.37    0.45
   6   0  -3   30.79    1.20
  -6   0  -3   30.09    1.12
   6   0  -3   31.70    0.99
  -6   0   3   28.70    1.02
  -6   0   3   29.74    1.13
   6   0   3   30.47    1.14
   6   0  -4  103.72    2.47
  -6   0  -4  101.40    3.00
  -6   0  -4  100.77    2.70
  -6   0   4   97.37    2.73
  -6   0   4   99.13    2.55
   6   0   4   99.12    2.73
   6   0  -4  101.22    2.82
   6   0  -5    5.86    0.53
  -6   0   5    4.22    0.45
  -6   0  -5    4.41    0.42
  -6   0  -5    4.53    0.55
   6   0  -5    3.81    0.30
   6   0   5    4.12    0.43
  -6   0   5    4.63    0.37
  -6   0  -5    3.97    0.40
  -6   0   6   87.64    2.62
  -6   0   6   81.05    2.24
  -6   0  -6   83.75    2.45
   6   0  -6   86.74    2.12
  -6   0  -6   86.82    2.83
   6   0   6   89.92    2.59
  -6   0  -6   87.47    2.44
   6   0  -6   84.23    2.64
  -6   0  -7  153.79    3.94
  -6   0   7  159.98    4.22
  -6   0  -7  156.53    4.44
  -6   0   7  148.70    3.64
  -6   0  -7  147.60    3.94
   6   0  -7  156.45    3.51
   6   0   7  155.35    4.11
   6   0  -7  153.86    4.22
   6   0  -8   21.17    0.80
   6   0  -8   20.21    0.68
   6   0   8   21.02    1.16
  -6   0  -8   18.21    1.25
  -6   0  -8   20.99    1.04
  -6   0  -8   22.35    1.06
  -6   0  -9   10.10    0.75
   6   0  -9    9.25    0.38
   6   0   9   10.67    0.85
  -6   0  -9    9.16    0.71
  -6   0  -9    8.91    1.08
  -6   0   9   10.40    0.96
  -6   0  10   27.40    1.60
  -6   0 -10   28.31    1.54
  -6   0 -10   31.10    1.36
  -6   0  11    3.11    0.61
  -6   0  12   -0.04    0.30
  -6   0  12    0.15    0.39
  -6   0  13   -0.22    0.36
  -6   0 -13   -0.01    0.26
  -7   0   0   -0.02    0.10
   7   0   0   -0.05    0.09
  -7   0   0    0.03    0.13
  -7   0   1    6.39    0.46
   7   0  -1    5.63    0.42
   7   0  -1    5.80    0.49
  -7   0   1    6.41    0.54
  -7   0  -1    6.48    0.47
  -7   0  -1    6.06    0.45
   7   0   1    6.21    0.47
  -7   0  -2    6.84    0.49
  -7   0   2    7.19    0.50
  -7   0  -2    7.25    0.52
  -7   0   2    7.32    0.48
   7   0  -2    7.59    0.57
   7   0   2    6.92    0.51
   7   0  -2    7.23    0.46
   7   0  -3   24.30    1.10
  -7   0  -3   24.25    1.03
   7   0   3   24.50    1.04
  -7   0   3   24.13    1.08
  -7   0   3   24.08    1.03
   7   0  -3   25.27    0.92
   7   0  -4   61.49    2.07
   7   0  -4   64.57    1.91
   7   0   4   63.65    2.01
  -7   0   4   65.56    1.87
  -7   0   4   63.79    2.01
  -7   0  -4   61.84    1.96
  -7   0  -4   63.76    2.25
   7   0  -5  225.45    5.02
  -7   0  -5  224.74    5.77
  -7   0  -5  223.64    5.35
  -7   0   5  205.12    5.11
   7   0   5  218.61    5.40
   7   0  -5  217.49    5.50
  -7   0  -5  222.17    5.26
  -7   0   5  222.72    5.43
  -7   0  -6    1.63    0.39
  -7   0   6    2.36    0.42
   7   0  -6    1.21    0.31
  -7   0  -6    1.36    0.29
  -7   0   6    1.67    0.28
   7   0  -6    1.68    0.24
  -7   0  -6    1.58    0.34
   7   0   6    1.13    0.30
  -7   0   7    0.92    0.30
   7   0  -7    1.10    0.36
  -7   0   7    1.04    0.23
   7   0   7    0.98    0.31
  -7   0  -7    1.15    0.35
   7   0  -7    0.81    0.19
  -7   0  -7    1.00    0.30
  -7   0  -7    0.97    0.27
  -7   0  -8    8.29    0.67
  -7   0   8    8.20    0.49
  -7   0  -8    8.42    0.70
   7   0  -8    8.60    0.43
  -7   0  -8    7.07    0.85
   7   0   8    8.08    0.73
  -7   0  -9   89.04    3.11
  -7   0  -9   95.01    2.81
  -7   0  10   17.08    1.24
  -7   0  11    0.38    0.37
  -7   0 -11    0.92    0.35
  -7   0 -12   -0.19    0.22
  -7   0  12    0.02    0.40
  -7   0  12    0.23    0.35
   8   0   0    2.86    0.38
  -8   0   0    3.21    0.36
  -8   0   0    2.20    0.34
   8   0  -1   17.82    0.83
  -8   0   1   17.75    0.84
   8   0  -1   16.37    0.91
  -8   0  -1   19.00    0.90
  -8   0   1   18.44    0.86
   8   0   2   24.33    1.06
  -8   0  -2   24.06    1.05
   8   0  -2   23.72    1.13
  -8   0  -2   21.89    1.01
  -8   0   2   24.24    1.04
   8   0  -2   22.17    0.93
  -8   0   2   22.88    0.99
  -8   0  -3   80.51    2.40
  -8   0   3   79.52    2.28
  -8   0   3   79.72    2.38
   8   0  -3   81.85    2.22
   8   0  -3   81.39    2.52
   8   0   3   80.84    2.41
   8   0  -4   18.04    1.00
   8   0  -4   17.45    0.78
  -8   0   4   17.24    0.92
   8   0   4   18.90    0.97
  -8   0  -4   16.06    0.89
  -8   0   4   17.72    0.85
  -8   0   5   93.47    2.76
  -8   0  -5  105.28    2.91
  -8   0   5  111.62    3.09
   8   0  -5  105.54    2.69
  -8   0  -5  103.36    2.98
   8   0   5  106.76    3.07
  -8   0  -5  109.69    3.47
   8   0  -6   11.85    0.88
  -8   0  -6   13.77    0.85
  -8   0  -6   13.89    1.07
   8   0  -6   14.46    0.66
  -8   0   6   11.92    0.81
  -8   0  -6   12.38    0.77
   8   0   6   13.31    0.87
  -8   0   6   13.85    0.90
  -8   0  -7   36.65    1.52
   8   0  -7   36.55    1.17
  -8   0   7   35.03    1.29
  -8   0  -7   35.75    1.43
  -8   0   8   10.05    0.61
  -8   0  -8   10.07    0.73
   8   0  -8    9.38    0.49
  -8   0   9    9.64    0.89
  -8   0  -9    8.65    0.74
  -8   0 -10    4.96    0.69
  -8   0  10    4.50    0.72
  -8   0  11   17.49    1.36
  -8   0 -11   15.65    1.10
  -8   0 -12   -0.41    0.23
  -8   0  12   -0.44    0.37
  -8   0  12    0.73    0.69
  -9   0   0   -0.11    0.17
   9   0   0    0.05    0.15
  -9   0   0   -0.16    0.12
  -9   0   1   20.44    0.98
  -9   0  -1   20.25    0.95
   9   0   1   19.09    0.96
  -9   0  -1   18.87    0.97
  -9   0   1   19.58    0.94
   9   0  -1   19.26    0.92
  -9   0   2  120.18    3.27
  -9   0  -2  120.05    3.32
  -9   0   2  120.48    3.25
  -9   0  -2  126.15    3.30
   9   0  -2  123.14    3.49
   9   0  -2  119.64    3.18
   9   0   2  121.87    3.39
  -9   0  -3   32.69    1.38
  -9   0   3   36.53    1.41
   9   0  -3   33.32    1.24
  -9   0   3   32.81    1.30
   9   0   3   34.55    1.41
   9   0  -3   35.50    1.52
  -9   0  -3   34.34    1.37
  -9   0  -4   69.81    2.27
  -9   0   4   67.94    2.14
   9   0   4   69.46    2.30
  -9   0   4   74.45    2.31
   9   0  -4   66.90    3.17
   9   0  -4   69.77    2.03
  -9   0  -5    9.76    0.78
  -9   0  -5    9.77    0.72
  -9   0   5    9.73    0.67
  -9   0   5   10.12    0.78
   9   0   5   10.07    0.80
   9   0  -5   10.05    0.62
   9   0  -5    9.57    0.80
  -9   0  -5    9.68    0.87
  -9   0   6    3.22    0.56
   9   0  -6    3.86    0.39
  -9   0  -6    2.97    0.43
  -9   0   6    4.02    0.45
   9   0  -7    0.36    0.17
  -9   0   7    0.25    0.14
  -9   0  -7    0.24    0.23
  -9   0   8    1.89    0.34
  -9   0  -8    1.57    0.41
  -9   0   8    2.16    0.51
   9   0  -8    1.69    0.27
  -9   0  -9    0.50    0.27
  -9   0   9    0.61    0.34
  -9   0   9    0.57    0.20
  -9   0  -9    0.75    0.34
   9   0 -10   -0.33    0.12
   9   0 -10   -0.21    0.14
  -9   0 -11    2.75    0.57
  -9   0  11    3.22    0.73
 -10   0   0  240.05    5.74
 -10   0   0  239.42    5.81
  10   0   0  230.24    5.78
 -10   0   1    1.84    0.35
 -10   0  -1    1.40    0.35
 -10   0   1    1.64    0.37
 -10   0  -1    1.42    0.31
  10   0   1    2.14    0.37
  10   0  -1    1.81    0.35
 -10   0   2    1.77    0.35
 -10   0  -2    1.17    0.33
 -10   0   2    1.25    0.32
  10   0   2    0.98    0.29
  10   0  -2    1.63    0.31
  10   0  -2    1.18    0.34
 -10   0  -2    1.26    0.29
 -10   0   3   18.17    0.99
  10   0  -3   16.86    0.87
  10   0   3   15.96    0.96
 -10   0   3   17.19    0.94
 -10   0  -3   16.14    0.91
  10   0  -4    4.25    0.62
 -10   0   4    4.07    0.49
 -10   0   4    4.50    0.54
  10   0  -4    4.08    0.45
 -10   0  -4    4.98    0.55
 -10   0   5    1.44    0.32
 -10   0   5    1.28    0.36
  10   0  -5    0.93    0.26
 -10   0  -6    8.26    0.69
 -10   0   6    7.69    0.64
  10   0  -6    7.49    0.54
 -10   0   7   -0.09    0.22
  10   0  -7   -0.17    0.18
 -10   0  -7   -0.06    0.25
 -10   0   7    0.19    0.19
 -10   0  -7   -0.27    0.23
 -10   0   8    0.14    0.21
  10   0  -8    0.17    0.21
 -10   0  -8   -0.02    0.23
 -10   0  -8    0.20    0.30
 -10   0   8    0.35    0.36
 -10   0   9    1.95    0.50
 -10   0   9    2.57    0.36
 -10   0  -9    1.90    0.46
 -10   0  -9    2.29    0.50
 -10   0  10    5.23    0.84
 -10   0 -10    5.62    0.77
 -10   0 -11    0.65    0.48
 -11   0   0    0.24    0.20
 -11   0   0    0.43    0.22
  11   0   0    0.13    0.22
 -11   0  -1   96.03    3.00
  11   0  -1  102.39    2.97
 -11   0  -1  109.81    3.00
 -11   0   1  103.14    2.96
 -11   0   1   93.50    2.96
  11   0  -2   30.72    1.81
 -11   0   2   35.79    1.51
 -11   0  -2   37.15    1.47
 -11   0  -2   34.79    1.73
  11   0  -2   35.07    1.43
 -11   0   2   34.84    1.47
 -11   0   3    1.13    0.30
  11   0  -3    1.33    0.31
 -11   0  -3    1.61    0.34
  11   0  -3    1.16    0.36
 -11   0   3    1.33    0.35
 -11   0   4    0.20    0.24
 -11   0   4    0.07    0.22
 -11   0  -4   -0.04    0.18
 -11   0  -5    4.38    0.72
  11   0  -5    4.88    0.50
 -11   0  -5    4.35    0.58
 -11   0   5    5.56    0.59
 -11   0  -6    1.53    0.36
 -11   0  -6    1.99    0.44
 -11   0   6    1.53    0.38
  11   0  -6    1.07    0.29
 -11   0   6    1.70    0.37
  11   0  -7   -0.02    0.18
 -11   0  -7   -0.02    0.25
 -11   0   7    0.38    0.27
 -11   0   7    0.25    0.23
 -11   0   8    0.43    0.24
 -11   0   8   -0.03    0.28
  11   0  -8   -0.39    0.19
 -11   0  -8   -0.04    0.26
 -11   0  -8   -0.17    0.24
 -11   0   9    0.99    0.52
 -11   0  -9    0.89    0.41
 -11   0   9    0.98    0.30
 -11   0  10    0.84    0.42
 -11   0 -10    0.81    0.43
 -12   0   0    1.10    0.40
 -12   0   0    1.05    0.30
 -12   0  -1   84.19    2.75
 -12   0  -1   84.50    2.61
 -12   0   1   83.24    2.63
 -12   0   1   81.24    2.76
 -12   0  -2    0.55    0.28
 -12   0   2    0.41    0.26
 -12   0   2    0.18    0.22
 -12   0  -2    0.10    0.21
 -12   0   3   23.28    1.27
 -12   0   3   24.67    1.29
 -12   0  -3   25.27    1.23
  12   0  -3   23.58    1.35
 -12   0  -4    0.01    0.16
  12   0  -4    0.14    0.23
 -12   0   4    0.28    0.25
 -12   0  -5   -0.03    0.28
  12   0  -5    0.02    0.23
 -12   0   5   -0.06    0.23
 -12   0  -5    0.11    0.17
 -12   0   5    0.02    0.22
 -12   0  -6   -0.18    0.28
  12   0  -6    0.28    0.24
 -12   0   6    0.76    0.37
 -12   0  -6   -0.13    0.17
 -12   0   6    0.14    0.25
 -12   0   7    7.22    0.70
 -12   0  -7    9.98    0.96
  12   0  -7    6.66    0.62
 -12   0  -7    8.50    0.80
 -12   0   7    9.50    0.91
 -12   0   8    2.00    0.43
 -12   0  -8    1.18    0.46
 -12   0   8    1.76    0.60
 -12   0   9    0.19    0.27
 -12   0  -9    0.81    0.46
 -12   0   9    0.49    0.37
 -13   0   0    0.10    0.22
 -13   0   0   -0.03    0.25
 -13   0  -1   30.49    1.39
 -13   0   1   29.47    1.50
 -13   0   1   30.05    1.42
 -13   0  -1   31.92    1.56
 -13   0  -2    6.80    0.64
 -13   0  -3    0.00    0.15
 -13   0   3   -0.01    0.26
 -13   0  -3    0.21    0.24
 -13   0  -4    6.97    0.81
 -13   0   4    6.52    0.75
 -13   0   4    7.47    0.76
 -13   0   5    9.39    0.84
 -13   0  -5   10.45    0.94
 -13   0   5   10.88    0.96
 -13   0   6    1.77    0.48
 -13   0  -6    1.01    0.43
 -13   0  -6    0.84    0.42
 -13   0   7   -0.64    0.23
 -13   0  -7   -0.38    0.23
 -13   0  -7   -0.30    0.40
  13   0  -7   -0.67    0.37
 -13   0  -7   -0.34    0.23
 -13   0   7    0.10    0.37
 -13   0   8    0.39    0.33
 -13   0  -8    0.64    0.38
 -13   0   8   -0.14    0.44
 -14   0   0    4.38    0.67
 -14   0   1    0.58    0.34
 -14   0   1    0.14    0.20
 -14   0  -1    0.48    0.37
 -14   0  -2    0.63    0.36
 -14   0   2    0.43    0.30
 -14   0  -2   -0.08    0.18
 -14   0  -3    2.04    0.52
 -14   0   3    1.50    0.45
 -14   0   3    2.30    0.49
 -14   0   4   10.33    0.92
 -14   0   4    9.44    0.91
 -14   0  -4    6.79    1.00
 -14   0   5    4.87    0.71
 -14   0  -5    3.91    0.69
 -14   0   5    4.22    0.67
 -14   0   6    3.74    0.66
 -14   0  -6    4.28    0.76
 -14   0   6    4.40    0.67
 -14   0   7    2.94    0.65
 -14   0  -7    3.32    1.10
 -14   0   7    3.50    0.60
 -15   0   0    0.18    0.30
 -15   0   1    0.06    0.37
 -15   0  -1    0.52    0.39
 -15   0   1   -0.37    0.21
 -15   0  -1   -0.13    0.17
 -15   0  -2   -0.52    0.19
 -15   0   2   -0.13    0.25
 -15   0   3    2.05    0.50
 -15   0  -3    1.45    0.54
 -15   0   3    1.45    0.49
 -15   0   4    9.29    0.97
 -15   0  -4    6.70    0.83
 -15   0   4    8.11    0.93
 -15   0  -5    1.49    0.81
 -15   0   5    1.78    0.65
 -15   0   5    1.87    0.51
 -16   0   0   -0.36    0.26
 -16   0   0    0.59    0.41
 -16   0  -1    1.18    0.47
 -16   0   1    1.63    0.52
 -16   0   1   -0.08    0.27
 -16   0  -1   -0.41    0.26
 -16   0  -2    0.59    0.40
 -16   0  -2   -0.73    0.27
 -16   0   2   -0.09    0.25
 -16   0   2   -0.83    0.32
   0   1   2    0.06    0.04
   0  -1   2    0.03    0.04
   0   1  -2    0.04    0.05
   0   1   2    0.04    0.04
   0  -1   2   -0.04    0.04
   0   1   2    0.05    0.04
   0  -1  -2    0.10    0.05
   0  -1   2    0.02    0.02
   0   1  -2    0.04    0.03
   0   1  -2    0.10    0.05
   0  -1  -2   -0.01    0.03
   0  -1  -2    0.06    0.05
   0  -1  -3  158.17    3.49
   0  -1  -3  154.89    3.46
   0   1   3  152.54    3.55
   0   1  -3  156.17    3.65
   0   1   3  152.06    3.48
   0   1  -3  155.77    3.28
   0  -1   3  156.73    3.66
   0   1  -3  155.98    3.47
   0   1   3  152.22    3.47
   0  -1  -3  153.96    3.52
   0  -1   3  146.62    3.29
   0  -1   3  151.36    3.47
   0  -1   4   -0.06    0.08
   0  -1  -4    0.01    0.06
   0   1   4    0.01    0.09
   0  -1  -4   -0.02    0.08
   0   1   4    0.03    0.07
   0  -1   4    0.02    0.07
   0   1  -4    0.07    0.07
   0   1   4    0.04    0.07
   0  -1  -4    0.09    0.08
   0   1  -4    0.03    0.04
   0  -1   4   -0.01    0.04
   0   1  -4    0.07    0.08
   0   1   5    2.39    0.28
   0  -1   5    2.56    0.20
   0  -1  -5    2.33    0.23
   0   1   5    2.58    0.31
   0  -1   5    2.31    0.34
   0   1  -5    2.25    0.17
   0  -1  -5    2.61    0.29
   0  -1  -5    1.91    0.27
   0  -1   5    2.48    0.29
   0   1  -5    2.95    0.35
   0   1  -5    2.24    0.27
   0   1   5    2.17    0.25
   0   1   6    0.08    0.11
   0   1  -6    0.01    0.09
   0   1  -6    0.15    0.07
   0   1   6   -0.02    0.11
   0  -1   6   -0.05    0.12
   0  -1   6    0.06    0.11
   0  -1  -6    0.04    0.07
   0  -1   6    0.01    0.07
   0  -1  -6   -0.02    0.11
   0  -1   7    5.58    0.56
   0  -1  -7    5.79    0.48
   0   1  -7    4.83    0.46
   0   1   7    4.99    0.48
   0  -1   7    5.58    0.48
   0  -1  -7    4.84    0.35
   0  -1   7    4.81    0.34
   0  -1  -7    5.29    0.40
   0   1  -7    5.02    0.30
   0   1   7    5.17    0.51
   0  -1   8    0.06    0.16
   0   1   8    0.05    0.13
   0   1  -8    0.09    0.10
   0  -1  -8    0.13    0.14
   0  -1  -8   -0.28    0.14
   0   1   8    0.03    0.16
   0  -1   8    0.04    0.18
   0   1  -8   -0.01    0.16
   0  -1  -8   -0.02    0.10
   0  -1   9   24.58    1.34
   0  -1  -9   21.54    0.86
   0  -1  -9   24.29    1.00
   0   1  -9   20.78    1.08
   0   1  -9   23.28    0.87
   0  -1  -9   21.58    1.12
   0   1   9   22.04    1.25
   0   1   9   22.48    1.18
   0  -1   9   25.40    1.27
   0   1  -9   23.34    0.79
   0  -1 -10    0.02    0.13
   0  -1 -10   -0.03    0.18
   0   1  10    0.02    0.20
   0   1  10   -0.08    0.23
   0   1 -10    0.14    0.15
   0  -1  10   -0.24    0.17
   0   1 -10   -0.11    0.07
   0  -1  10   -0.06    0.20
   0  -1 -11   21.98    1.01
   0   1  11   21.02    1.36
   0  -1  11   20.97    1.32
   0   1 -11   17.47    0.80
   0   1  11   23.03    1.30
   0  -1  11   22.26    1.40
   0  -1  12   -0.26    0.31
   0  -1 -12   -0.05    0.23
   0  -1 -12   -0.33    0.11
   0   1 -12    0.13    0.16
   0   1 -12   -0.17    0.08
   0   1  12   -0.45    0.25
   0  -1  13   12.63    1.20
   0   1  13   10.56    1.13
   0  -1  14   -0.63    0.35
   1   1   0    0.02    0.04
  -1   1   0    0.01    0.01
  -1   1   2  176.07    3.86
   1   1  -2  173.23    3.84
   1  -1   2  178.90    3.97
  -1  -1  -2  174.78    3.83
  -1   1   2  172.98    3.80
   1  -1   2  176.07    3.76
  -1  -1  -2  165.07    3.81
   1  -1   2  174.68    3.74
  -1  -1  -2  171.22    3.87
   1  -1  -2  170.55    3.80
  -1   1  -2  174.38    3.96
   1  -1  -2  176.18    3.85
  -1  -1   2  174.19    3.84
   1   1   2  175.66    3.89
  -1   1  -2  175.62    3.75
   1   1   2  174.41    3.85
  -1   1  -2  176.00    3.75
   1  -1   3   51.38    1.23
   1   1  -3   50.11    1.09
  -1  -1  -3   49.85    1.37
   1  -1   3   49.44    1.48
  -1   1   3   51.15    1.34
  -1   1   3   49.59    1.39
   1  -1   3   51.66    1.32
   1   1  -3   50.26    1.36
  -1  -1  -3   50.36    1.36
  -1  -1  -3   49.57    1.32
   1   1   3   50.53    1.36
   1  -1  -3   51.26    1.38
  -1   1  -3   50.46    1.23
   1  -1  -3   50.63    1.31
   1   1   3   49.73    1.40
  -1  -1   3   48.77    1.47
   1   1   3   51.72    1.37
  -1   1  -3   51.41    1.48
   1  -1  -3   49.59    1.29
  -1  -1   3   49.45    1.35
  -1   1  -3   50.18    1.29
   1   1  -4  127.01    3.02
   1   1  -4  124.43    2.69
   1  -1   4  123.68    3.18
  -1  -1  -4  127.60    3.03
   1  -1   4  121.53    2.83
  -1   1   4  125.07    3.07
   1  -1   4  126.14    2.98
  -1  -1  -4  123.43    2.92
  -1  -1  -4  124.74    3.03
  -1   1   4  127.56    3.02
   1   1  -4  123.26    2.66
   1   1   4  128.93    3.00
  -1   1  -4  128.02    3.19
  -1  -1   4  124.56    3.02
   1   1   4  125.58    3.03
   1  -1  -4  125.77    2.90
   1  -1  -4  124.58    3.02
  -1  -1   4  120.52    3.16
   1  -1  -4  122.31    2.90
   1   1   4  121.53    3.07
  -1   1  -4  127.58    2.95
  -1   1  -4  123.00    2.81
  -1   1   5   56.80    1.69
  -1  -1  -5   55.55    1.54
   1  -1   5   58.55    1.85
  -1   1   5   49.24    2.18
   1   1  -5   57.35    1.31
   1  -1   5   57.00    1.50
  -1  -1  -5   56.56    1.71
   1  -1   5   56.95    1.66
   1   1  -5   57.32    1.67
  -1  -1  -5   59.51    1.69
   1   1  -5   57.59    1.35
   1   1   5   55.65    1.69
  -1   1  -5   57.09    1.82
   1   1   5   56.98    1.74
  -1  -1   5   58.67    1.84
   1   1   5   56.99    1.63
   1  -1  -5   56.88    1.53
   1  -1  -5   57.99    1.69
   1  -1  -5   58.21    1.54
  -1   1  -5   57.88    1.62
  -1  -1   5   57.46    1.69
  -1   1  -5   55.57    1.44
   1   1  -6   39.85    1.04
   1   1  -6   38.65    0.98
  -1  -1  -6   37.34    1.19
  -1  -1  -6   40.95    1.37
  -1   1   6   38.51    1.37
   1  -1   6   40.60    1.38
   1   1  -6   39.10    1.35
   1  -1   6   36.20    1.16
  -1  -1  -6   39.69    1.41
  -1   1   6   40.65    1.44
   1  -1   6   39.74    1.51
  -1  -1   6   40.16    1.39
   1  -1  -6   40.17    1.18
  -1   1  -6   38.44    1.11
  -1  -1   6   39.26    1.74
   1   1   6   39.55    1.39
  -1   1  -6   39.72    1.52
   1   1   6   39.15    1.43
   1  -1  -6   40.14    1.36
   1   1   6   37.44    1.29
  -1   1  -6   38.89    1.29
   1  -1  -6   40.84    1.21
   1   1  -7    0.28    0.15
  -1  -1  -7    0.16    0.13
  -1   1   7    0.37    0.17
  -1  -1  -7    0.22    0.16
   1  -1   7    0.39    0.19
  -1   1   7    0.15    0.16
  -1  -1  -7    0.16    0.12
   1  -1   7    0.32    0.14
   1  -1   7    0.28    0.17
   1   1  -7    0.30    0.09
   1   1  -7    0.22    0.09
   1  -1  -7    0.27    0.14
   1  -1  -7    0.29    0.12
   1   1   7    0.42    0.17
  -1   1  -7    0.49    0.19
  -1  -1   7    0.14    0.18
   1   1   7    0.39    0.18
   1  -1  -7    0.26    0.14
  -1   1  -7    0.23    0.18
  -1  -1   7    0.21    0.17
  -1   1  -7    0.28    0.12
   1   1  -8   46.94    1.19
   1  -1   8   45.70    1.45
   1   1  -8   46.42    1.67
  -1  -1  -8   44.05    1.62
   1   1  -8   45.78    1.25
  -1   1   8   46.61    1.72
  -1   1   8   46.47    1.80
   1  -1   8   46.93    1.87
   1  -1   8   46.91    1.72
  -1  -1  -8   45.92    1.74
  -1  -1  -8   43.32    1.56
  -1  -1   8   46.90    1.87
   1  -1  -8   46.31    1.44
   1   1   8   46.03    1.79
   1  -1  -8   45.06    1.35
   1  -1  -8   45.26    1.65
   1   1   8   43.28    1.69
  -1   1  -8   47.33    1.34
  -1   1  -8   46.49    1.61
  -1   1  -8   48.34    1.88
   1   1   8   43.71    1.56
  -1  -1   8   45.48    1.72
   1   1  -9    4.73    0.52
  -1   1   9    4.30    0.54
  -1   1   9    3.55    0.56
  -1  -1  -9    4.36    0.40
   1  -1   9    4.52    0.43
   1   1  -9    4.61    0.32
   1  -1   9    3.66    0.55
   1   1  -9    4.74    0.28
  -1  -1  -9    4.57    0.51
   1  -1   9    4.11    0.60
  -1  -1   9    5.70    0.67
  -1  -1   9    4.94    0.59
   1   1   9    4.91    0.59
   1  -1  -9    3.68    0.39
   1  -1  -9    4.13    0.35
   1  -1  -9    4.30    0.50
  -1   1  -9    4.96    0.38
   1   1   9    4.70    0.57
   1  -1  10    5.42    0.66
  -1  -1 -10    6.34    0.47
  -1   1  10    6.02    0.70
  -1   1  10    5.93    0.68
   1   1 -10    5.98    0.37
  -1  -1 -10    6.29    0.57
   1  -1  10    6.62    0.75
  -1   1 -10    5.67    0.62
  -1  -1  10    4.65    0.99
  -1  -1  10    7.53    0.79
   1   1  10    6.56    0.68
  -1   1  11    1.51    0.40
   1  -1  11    1.39    0.41
  -1   1  11    2.26    0.54
   1  -1  11    1.55    0.45
  -1  -1 -11    2.12    0.39
  -1   1 -11    1.63    0.32
  -1  -1  11    2.15    0.50
   1   1  11    1.59    0.42
  -1  -1  11    1.74    0.47
   1  -1 -11    1.95    0.33
   1   1  11    1.55    0.41
  -1  -1  12    5.26    0.96
  -1  -1 -14  -46.91   58.65
  -2  -1   0  804.74   35.36
   2  -1   0 1000.00   41.35
  -2   1  -1  270.70    5.91
   2  -1   2    2.18    0.23
   2   1  -2    2.66    0.13
  -2   1   2    2.20    0.20
  -2  -1  -2    2.69    0.21
   2  -1   2    2.52    0.18
  -2   1   2    2.47    0.20
   2   1  -2    2.38    0.22
  -2   1  -2    2.47    0.24
  -2   1  -2    3.01    0.17
  -2  -1   2    2.32    0.12
  -2  -1   2    2.68    0.22
  -2   1  -2    2.53    0.20
   2  -1  -2    2.72    0.19
   2   1   2    2.80    0.22
   2  -1  -2    2.67    0.20
   2   1  -3    5.08    0.34
   2  -1   3    5.41    0.39
  -2  -1  -3    5.55    0.32
   2   1  -3    5.75    0.17
  -2  -1  -3    5.07    0.34
  -2   1   3    4.75    0.33
  -2  -1  -3    5.49    0.36
   2  -1   3    4.80    0.29
  -2   1   3    5.27    0.30
   2  -1   3    5.31    0.29
  -2  -1   3    5.05    0.33
  -2   1  -3    5.15    0.30
  -2  -1   3    5.85    0.19
  -2   1  -3    6.02    0.42
   2  -1  -3    5.13    0.28
  -2   1  -3    5.26    0.29
   2  -1  -3    5.24    0.33
   2   1   3    4.98    0.32
  -2   1   4  371.38    7.92
  -2  -1  -4  365.38    7.99
   2  -1   4  364.85    8.01
  -2  -1  -4  375.56    8.09
   2  -1   4  361.92    8.25
   2   1  -4  370.31    7.65
   2  -1   4  376.31    7.93
  -2   1   4  368.40    8.13
   2   1  -4  369.36    8.10
   2   1  -4  375.46    7.67
  -2  -1  -4  372.20    8.14
  -2   1  -4  368.96    7.95
   2   1   4  367.56    8.06
  -2   1  -4  387.79    8.31
   2   1   4  357.10    8.13
   2  -1  -4  365.58    7.90
   2  -1  -4  369.68    8.09
  -2  -1   4  357.15    8.07
  -2   1  -4  359.64    7.91
  -2  -1  -5  145.89    3.69
   2  -1   5  140.28    3.44
   2   1  -5  149.00    3.15
   2   1  -5  150.72    3.65
   2  -1   5  150.34    3.60
   2  -1   5  146.44    3.81
  -2  -1  -5  147.82    3.63
  -2   1   5  150.67    3.68
  -2  -1  -5  143.01    3.49
  -2   1   5  143.06    3.67
   2   1  -5  152.28    3.16
   2  -1  -5  151.63    3.42
   2  -1  -5  150.35    3.45
  -2   1  -5  147.07    3.42
   2  -1  -5  153.36    3.66
   2   1   5  152.28    3.62
   2   1   5  145.77    3.67
  -2  -1   5  148.25    3.83
  -2   1  -5  144.79    3.85
  -2   1  -5  154.97    3.53
   2   1   5  144.84    3.68
  -2  -1   5  148.52    3.65
  -2  -1  -6    1.54    0.24
   2   1  -6    1.00    0.23
  -2  -1  -6    1.28    0.26
   2   1  -6    1.26    0.12
   2   1  -6    1.46    0.11
   2  -1   6    1.29    0.22
  -2   1   6    1.01    0.25
  -2   1   6    1.18    0.25
   2  -1   6    0.98    0.26
  -2   1  -6    1.35    0.21
  -2  -1   6    1.05    0.23
   2   1   6    1.26    0.29
  -2   1  -6    0.78    0.20
   2   1   6    1.03    0.25
   2  -1  -6    1.02    0.18
  -2  -1   6    1.08    0.28
  -2   1  -6    1.02    0.27
   2  -1  -6    1.31    0.27
   2  -1  -6    1.13    0.19
   2   1   6    1.08    0.23
   2  -1   7    4.10    0.45
   2  -1   7    3.77    0.34
  -2   1   7    4.52    0.48
   2   1  -7    4.10    0.43
  -2  -1  -7    4.15    0.43
   2   1  -7    3.86    0.21
  -2   1   7    3.09    0.49
   2   1  -7    4.38    0.19
  -2  -1  -7    3.67    0.41
   2  -1   7    4.33    0.52
  -2  -1  -7    4.68    0.50
   2  -1  -7    4.24    0.33
   2   1   7    3.73    0.39
  -2   1  -7    4.14    0.34
   2  -1  -7    4.16    0.43
  -2   1  -7    4.60    0.53
  -2  -1   7    4.35    0.51
  -2  -1   7    4.25    0.47
   2  -1  -7    4.70    0.34
  -2   1  -7    3.64    0.38
   2   1   7    4.25    0.48
   2   1   7    4.18    0.45
  -2   1   8   20.97    1.12
   2  -1   8   20.48    1.17
  -2  -1  -8   21.39    1.14
   2   1  -8   20.47    0.57
  -2   1   8   20.86    1.08
   2  -1   8   20.37    1.06
   2  -1   8   22.58    0.95
  -2  -1  -8   21.47    0.89
  -2  -1  -8   21.07    1.02
   2   1  -8   19.94    0.59
   2   1  -8   21.53    1.09
  -2   1  -8   20.92    0.97
  -2  -1   8   20.14    1.07
  -2   1  -8   19.59    0.81
   2   1   8   20.61    1.00
   2  -1  -8   21.34    0.79
   2   1   8   20.60    1.08
  -2  -1   8   20.19    1.16
  -2   1  -8   20.07    1.18
   2  -1  -8   20.96    0.82
   2   1   8   21.27    1.13
   2  -1  -8   19.41    1.19
  -2  -1  -9   43.07    1.68
  -2   1   9   44.41    1.86
   2   1  -9   44.25    1.75
   2  -1   9   46.78    1.83
   2   1  -9   45.48    1.11
   2   1  -9   45.88    1.08
  -2   1   9   48.11    1.84
  -2  -1  -9   47.95    1.90
   2  -1   9   46.65    1.96
   2  -1   9   43.76    1.55
  -2  -1  -9   45.40    1.49
  -2   1  -9   47.12    1.44
  -2  -1   9   46.58    1.96
  -2   1  -9   43.35    1.93
  -2  -1   9   47.54    1.87
   2  -1  -9   46.45    1.34
   2   1   9   43.86    1.86
   2   1   9   44.02    1.67
   2   1   9   45.17    1.81
  -2   1  -9   46.74    1.70
   2  -1  -9   45.50    1.40
   2  -1  -9   45.21    1.77
   2  -1  10   24.48    1.12
   2  -1  10   23.81    1.33
   2  -1  10   24.43    1.41
  -2  -1 -10   25.00    1.03
  -2   1  10   26.15    1.43
  -2   1  10   26.89    1.37
  -2  -1  10   23.82    1.32
  -2  -1  10   26.03    1.46
   2   1  10   26.70    1.38
  -2   1 -10   25.30    1.46
   2  -1 -10   24.31    0.94
   2   1  10   25.55    1.62
  -2   1 -10   25.67    1.22
   2   1  10   23.75    1.20
  -2   1 -10   23.75    0.95
  -2   1  11    7.87    0.85
   2  -1  11   10.04    0.92
  -2   1  11    9.31    0.86
   2  -1  11    9.62    0.72
   2  -1 -11    8.09    0.51
  -2  -1  11    8.29    0.89
  -2  -1  11    9.48    0.96
   2   1  11    8.92    0.88
   2   1  11    8.77    0.94
  -2   1  12    1.80    0.45
  -2  -1 -12    2.13    0.45
   2  -1  12    1.93    0.52
  -2   1 -12    1.97    0.41
   2   1  12    1.44    0.55
  -2  -1  12    1.85    0.52
   2  -1  13    0.14    0.42
  -2  -1 -13   -0.20    0.17
  -2  -1 -13   -0.11    0.59
   2  -1  13   -0.50    0.30
  -2   1  13    0.20    0.29
  -2   1  13    0.74    0.46
  -2   1 -13   -0.39    0.31
   2   1  13    0.39    0.45
   2  -1 -13   -0.23    0.17
  -2   1 -13   -0.05    0.14
  -2  -1  13    1.25    0.75
  -2  -1  13    0.33    0.29
  -3  -1   0    0.04    0.06
  -3   1   0   -0.04    0.06
  -3  -1   0   -0.05    0.05
   3  -1   0    0.04    0.06
   3  -1   0   -0.02    0.04
   3   1   0    0.07    0.06
  -3   1   0   -0.02    0.03
  -3   1   1    1.21    0.16
   3  -1   1    0.67    0.12
  -3   1   1    0.84    0.12
   3   1  -1    0.66    0.11
   3   1  -1    0.79    0.15
  -3  -1  -1    0.48    0.11
   3  -1  -1    0.75    0.12
  -3   1  -1    0.72    0.14
  -3  -1   1    0.61    0.13
   3  -1  -1    0.69    0.12
   3   1   1    0.86    0.14
  -3  -1   1    0.65    0.11
   3   1  -2  239.52    4.97
   3   1  -2  231.09    5.22
   3  -1   2  243.63    5.12
  -3   1   2  230.40    5.10
  -3  -1  -2  229.64    5.13
  -3   1   2  228.21    5.13
  -3   1  -2  230.68    5.31
  -3   1  -2  231.94    5.13
   3  -1  -2  229.58    5.06
  -3  -1   2  225.25    5.17
   3  -1  -2  235.21    5.14
  -3  -1   2  236.24    4.97
   3   1   2  231.88    5.16
  -3  -1  -3  375.03    8.48
   3  -1   3  404.89    8.46
  -3   1   3  391.76    8.44
  -3  -1  -3  400.54    8.57
   3   1  -3  404.02    8.24
  -3   1   3  389.61    8.54
  -3  -1  -3  401.57    8.65
   3   1  -3  390.04    8.59
  -3  -1   3  402.00    8.27
  -3   1  -3  389.74    8.47
  -3   1  -3  385.24    8.72
   3  -1  -3  398.47    8.55
   3  -1  -3  391.60    8.39
   3   1   3  397.89    8.55
  -3  -1   3  378.41    8.55
  -3   1  -3  389.42    8.38
   3  -1   4  312.80    7.01
  -3   1   4  329.10    7.00
  -3   1   4  318.05    7.18
   3  -1   4  313.51    7.33
   3   1  -4  326.01    6.72
   3   1  -4  325.82    7.20
  -3  -1  -4  327.13    7.15
  -3  -1  -4  316.96    7.06
  -3  -1  -4  307.19    7.22
  -3  -1   4  316.13    6.77
   3  -1  -4  328.88    6.94
  -3   1  -4  329.20    6.99
  -3   1  -4  318.64    7.36
   3   1   4  314.80    7.13
   3  -1  -4  329.18    7.18
  -3  -1   4  316.57    7.16
  -3   1  -4  326.88    7.03
   3   1  -5    4.40    0.21
   3   1  -5    4.65    0.19
  -3  -1  -5    4.45    0.40
  -3  -1  -5    3.88    0.41
   3  -1   5    4.23    0.34
   3  -1   5    4.25    0.37
   3  -1   5    4.80    0.47
  -3   1   5    4.27    0.31
  -3   1   5    4.06    0.40
  -3  -1  -5    4.19    0.35
   3   1  -5    4.49    0.41
  -3  -1   5    4.50    0.41
  -3   1  -5    4.66    0.34
  -3   1  -5    4.20    0.45
   3  -1  -5    4.23    0.39
  -3   1  -5    4.08    0.33
   3  -1  -5    4.06    0.29
   3   1   5    4.82    0.47
   3   1  -6   28.22    0.70
  -3  -1  -6   28.39    1.21
   3  -1   6   27.63    1.25
   3  -1   6   27.47    1.25
  -3  -1  -6   27.92    1.03
   3   1  -6   28.84    0.68
  -3  -1  -6   28.71    1.11
  -3   1   6   28.73    1.19
   3  -1   6   26.75    1.03
   3   1  -6   29.79    1.18
  -3  -1   6   29.91    1.18
   3   1   6   27.48    1.11
   3  -1  -6   28.32    0.91
  -3   1  -6   28.57    1.03
   3  -1  -6   27.55    0.95
  -3   1  -6   27.00    0.98
   3  -1  -6   28.56    1.16
  -3   1  -6   29.15    1.31
   3  -1   7   10.78    0.70
   3  -1   7   12.52    0.85
  -3  -1  -7   11.72    0.81
   3  -1   7   10.77    0.63
   3   1  -7   12.97    0.79
  -3   1   7   11.74    0.79
  -3  -1  -7   11.97    0.65
  -3   1   7   12.35    0.78
  -3  -1  -7   11.01    0.68
   3  -1  -7   11.71    0.56
  -3   1  -7   11.36    0.82
   3  -1  -7   12.22    0.55
  -3   1  -7   11.85    0.67
  -3  -1   7   12.13    0.78
  -3  -1   7   12.31    0.85
   3  -1  -7   12.35    0.76
   3   1   7   11.27    0.71
  -3   1  -7   11.29    0.61
  -3  -1  -8   30.60    1.16
   3  -1   8   30.26    1.33
  -3  -1  -8   31.01    1.43
   3  -1   8   29.80    1.20
   3   1  -8   31.90    1.38
  -3  -1  -8   31.83    1.30
  -3   1   8   29.03    1.39
  -3   1   8   32.08    1.40
   3  -1   8   30.47    1.48
  -3   1  -8   31.31    1.25
  -3  -1   8   30.93    1.50
   3  -1  -8   31.20    1.02
  -3  -1   8   33.48    1.44
  -3   1  -8   29.64    1.50
   3  -1  -8   29.97    1.00
   3   1   8   30.90    1.31
   3  -1  -8   29.88    1.33
  -3   1  -8   30.93    1.12
   3  -1   9    0.33    0.24
  -3  -1  -9    0.20    0.18
  -3   1   9    0.28    0.22
  -3   1   9    0.07    0.22
   3  -1   9    0.41    0.29
   3  -1   9    0.17    0.23
  -3  -1  -9   -0.20    0.18
  -3  -1  -9    0.27    0.22
  -3   1  -9   -0.16    0.23
   3   1   9    0.40    0.25
  -3   1  -9    0.44    0.22
   3  -1  -9    0.12    0.13
   3  -1  -9    0.21    0.13
  -3  -1   9    0.33    0.26
  -3  -1   9    0.19    0.21
  -3   1  -9    0.07    0.16
   3  -1  10   13.01    0.96
   3  -1  10   11.15    0.77
  -3  -1 -10   12.68    0.74
  -3   1  10   12.61    0.96
   3  -1  10   12.86    1.03
  -3   1  10   11.31    0.95
  -3   1 -10   11.55    1.05
  -3  -1  10   12.84    0.98
  -3   1 -10   12.19    0.71
  -3  -1  10   11.56    1.00
   3  -1 -10   11.67    0.60
   3   1  10   10.97    0.86
  -3   1 -10   11.95    0.83
  -3   1  11    9.91    0.90
   3  -1  11   10.91    0.99
   3  -1  11   10.80    0.80
  -3   1  11   12.66    1.07
  -3  -1 -11   13.39    1.13
  -3  -1  11   13.77    1.14
  -3  -1  11   13.13    1.07
   3   1  11   11.57    0.93
  -3  -1 -13   -0.10    0.20
  -3   1  13    0.30    0.39
  -3  -1 -13   -0.35    0.49
  -3   1  13   -0.44    0.29
  -3  -1  13   -0.20    0.31
  -3  -1  13    0.24    0.44
  -3   1 -13   -0.18    0.18
   4   1   0    2.58    0.23
  -4  -1   0    2.28    0.22
   4  -1   0    2.43    0.21
   4  -1   0    2.53    0.23
  -4   1   0    1.96    0.22
  -4   1   0    2.28    0.19
  -4  -1   0    2.44    0.25
  -4  -1  -1   84.83    2.14
   4   1  -1   86.94    2.27
  -4   1   1   85.57    2.15
   4   1  -1   89.59    2.11
  -4   1   1   87.03    2.12
   4  -1   1   86.84    2.16
  -4  -1   1   84.77    2.22
  -4   1  -1   86.72    2.18
  -4  -1   1   86.82    2.08
  -4   1  -1   91.03    2.09
   4  -1  -1   90.03    2.14
   4   1   1   87.08    2.18
   4  -1  -1   90.22    2.16
   4   1  -2  131.35    3.16
   4  -1   2  130.07    3.03
  -4   1   2  125.13    3.03
  -4   1   2  126.21    3.02
  -4  -1  -2  124.14    3.03
   4   1  -2  129.83    2.91
  -4   1  -2  127.41    3.06
   4   1   2  129.19    3.09
  -4  -1   2  129.26    2.90
   4  -1  -2  129.19    3.06
   4  -1  -2  128.02    2.97
  -4  -1   2  125.75    3.10
  -4   1   3   25.20    0.86
  -4  -1  -3   24.26    0.88
  -4   1   3   24.02    0.90
   4   1  -3   24.86    1.09
   4   1  -3   25.63    0.73
   4  -1   3   25.52    0.88
   4  -1  -3   24.09    0.80
  -4   1  -3   25.24    0.81
   4   1   3   25.54    0.93
  -4  -1   3   25.71    0.75
  -4   1  -3   24.68    0.89
   4  -1  -3   24.13    0.91
  -4   1  -3   25.71    1.06
  -4  -1   3   24.13    0.92
   4   1  -4    7.32    0.51
  -4  -1  -4    8.17    0.66
  -4  -1  -4    7.79    0.51
  -4   1   4    7.28    0.43
  -4   1   4    7.16    0.50
   4   1  -4    7.67    0.32
  -4  -1  -4    6.91    0.47
   4   1   4    7.44    0.50
   4  -1  -4    6.55    0.47
  -4   1  -4    7.20    0.47
   4  -1  -4    6.95    0.38
  -4  -1   4    7.04    0.50
  -4   1  -4    7.74    0.42
  -4   1  -4    6.97    0.56
  -4  -1   4    7.89    0.36
   4   1  -5   12.14    0.71
  -4  -1  -5   11.14    0.61
   4   1  -5   12.52    0.41
  -4   1   5   12.61    0.58
  -4   1   5   12.35    0.70
  -4  -1  -5   11.70    0.72
   4  -1   5   11.53    0.61
  -4  -1  -5   13.45    0.70
  -4   1  -5   13.18    0.60
   4  -1  -5   12.67    0.69
  -4   1  -5   11.04    0.70
  -4   1  -5   12.39    0.79
  -4  -1   5   13.09    0.71
   4   1   5   13.03    0.70
   4  -1  -5   12.71    0.53
  -4  -1   5   12.64    0.46
   4   1  -6   60.38    1.46
   4  -1   6   59.77    1.81
  -4   1   6   62.03    1.99
  -4  -1  -6   60.44    2.04
  -4   1   6   60.98    1.68
  -4  -1  -6   59.72    1.87
   4   1  -6   58.26    1.94
  -4  -1  -6   59.38    1.80
   4   1  -6   61.23    1.39
  -4   1  -6   61.41    1.77
  -4   1  -6   58.50    1.77
   4   1   6   63.46    1.94
  -4  -1   6   63.49    1.98
   4  -1  -6   59.84    1.93
   4  -1  -6   60.64    1.61
  -4   1  -6   58.12    2.10
   4   1  -7  134.28    3.65
   4  -1   7  131.25    3.45
  -4  -1  -7  135.96    3.77
   4   1  -7  135.33    2.85
  -4   1   7  133.43    3.68
  -4  -1  -7  129.39    3.39
  -4  -1  -7  135.64    3.53
   4  -1  -7  130.13    3.60
   4  -1  -7  133.96    3.26
  -4  -1   7  135.29    3.66
   4   1   7  137.74    3.60
  -4   1  -7  133.93    3.88
  -4   1  -7  132.83    3.38
  -4   1  -7  133.84    3.40
   4  -1  -7  133.40    3.15
  -4   1   8   26.77    1.32
   4   1  -8   27.86    1.31
  -4  -1  -8   27.23    1.37
  -4   1   8   24.60    1.28
  -4  -1  -8   27.18    1.20
   4  -1   8   27.97    1.18
  -4  -1  -8   25.57    1.10
   4  -1  -8   26.86    0.95
   4  -1  -8   26.28    0.89
  -4  -1   8   28.07    1.33
   4   1   8   24.64    1.21
  -4  -1   8   27.11    1.42
  -4   1  -8   26.48    1.09
  -4   1  -8   26.97    1.43
  -4   1  -8   25.57    1.11
   4  -1  -8   27.37    1.29
  -4  -1  -9   11.13    0.70
  -4  -1  -9   10.47    0.75
  -4  -1  -9   10.31    0.88
  -4   1   9   10.27    0.83
   4  -1   9   10.94    0.76
   4   1   9   11.32    0.82
   4  -1  -9   10.76    0.54
  -4  -1   9   11.31    0.97
  -4   1  -9   10.68    0.67
  -4  -1   9    9.41    0.96
  -4   1  -9    9.98    0.71
   4  -1  -9   10.32    0.50
  -4   1  -9   11.34    0.97
   4  -1  10    1.86    0.38
  -4  -1 -10    1.78    0.46
  -4  -1 -10    1.92    0.36
  -4   1  10    1.93    0.42
  -4  -1  10    2.41    0.53
  -4  -1  10    2.88    0.56
   4  -1 -10    2.08    0.25
  -4   1 -10    1.63    0.33
  -4   1 -10    1.29    0.33
  -4  -1 -11    4.54    0.47
  -4  -1  11    3.27    0.71
  -4   1  12   -0.16    0.25
   4  -1  12    0.11    0.32
  -4   1  12    0.62    0.44
  -4  -1 -12   -0.46    0.16
  -4   1 -12   -0.11    0.13
   4   1  12    0.62    0.45
  -4  -1  12    0.80    0.43
  -4   1  13    1.04    0.47
  -4  -1  13    0.86    0.44
  -4   1 -13    0.24    0.20
  -4  -1  13   -0.43    0.27
   5   1   0    0.01    0.09
  -5  -1   0    0.00    0.07
  -5  -1   0    0.09    0.07
  -5   1   0    0.03    0.08
   5  -1   0    0.02    0.07
  -5   1   0    0.00    0.06
   5  -1   0   -0.02    0.10
   5   1  -1    0.57    0.16
   5  -1   1    0.67    0.16
  -5  -1  -1    0.70    0.16
  -5  -1  -1    0.66    0.17
  -5   1   1    0.98    0.19
  -5   1   1    0.73    0.15
   5   1  -1    0.67    0.16
  -5   1  -1    0.57    0.13
   5  -1  -1    0.54    0.14
   5   1   1    0.79    0.18
  -5   1  -1    0.37    0.13
  -5  -1   1    0.34    0.12
   5  -1  -1    0.65    0.15
  -5  -1   1    0.68    0.14
   5  -1   2    9.77    0.53
   5   1  -2   10.30    0.46
  -5   1   2    9.29    0.50
  -5   1   2    9.86    0.51
   5   1  -2   10.22    0.60
  -5  -1  -2    9.35    0.52
  -5   1  -2    9.92    0.54
   5   1   2   10.50    0.56
   5  -1  -2   11.63    0.51
   5  -1  -2    9.00    0.51
  -5  -1   2    9.54    0.45
  -5  -1   2    9.99    0.56
   5   1  -3   60.88    1.51
  -5  -1  -3   56.76    1.67
   5  -1   3   59.40    1.68
  -5   1   3   55.87    1.68
  -5   1   3   55.89    1.62
   5   1  -3   58.57    1.80
   5   1   3   59.01    1.75
   5  -1  -3   55.26    1.70
  -5   1  -3   59.55    1.88
  -5  -1   3   57.82    1.52
  -5   1  -3   59.27    1.93
   5  -1  -3   59.89    1.57
  -5  -1   3   55.26    1.74
  -5   1   4    0.81    0.17
  -5  -1  -4    0.99    0.25
  -5   1   4    1.02    0.24
  -5  -1  -4    1.18    0.27
   5   1  -4    1.25    0.16
  -5  -1  -4    0.96    0.21
   5  -1   4    1.23    0.23
   5   1  -4    0.71    0.20
   5  -1  -4    0.89    0.17
  -5  -1   4    0.97    0.16
  -5   1  -4    0.96    0.17
  -5   1  -4    1.02    0.27
   5  -1  -4    0.92    0.23
   5   1   4    0.68    0.21
  -5  -1   4    0.83    0.21
  -5   1  -4    0.83    0.21
  -5   1   5  163.96    3.87
   5   1  -5  156.52    4.12
   5   1  -5  164.53    3.59
  -5  -1  -5  155.81    4.21
  -5   1   5  166.10    4.10
  -5  -1  -5  163.19    3.97
   5  -1   5  165.26    3.98
  -5  -1  -5  164.97    4.03
   5  -1  -5  161.97    3.72
   5  -1  -5  161.51    4.08
  -5  -1   5  159.91    4.08
   5   1   5  165.33    4.08
  -5  -1   5  159.97    3.67
  -5   1  -5  154.29    3.92
  -5   1  -5  161.47    3.84
  -5   1  -5  162.72    4.34
  -5   1   6   12.83    0.65
  -5  -1  -6   14.14    0.75
   5  -1   6   13.74    0.75
   5   1  -6   13.69    0.47
  -5  -1  -6   13.52    0.76
  -5   1   6   13.27    0.82
   5   1  -6   12.78    0.81
  -5  -1  -6   13.61    0.88
  -5   1  -6   13.54    0.91
  -5   1  -6   13.57    0.68
  -5  -1   6   14.05    0.83
  -5  -1   6   12.91    0.52
   5  -1  -6   13.26    0.58
   5   1   6   13.85    0.81
   5  -1  -6   13.71    0.82
  -5   1  -6   12.51    0.71
  -5  -1  -7   -0.01    0.18
  -5   1   7    0.00    0.11
   5   1  -7    0.06    0.07
  -5  -1  -7    0.26    0.18
  -5   1   7    0.01    0.18
   5   1  -7    0.13    0.18
   5  -1   7    0.33    0.19
   5   1  -7    0.01    0.08
  -5  -1  -7    0.22    0.22
  -5   1  -7   -0.05    0.19
  -5   1  -7    0.00    0.16
  -5  -1   7    0.29    0.20
  -5   1  -7    0.22    0.15
   5   1   7   -0.05    0.17
   5  -1  -7    0.05    0.11
   5  -1  -7    0.24    0.18
   5  -1   8    5.75    0.57
  -5  -1  -8    3.73    0.57
  -5  -1  -8    4.71    0.51
  -5  -1  -8    5.91    0.55
   5   1  -8    4.83    0.62
   5   1   8    5.37    0.58
   5  -1  -8    5.22    0.36
  -5   1  -8    4.74    0.48
  -5   1  -8    5.16    0.52
  -5   1  -8    3.62    0.59
   5  -1  -8    4.94    0.59
   5  -1  -8    5.17    0.42
  -5  -1  -9   97.53    2.92
  -5   1   9   99.71    3.19
   5  -1   9   87.45    2.86
  -5  -1  -9   98.74    2.82
  -5  -1  -9   94.39    3.22
  -5  -1   9  102.44    3.38
  -5   1  -9   96.31    3.33
   5  -1  -9   99.82    2.38
   5   1   9  100.55    3.13
  -5   1  -9   97.51    2.79
  -5   1  -9  100.05    2.84
  -5   1  10   -0.10    0.24
   5  -1  10    0.05    0.26
  -5  -1 -10    0.16    0.22
  -5  -1 -10   -0.05    0.27
   5  -1 -10   -0.03    0.08
  -5   1 -10    0.18    0.22
  -5   1 -10   -0.28    0.19
   5  -1 -10   -0.20    0.07
  -5  -1  10    0.15    0.28
  -5  -1  10    0.19    0.31
  -5   1  11    1.80    0.53
  -5  -1 -11    1.81    0.39
   5  -1  11    1.08    0.35
  -5  -1  11    1.75    0.49
  -5  -1 -12   -0.29    0.17
  -5   1  12   -0.17    0.26
  -5  -1  12    0.05    0.43
  -5   1 -12   -0.08    0.17
  -5  -1  12   -0.66    0.28
   6   1   0    1.55    0.24
   6  -1   0    1.54    0.24
  -6  -1   0    1.27    0.23
  -6   1   0    1.13    0.19
  -6  -1   0    1.38    0.23
   6  -1   0    1.39    0.23
   6  -1   1   29.29    1.04
  -6   1   1   28.33    0.98
  -6   1   1   29.10    1.04
   6   1  -1   31.25    1.03
  -6  -1  -1   28.65    1.10
  -6  -1  -1   29.93    1.04
  -6   1  -1   29.73    0.98
  -6   1  -1   27.69    1.05
  -6  -1   1   28.72    1.08
   6  -1  -1   28.95    1.01
   6  -1  -1   28.57    1.05
   6   1   1   30.91    1.09
  -6  -1   1   28.22    0.98
  -6   1   2   21.03    0.85
  -6  -1  -2   21.42    0.87
   6   1  -2   22.83    0.82
   6  -1   2   22.58    0.89
  -6   1   2   21.58    0.87
   6   1  -2   23.49    1.01
   6   1   2   23.96    0.95
  -6  -1   2   20.93    0.90
  -6   1  -2   21.55    0.82
  -6   1  -2   21.47    0.90
  -6  -1   2   20.88    0.79
   6   1  -3  114.69    3.07
   6   1  -3  113.77    2.71
  -6  -1  -3  110.58    2.89
  -6   1   3  108.67    2.88
   6  -1   3  108.28    2.88
  -6   1   3  110.92    2.85
   6  -1  -3  116.13    2.98
  -6   1  -3  111.66    2.92
  -6  -1   3  110.14    2.95
   6   1   3  110.29    2.95
  -6  -1   3  113.94    2.74
   6  -1  -3  112.72    2.76
   6  -1   4   66.64    1.96
   6   1  -4   63.96    1.69
  -6   1   4   65.22    1.88
  -6  -1  -4   67.56    1.96
   6   1  -4   64.46    2.08
  -6   1   4   64.94    1.97
  -6  -1   4   64.92    1.75
  -6   1  -4   66.04    1.82
   6  -1  -4   66.28    1.77
   6  -1  -4   64.01    2.00
  -6   1  -4   64.15    2.22
   6   1   4   64.39    2.00
  -6   1  -4   62.31    1.93
  -6  -1   4   64.32    2.00
   6   1  -5   17.96    0.98
   6  -1   5   18.57    0.88
  -6  -1  -5   17.44    0.86
  -6  -1  -5   18.88    0.91
  -6   1   5   17.99    0.82
   6   1  -5   18.93    0.66
  -6   1   5   20.02    0.95
  -6  -1  -5   19.42    1.06
   6  -1  -5   18.35    0.94
  -6   1  -5   18.50    0.80
  -6  -1   5   17.64    0.71
  -6   1  -5   17.89    1.06
  -6  -1   5   18.50    0.94
   6   1   5   17.36    0.91
  -6   1  -5   16.49    0.84
   6  -1  -5   18.26    0.73
  -6  -1  -6   49.01    1.68
   6   1  -6   50.33    1.86
  -6  -1  -6   53.39    1.99
  -6   1   6   50.16    1.81
   6  -1   6   48.60    1.69
   6   1  -6   51.82    1.32
  -6  -1  -6   51.37    1.73
  -6   1   6   41.69    1.50
  -6   1  -6   50.05    2.01
   6   1   6   50.72    1.79
  -6  -1   6   49.76    1.41
  -6  -1   6   50.48    1.80
   6  -1  -6   48.28    1.78
  -6   1  -6   48.39    1.56
   6  -1  -6   50.34    1.43
  -6   1  -6   50.56    1.68
  -6   1   7  119.37    3.41
  -6   1   7  110.17    2.97
   6  -1   7  118.88    3.27
   6   1  -7  123.88    2.67
   6   1  -7  115.50    3.43
  -6  -1  -7  118.68    3.59
  -6  -1  -7  119.63    3.25
  -6  -1  -7  113.67    3.17
  -6   1  -7  115.98    3.18
  -6  -1   7  115.96    3.37
  -6  -1   7  114.16    2.74
  -6   1  -7  118.57    3.08
   6   1   7  117.12    3.36
   6  -1  -7  113.16    3.35
  -6   1  -7  110.21    4.04
   6  -1  -7  117.83    2.82
   6   1  -8   15.51    0.46
   6   1  -8   14.14    0.50
  -6  -1  -8   13.87    0.87
  -6  -1  -8   13.07    1.04
  -6  -1  -8   14.70    0.88
  -6   1  -8   15.40    0.88
  -6   1  -8   14.41    1.10
  -6   1  -8   15.28    0.82
   6   1   8   15.04    0.98
   6  -1  -8   16.59    0.65
   6  -1   9    0.11    0.27
  -6  -1  -9    0.12    0.23
  -6   1   9   -0.19    0.23
  -6  -1  -9   -0.34    0.28
  -6  -1  -9   -0.06    0.18
   6   1   9   -0.07    0.25
   6  -1  -9   -0.25    0.10
  -6   1  -9   -0.16    0.17
   6  -1  -9    0.07    0.15
  -6   1  -9    0.15    0.21
  -6  -1   9   -0.11    0.27
   6  -1  10   14.13    0.99
  -6   1  10   16.29    1.16
  -6   1 -10   14.47    0.93
  -6  -1  10   12.71    1.05
  -6   1 -10   14.03    0.91
  -6   1  11   -0.26    0.24
  -6   1 -11    0.29    0.28
  -6  -1 -12   -0.49    0.18
  -6   1  12   -0.08    0.33
  -6  -1  12    0.80    0.45
  -6  -1  12    0.02    0.27
  -6   1  13   -0.21    0.33
  -6   1 -13   -0.24    0.23
  -6  -1  13   -0.43    0.40
   7  -1   0    0.05    0.12
   7   1   0    0.04    0.11
  -7   1   0    0.08    0.11
  -7  -1   0    0.04    0.13
  -7   1   0    0.08    0.10
   7  -1   1    8.92    0.55
  -7   1   1    8.68    0.56
   7   1  -1    8.37    0.52
   7   1  -1    8.09    0.59
  -7   1   1    8.29    0.51
  -7  -1  -1    8.27    0.54
  -7  -1  -1    7.94    0.56
  -7   1  -1    9.21    0.59
  -7   1  -1    8.52    0.49
   7   1   1    9.12    0.58
  -7  -1   1    8.74    0.57
  -7  -1   1    8.67    0.53
   7  -1  -1    8.82    0.52
  -7   1   2   35.31    1.26
  -7  -1  -2   35.19    1.34
   7   1  -2   34.68    1.39
  -7  -1  -2   36.30    1.29
   7   1  -2   36.44    1.20
   7  -1   2   35.91    1.28
  -7   1   2   35.28    1.24
   7   1   2   36.55    1.33
  -7  -1   2   36.23    1.32
   7  -1  -2   37.42    1.35
  -7   1  -2   37.58    1.23
   7  -1  -2   37.19    1.22
  -7   1  -2   37.40    1.33
  -7  -1  -3   80.38    2.31
  -7   1   3   81.02    2.30
   7   1  -3   81.82    2.48
  -7   1   3   78.95    2.26
   7   1  -3   81.45    2.31
   7  -1   3   80.24    2.31
   7  -1  -3   80.60    2.38
  -7  -1   3   82.67    2.37
  -7   1  -3   81.38    2.34
  -7  -1   3   80.18    2.16
   7   1   3   80.00    2.37
   7  -1  -3   81.59    2.17
  -7   1   4   53.90    1.77
   7  -1   4   54.13    1.77
   7   1  -4   52.86    1.90
   7   1  -4   55.19    1.54
  -7  -1  -4   53.67    1.75
  -7   1   4   53.66    1.73
   7  -1  -4   52.26    1.81
  -7   1  -4   53.33    1.77
   7  -1  -4   55.79    1.60
  -7   1  -4   52.66    2.03
  -7  -1   4   52.82    1.80
   7   1   4   54.63    1.83
  -7  -1   4   53.19    1.58
   7   1  -5   11.30    0.54
   7  -1   5    9.86    0.70
  -7  -1  -5   11.51    0.74
  -7  -1  -5   10.67    0.70
  -7  -1  -5   11.70    0.86
   7   1  -5   10.31    0.77
  -7   1   5   11.44    0.75
   7  -1  -5   11.16    0.57
  -7   1  -5   11.14    0.89
   7   1   5   11.54    0.77
  -7   1  -5   11.04    0.72
  -7  -1   5    9.39    0.55
  -7  -1   5   11.00    0.76
  -7   1  -5   11.07    0.72
   7  -1  -5   10.53    0.74
  -7   1   6   65.89    2.22
   7   1  -6   68.42    1.74
  -7  -1  -6   69.16    2.46
   7  -1   6   66.09    2.14
   7   1  -6   65.63    2.31
  -7  -1  -6   67.82    2.13
  -7   1   6   61.59    1.99
  -7  -1  -6   66.33    2.11
   7  -1  -6   65.35    1.82
  -7   1  -6   64.56    2.11
  -7   1  -6   67.06    1.97
   7  -1  -6   64.95    2.24
  -7  -1   6   68.12    2.25
  -7   1  -6   63.03    2.48
  -7  -1   6   63.28    1.82
  -7  -1  -7    0.12    0.21
  -7   1   7    0.34    0.18
   7  -1   7    0.08    0.24
  -7  -1  -7    0.46    0.25
   7   1  -7    0.53    0.15
  -7   1   7    0.81    0.29
  -7  -1  -7    0.23    0.22
   7   1   7    0.51    0.27
   7  -1  -7    0.35    0.19
  -7  -1   7    0.38    0.15
  -7   1  -7    0.26    0.22
  -7   1  -7    0.66    0.29
  -7  -1   7    0.12    0.15
   7  -1  -7    0.25    0.16
  -7   1  -7    0.34    0.19
  -7  -1  -8   19.47    1.06
   7  -1   8   20.87    1.14
  -7  -1  -8   20.59    1.25
   7   1  -8   19.67    0.64
  -7  -1  -8   17.24    1.22
  -7   1   8   19.71    0.89
  -7   1  -8   19.40    1.06
   7   1   8   20.88    1.20
  -7   1  -8   19.51    0.96
  -7  -1  -9    0.02    0.20
  -7   1   9    0.67    0.33
  -7  -1  -9    0.01    0.27
  -7   1  -9    0.79    0.27
  -7   1  -9    0.62    0.30
   7  -1  -9    0.51    0.17
  -7  -1  10    0.00    0.37
  -7   1 -10   -0.29    0.13
   7  -1 -10   -0.26    0.12
  -7  -1 -11    1.76    0.43
  -7   1  11    1.38    0.48
  -7  -1  11    1.98    0.51
  -7  -1  11    1.40    0.53
  -7   1  12    5.96    0.91
  -7  -1  12    5.93    0.88
  -8   1   0   27.21    1.04
  -8   1   0   27.18    1.13
   8  -1   0   28.20    1.10
  -8  -1   0   27.96    1.10
  -8  -1   0   25.97    1.12
   8   1   0   27.63    1.12
  -8   1   1    5.69    0.44
  -8  -1  -1    4.56    0.46
  -8   1   1    4.90    0.45
   8  -1   1    5.16    0.47
   8   1  -1    5.35    0.46
  -8  -1  -1    5.17    0.46
  -8   1  -1    5.75    0.43
  -8  -1   1    5.13    0.44
   8  -1  -1    5.52    0.51
   8   1   1    5.22    0.48
   8  -1  -1    5.42    0.47
  -8  -1   1    5.62    0.49
  -8   1  -1    5.45    0.49
  -8  -1  -2    7.89    0.57
   8  -1   2    7.54    0.56
  -8  -1  -2    7.43    0.58
  -8   1   2    6.97    0.52
   8   1  -2    7.58    0.52
  -8   1   2    7.99    0.58
   8   1  -2    8.44    0.66
   8  -1  -2    6.23    0.55
  -8   1  -2    7.62    0.51
  -8  -1   2    7.34    0.52
  -8   1  -2    7.86    0.61
   8  -1  -2    8.01    0.53
   8   1   2    7.95    0.59
  -8  -1   2    7.18    0.56
   8  -1   3   27.50    1.17
  -8  -1  -3   27.61    1.17
   8   1  -3   27.49    1.29
  -8   1   3   27.46    1.14
  -8   1   3   26.70    1.12
   8   1  -3   27.68    1.04
  -8  -1   3   26.68    1.17
   8  -1  -3   28.54    1.07
  -8   1  -3   28.09    1.09
   8  -1  -3   27.76    1.22
  -8  -1   3   26.69    1.06
  -8   1  -3   26.83    1.17
   8   1   3   26.42    1.18
  -8  -1  -4   47.05    1.66
   8   1  -4   46.36    1.45
   8  -1   4   49.37    1.70
  -8   1   4   47.22    1.67
   8   1  -4   44.53    1.79
  -8   1   4   45.11    1.59
  -8   1  -4   47.09    1.69
   8  -1  -4   47.18    1.49
  -8  -1   4   48.30    1.72
   8  -1  -4   46.65    1.74
   8   1   4   49.21    1.79
  -8  -1   4   44.39    1.49
  -8   1  -4   45.83    1.94
  -8   1   5   68.95    2.19
  -8  -1  -5   74.63    2.31
   8  -1   5   74.10    2.33
  -8  -1  -5   75.70    2.32
   8   1  -5   74.47    2.51
  -8   1   5   73.09    2.33
   8   1  -5   74.01    2.00
  -8  -1   5   61.93    2.50
  -8   1  -5   76.91    2.71
   8   1   5   71.57    2.38
  -8   1  -5   76.95    2.16
   8  -1  -5   74.53    2.70
   8  -1  -5   73.68    2.05
  -8  -1   5   73.33    2.37
  -8   1  -5   72.82    2.32
   8  -1   6    8.68    0.70
  -8   1   6   10.14    0.68
  -8  -1  -6   10.34    0.74
  -8  -1  -6   10.15    0.74
  -8   1   6   10.54    0.81
   8   1  -6   10.41    0.84
  -8  -1  -6    9.03    0.88
   8  -1  -6   10.05    0.58
  -8  -1   6   10.02    0.60
  -8   1  -6   10.01    0.95
   8  -1  -6   10.04    0.81
  -8  -1   6    9.46    0.77
  -8   1  -6    9.82    0.74
  -8   1  -6   10.22    0.65
   8   1   6   10.26    0.80
  -8  -1  -7    4.13    0.57
  -8   1   7    3.82    0.45
  -8  -1  -7    3.28    0.60
   8  -1   7    3.62    0.54
  -8  -1  -7    3.20    0.44
   8   1  -7    3.62    0.33
  -8  -1   7    4.20    0.38
  -8   1  -7    4.39    0.47
   8  -1  -7    4.16    0.37
  -8   1  -7    3.56    0.51
  -8   1   8    6.70    0.55
  -8  -1  -8    6.90    0.67
   8   1  -8    7.00    0.40
   8  -1  -8    6.35    0.46
  -8  -1   8    6.49    0.44
  -8   1  -8    7.47    0.61
  -8  -1  -9    1.95    0.43
  -8   1   9    2.72    0.54
  -8  -1   9    3.29    0.58
   8  -1  -9    2.99    0.33
  -8   1  -9    3.04    0.52
  -8   1  10   20.12    1.41
  -8  -1 -10   20.55    1.20
  -8   1 -10   20.58    1.08
  -8  -1  10   23.35    1.47
  -8   1 -10   18.63    1.16
  -8   1  11    3.30    0.65
  -8  -1 -11    3.45    0.57
  -8   1 -11    3.07    0.55
  -8  -1  11    4.15    0.72
  -8  -1  11    4.11    0.81
  -8   1  12   -0.53    0.33
  -8   1  12    0.23    0.74
  -8  -1 -12   -0.11    0.24
  -8  -1  12   -0.46    0.36
  -8   1 -12   -0.28    0.22
  -9   1   0    0.08    0.12
  -9  -1   0    0.08    0.16
  -9   1   0   -0.07    0.15
   9   1   0   -0.07    0.15
   9  -1   0    0.17    0.16
  -9  -1   0    0.01    0.13
  -9   1   1  101.25    2.87
  -9  -1  -1  103.28    2.85
  -9   1   1   99.12    2.73
   9   1  -1   96.76    2.77
  -9  -1  -1  102.81    2.90
   9  -1   1  101.95    2.84
  -9  -1   1   99.83    2.78
  -9   1  -1  100.86    2.74
  -9   1  -1  102.09    2.90
  -9  -1   1  103.18    2.89
   9  -1  -1   99.67    2.76
   9   1   1   98.48    2.85
   9  -1  -1   97.88    2.91
  -9   1   2   36.41    1.35
  -9  -1  -2   36.95    1.45
   9   1  -2   35.50    1.56
   9  -1   2   35.81    1.59
  -9  -1  -2   33.56    1.37
   9   1  -2   34.74    1.31
  -9   1   2   35.76    1.40
  -9   1  -2   34.43    1.41
   9   1   2   35.94    1.47
   9  -1  -2   33.02    1.43
  -9  -1   2   36.80    1.44
   9  -1  -2   35.23    1.30
  -9  -1   2   35.57    1.33
  -9   1  -2   34.27    1.45
  -9  -1  -3    0.07    0.18
  -9  -1  -3    0.13    0.18
   9   1  -3    0.02    0.21
   9  -1   3   -0.03    0.17
   9   1  -3    0.26    0.18
  -9   1   3    0.02    0.15
  -9   1   3    0.05    0.16
  -9  -1   3    0.37    0.19
   9  -1  -3   -0.07    0.16
  -9   1  -3   -0.16    0.17
  -9  -1   3    0.11    0.17
  -9   1  -3   -0.06    0.14
   9  -1  -3    0.00    0.17
   9   1   3    0.01    0.20
   9   1  -4   29.96    1.46
  -9   1   4   31.88    1.34
  -9   1   4   29.19    1.26
   9   1  -4   30.51    1.15
   9  -1   4   31.45    1.35
  -9  -1  -4   30.73    1.33
  -9  -1   4   28.69    1.19
  -9   1  -4   32.34    1.29
  -9   1  -4   31.32    1.36
  -9   1  -4   31.48    1.61
  -9  -1   4   29.97    1.34
   9   1   4   31.18    1.40
   9  -1  -4   33.17    1.46
   9  -1  -4   30.29    1.17
   9  -1   5   58.61    2.06
  -9  -1  -5   58.39    2.05
  -9   1   5   59.83    2.08
  -9  -1  -5   58.12    2.37
   9   1  -5   59.27    1.77
   9   1  -5   57.05    2.22
  -9   1   5   56.42    1.94
  -9   1  -5   58.84    2.07
  -9  -1   5   57.36    1.84
  -9   1  -5   58.29    2.40
   9  -1  -5   59.25    1.80
  -9   1  -5   58.87    1.87
  -9  -1   5   62.12    2.13
   9   1   5   63.37    2.45
   9  -1  -5   57.42    2.15
  -9   1   6   18.70    0.97
  -9  -1  -6   18.88    1.04
  -9   1   6   19.08    1.12
   9   1  -6   18.44    0.81
  -9  -1   6   17.83    0.88
   9  -1  -6   19.07    0.86
  -9   1  -6   17.97    0.91
  -9   1   7    0.02    0.17
  -9  -1  -7    0.25    0.23
   9   1  -7    0.18    0.15
  -9   1  -7   -0.09    0.11
  -9   1  -7   -0.13    0.15
   9  -1  -7    0.11    0.17
  -9   1   8    6.90    0.75
  -9  -1  -8    6.25    0.68
  -9  -1  -8    6.49    0.68
   9   1  -8    6.09    0.42
  -9   1   8    6.93    0.58
  -9   1  -8    6.54    0.59
  -9  -1   8    6.53    0.49
   9  -1  -8    6.55    0.49
  -9  -1   8    6.46    0.81
  -9   1   9    9.58    0.66
  -9   1   9   10.64    0.99
  -9  -1  -9   10.17    0.85
  -9  -1   9   11.68    1.05
  -9   1  -9   10.61    0.89
  -9   1  -9   10.43    0.78
  -9   1  10    0.77    0.41
  -9  -1 -10    0.25    0.34
  -9   1 -10    0.45    0.35
  -9   1 -10   -0.58    0.28
  -9  -1  10    1.25    0.47
   9  -1 -10   -0.33    0.19
  -9   1  11    0.30    0.38
  -9   1  11   -0.50    0.32
  -9  -1 -11    0.78    0.37
  -9  -1  11    0.40    0.46
  -9  -1  11    0.00    0.35
  -9   1 -11    0.63    0.40
 -10  -1   0    2.08    0.37
 -10   1   0    2.35    0.36
 -10  -1   0    1.79    0.38
 -10   1   0    1.54    0.39
  10  -1   0    1.65    0.35
 -10   1   1   90.80    2.74
 -10  -1  -1   92.06    2.74
  10  -1   1   87.50    2.67
 -10   1   1   89.25    2.58
  10   1  -1   88.82    2.65
 -10  -1  -1   89.20    2.69
 -10   1  -1   88.10    2.53
 -10  -1   1   93.53    2.74
  10   1   1   89.66    2.72
 -10  -1   1   95.11    2.70
 -10   1  -1   89.55    2.77
 -10  -1  -2    0.06    0.19
  10   1  -2   -0.08    0.17
 -10  -1  -2    0.17    0.18
 -10   1   2   -0.06    0.17
  10  -1   2    0.08    0.18
 -10   1   2    0.03    0.15
  10   1  -2   -0.04    0.18
  10  -1  -2   -0.04    0.20
 -10   1  -2   -0.10    0.19
 -10  -1   2    0.10    0.18
  10   1   2    0.09    0.22
  10  -1  -2    0.04    0.19
 -10   1  -2   -0.10    0.13
 -10  -1   2    0.14    0.19
 -10   1   3   49.51    1.83
  10  -1   3   51.85    1.93
 -10   1   3   51.77    1.82
 -10  -1  -3   53.70    1.93
  10   1  -3   51.73    1.74
  10   1  -3   50.71    2.07
  10  -1  -3   50.53    1.96
  10   1   3   52.74    1.99
  10  -1  -3   51.24    1.73
 -10  -1   3   51.50    1.77
 -10  -1   3   49.54    1.87
 -10   1  -3   52.41    1.74
 -10   1   4   10.57    0.75
 -10   1   4   10.47    0.76
  10   1  -4    9.53    0.84
 -10  -1  -4   10.48    0.81
  10   1  -4   10.66    0.68
 -10  -1   4   11.40    0.83
  10  -1  -4   10.87    0.69
 -10  -1   4    8.51    0.65
 -10   1  -4    9.35    0.68
  10  -1  -4    8.68    0.79
  10   1  -5   27.13    1.12
 -10   1   5   25.25    1.23
 -10   1   5   30.41    1.39
 -10   1  -5   28.91    1.26
  10  -1  -5   29.52    1.67
  10  -1  -5   27.22    1.13
 -10  -1   5   28.64    1.21
 -10   1  -5   27.29    1.19
 -10   1   6    3.84    0.53
  10   1  -6    3.56    0.44
 -10  -1  -6    5.51    0.60
 -10   1  -6    4.13    0.49
  10  -1  -6    4.28    0.46
 -10  -1   6    3.81    0.46
 -10   1   7    9.58    0.73
 -10  -1  -7   10.61    0.86
  10   1  -7    8.87    0.59
 -10   1   7    9.91    0.86
 -10  -1  -7    9.84    0.82
  10  -1  -7    9.08    0.62
 -10  -1   7   10.59    0.69
 -10  -1   7   11.32    0.94
 -10   1  -7    9.95    0.84
 -10   1  -7    9.42    0.69
 -10   1   8    3.43    0.50
 -10  -1  -8    3.79    0.60
 -10   1   8    3.34    0.59
 -10  -1  -8    4.16    0.58
 -10  -1   8    3.13    0.61
 -10   1  -8    3.88    0.64
  10  -1  -8    3.61    0.43
 -10  -1   8    4.09    0.44
 -10   1  -8    2.88    0.44
 -10  -1  -9    0.67    0.37
 -10   1   9    0.08    0.35
 -10   1   9    0.72    0.27
 -10  -1   9   -0.11    0.27
 -10  -1   9    0.61    0.20
 -10   1  -9    0.58    0.34
 -10   1  -9    0.57    0.29
 -10   1  10    0.24    0.35
 -10  -1 -10    0.35    0.29
 -10   1 -10   -0.20    0.25
 -10  -1  10    0.34    0.43
 -10  -1 -11    4.97    0.75
 -11  -1   0    0.16    0.20
  11   1   0   -0.08    0.18
 -11   1   0   -0.16    0.16
 -11   1   0   -0.08    0.24
 -11  -1   0    0.30    0.23
  11  -1   0   -0.12    0.19
 -11  -1  -1   32.94    1.47
 -11   1   1   37.25    1.43
  11   1  -1   34.82    1.49
 -11  -1  -1   38.41    1.55
 -11   1   1   32.65    1.49
  11  -1  -1   35.19    1.45
 -11  -1   1   32.57    1.44
 -11  -1   1   37.34    1.54
 -11   1  -1   35.33    1.37
 -11   1  -1   34.88    1.59
 -11   1   2   33.76    1.40
 -11  -1  -2   32.77    1.45
 -11   1   2   31.53    1.44
  11   1  -2   33.34    1.39
 -11  -1  -2   31.64    1.63
  11  -1  -2   32.69    1.38
 -11   1  -2   34.93    1.33
 -11  -1   2   30.99    1.38
 -11  -1   2   34.33    1.47
  11  -1  -2   31.79    1.53
 -11   1  -2   32.91    1.50
 -11  -1  -3    8.40    0.73
 -11   1   3    8.51    0.69
  11   1  -3    9.45    0.82
 -11   1   3    8.77    0.75
  11   1  -3    7.38    0.78
  11  -1  -3    7.39    0.76
 -11  -1   3    9.39    0.72
  11  -1  -3    7.88    0.64
 -11   1  -3    8.64    0.64
 -11  -1   3    8.31    0.73
 -11   1   4    1.35    0.36
 -11  -1  -4    1.08    0.34
 -11   1   4    1.50    0.35
  11   1  -4    0.98    0.28
 -11   1  -4    1.17    0.30
  11  -1  -4    0.79    0.27
  11  -1  -4    0.64    0.33
 -11  -1   4    0.84    0.28
  11   1  -5    5.11    0.53
 -11  -1  -5    5.76    0.68
 -11   1   5    6.29    0.63
 -11  -1   5    5.83    0.59
 -11   1  -5    6.27    0.60
 -11   1  -5    6.02    0.69
  11  -1  -5    5.14    0.54
 -11   1   6    1.47    0.36
  11   1  -6    1.10    0.31
 -11  -1  -6    1.98    0.43
 -11  -1  -6    2.03    0.47
 -11  -1   6    1.75    0.36
 -11   1  -6    1.38    0.31
 -11   1  -6    0.93    0.35
 -11  -1   6    1.97    0.47
 -11   1   7    0.54    0.33
 -11  -1  -7    0.83    0.35
 -11   1   7    0.71    0.30
  11   1  -7    0.13    0.25
 -11  -1  -7    0.77    0.33
 -11   1  -7    1.35    0.44
 -11   1  -7    1.26    0.30
  11  -1  -7    0.37    0.27
 -11  -1   7    0.80    0.38
 -11  -1   7    0.68    0.28
 -11   1   8    2.40    0.45
 -11  -1  -8    2.68    0.55
 -11   1   8    2.12    0.54
 -11  -1   8    3.26    0.64
  11  -1  -8    1.31    0.33
 -11   1  -8    1.74    0.45
 -11   1  -8    2.90    0.55
 -11  -1   8    2.59    0.40
 -11   1   9    7.38    0.69
 -11  -1  -9    8.02    0.92
 -11   1  -9    7.95    0.90
 -11   1  -9    7.29    0.78
 -11  -1   9    6.45    0.88
 -11   1  10   -0.29    0.28
 -11   1  10   -0.38    0.23
 -11  -1 -10   -0.47    0.33
 -11  -1  10   -0.35    0.33
 -11   1 -10    0.16    0.33
 -12   1   0   82.14    2.78
 -12   1   0   82.89    2.52
 -12  -1   0   80.44    2.68
 -12  -1   0   89.22    2.75
 -12   1   1    1.04    0.37
 -12  -1  -1    1.41    0.41
 -12   1   1    0.84    0.29
 -12  -1  -1    1.74    0.40
 -12  -1   1    1.62    0.38
 -12   1  -1    1.10    0.28
 -12   1  -1    0.98    0.36
 -12  -1  -2    4.34    0.64
 -12   1   2    3.38    0.85
 -12  -1  -2    4.73    0.56
 -12   1   2    3.44    0.51
 -12   1  -2    3.92    0.61
 -12  -1   2    4.02    0.57
 -12  -1   2    3.85    0.56
 -12   1  -2    4.75    0.52
 -12  -1  -3    1.70    0.40
  12   1  -3    1.51    0.37
 -12   1   3    1.07    0.35
 -12  -1  -3    1.75    0.42
 -12   1   3    1.51    0.38
  12  -1  -3    0.97    0.37
 -12  -1   3    1.11    0.36
 -12  -1  -4    9.04    0.80
  12   1  -4    9.23    0.74
 -12   1   4    9.82    0.83
 -12  -1   4    9.73    0.78
 -12   1   5    2.24    0.47
  12   1  -5    1.25    0.38
 -12  -1  -5    1.64    0.43
 -12  -1   5    2.49    0.48
 -12   1  -5    2.62    0.56
  12  -1  -5    1.43    0.36
 -12   1  -5    1.82    0.38
 -12  -1   5    1.72    0.38
 -12  -1  -6    4.43    0.63
 -12  -1  -6    4.76    0.74
 -12   1   6    5.38    0.74
  12   1  -6    4.17    0.57
 -12   1   6    5.17    0.62
 -12  -1   6    5.56    0.75
 -12   1  -6    4.41    0.69
  12  -1  -6    5.69    0.59
 -12   1  -6    4.72    0.57
 -12  -1   6    5.68    0.61
 -12   1   7   -0.06    0.23
  12   1  -7   -0.67    0.24
 -12   1   7   -0.05    0.31
 -12  -1  -7    0.33    0.33
 -12  -1   7   -0.21    0.24
 -12   1  -7   -0.04    0.22
  12  -1  -7   -0.61    0.24
 -12   1  -7   -0.21    0.25
 -12   1  -7    0.26    0.33
 -12  -1   7    0.06    0.24
 -12   1   8    0.67    0.29
 -12  -1  -8   -0.17    0.56
 -12   1   8    1.07    0.45
  12   1  -8   -0.39    0.27
  12  -1  -8   -0.38    0.32
 -12   1  -8   -0.40    0.27
 -12  -1   8   -0.11    0.24
 -12   1  -8   -0.05    0.33
 -12   1  -8    1.05    0.60
 -12   1   9    2.42    0.64
 -12   1   9    1.71    0.43
 -12  -1  -9    2.96    0.63
 -12  -1   9    2.61    0.65
 -12  -1   9    3.14    0.43
 -12   1  -9    2.59    0.61
 -13  -1   0    0.15    0.25
 -13  -1   0   -0.11    0.25
 -13   1   0   -0.21    0.19
 -13   1   0   -0.10    0.25
 -13  -1  -1    1.66    0.42
 -13   1   1    2.18    0.42
 -13  -1  -1    2.18    0.46
 -13   1   1    2.89    0.56
 -13   1  -1    2.40    0.52
 -13  -1   1    2.08    0.47
 -13   1   2   34.72    1.52
 -13  -1  -2   30.24    1.53
 -13  -1  -2   35.62    1.58
 -13   1   2   28.84    1.54
 -13  -1   2   32.08    1.54
 -13   1  -2   30.86    1.60
 -13   1   3    8.17    0.85
 -13  -1  -3    6.72    0.72
 -13  -1  -3    8.50    0.82
 -13   1  -3    9.05    0.86
 -13  -1   3    9.34    0.82
 -13  -1  -4    7.17    0.79
 -13   1   4    7.07    0.75
 -13   1  -4    7.10    0.83
 -13  -1   4    6.52    0.71
 -13  -1   4    6.87    0.78
 -13   1   5    2.61    0.54
 -13   1   5    2.02    0.46
 -13  -1  -5    2.04    0.52
 -13   1  -5    1.52    0.42
 -13  -1   5    2.33    0.50
 -13   1  -5    2.61    0.55
 -13   1   6    5.81    0.71
  13   1  -6    4.13    0.62
 -13  -1  -6    4.15    0.78
 -13   1   6    4.67    0.70
 -13   1  -6    5.49    0.81
 -13   1  -6    4.03    0.55
 -13  -1   6    4.63    0.64
 -13  -1   6    5.80    0.82
 -13  -1  -7    0.08    0.35
 -13  -1  -7   -0.76    0.26
 -13   1   7   -0.23    0.26
 -13   1   7    0.11    0.28
 -13   1  -7    0.06    0.36
 -13   1  -7   -0.38    0.37
 -13  -1   7    0.16    0.27
 -13   1  -7   -0.03    0.26
 -13  -1  -8   -0.26    0.29
 -13   1   8    0.27    0.34
 -13   1   8   -0.46    0.35
 -13  -1   8    0.17    0.38
 -13   1  -8   -0.38    0.32
 -13  -1   8   -0.06    0.28
 -13   1  -8   -0.40    0.31
 -14   1   0    4.12    0.69
 -14  -1   0    4.00    0.65
 -14  -1  -1    7.69    0.82
 -14   1   1    8.23    0.88
 -14  -1   1    8.06    0.84
 -14   1  -1    7.75    0.82
 -14   1   2    2.67    0.58
 -14   1   2    0.50    0.32
 -14  -1  -2    1.39    0.43
 -14   1  -2    1.79    0.49
 -14  -1   2    2.89    0.57
 -14  -1   2    2.15    0.50
 -14   1   3   10.98    0.97
 -14   1   3   11.24    1.08
 -14  -1  -3   12.81    1.04
 -14  -1   3   12.15    0.98
 -14  -1   3   11.20    0.96
 -14   1  -3   10.58    1.01
 -14  -1  -4    2.20    0.83
 -14   1   4    1.00    0.38
 -14   1   4    1.72    0.47
 -14  -1   4    1.51    0.41
 -14  -1   4    1.04    0.40
 -14   1  -4    1.35    0.75
 -14  -1  -5    6.86    0.84
 -14   1   5    8.13    0.88
 -14   1   5    7.90    0.87
 -14   1  -5    5.91    0.82
 -14   1  -5    6.23    0.87
 -14  -1   5    8.92    0.91
 -14  -1   5    7.92    0.78
 -14  -1  -6    0.06    0.37
 -14  -1  -6   -0.42    0.30
 -14   1   6    1.05    0.44
 -14   1   6    0.76    0.43
 -14   1  -6    0.61    0.40
 -14   1  -6   -0.58    0.34
 -14  -1   6    0.53    0.31
 -14   1  -6   -0.30    0.22
 -14   1   7    5.01    0.79
 -14   1   7    6.07    0.79
 -14  -1   7    6.37    0.76
 -14  -1   7    6.73    0.93
 -14   1  -7    7.70    1.57
 -15  -1   0    0.22    0.34
 -15   1   0   -0.54    0.19
 -15   1   0    0.09    0.33
 -15   1   1    4.95    0.79
 -15  -1  -1    5.54    0.82
 -15  -1   1    4.87    0.76
 -15   1  -1    6.57    1.22
 -15  -1   1    3.57    0.60
 -15  -1  -2    0.76    0.44
 -15   1   2    0.62    0.39
 -15  -1   2    0.20    0.34
 -15   1  -2    0.36    0.39
 -15  -1   2    0.60    0.40
 -15  -1  -3    1.36    0.47
 -15   1   3    1.77    0.56
 -15  -1   3    1.49    0.46
 -15   1  -3    2.48    0.65
 -15  -1   3    1.77    0.51
 -15  -1  -4    1.08    0.45
 -15   1   4    0.92    0.42
 -15   1   4    1.40    0.44
 -15  -1   4    1.49    0.47
 -15   1  -4    1.05    0.46
 -15  -1   4    1.03    0.44
 -15   1   5   10.87    1.03
 -15   1   5   11.94    1.09
 -15  -1   5   12.31    1.14
 -15  -1   5   10.66    1.00
 -16   1   0   -0.58    0.26
 -16  -1   0   -0.35    0.28
 -16  -1   0    0.42    0.39
 -16   1   0    0.31    0.43
 -16   1   1    0.57    0.43
 -16  -1  -1    0.43    0.39
 -16  -1   1   -0.34    0.27
 -16  -1   1    0.56    0.42
 -16   1  -1    0.29    0.43
 -16  -1  -2   -0.50    0.26
 -16   1   2    1.21    0.45
 -16  -1  -2    0.57    0.44
 -16   1   2    0.24    0.32
 -16   1  -2    1.74    0.65
 -16   1  -2   -0.58    0.22
 -16  -1   2   -0.28    0.26
 -16  -1   2    1.54    0.68
   0  -2   1    0.16    0.05
   0  -2  -1    0.03    0.04
   0  -2   1    0.02    0.03
   0  -2   1    0.03    0.05
   0  -2  -1   -0.01    0.04
   0   2   1    0.02    0.04
   0   2  -1    0.04    0.05
   0   2  -1    0.01    0.03
   0   2  -1    0.03    0.04
   0  -2  -2   55.40    1.24
   0   2   2   54.77    1.45
   0  -2  -2   52.75    1.44
   0   2  -2   57.64    1.36
   0  -2  -2   55.49    1.44
   0  -2   2   56.69    1.55
   0  -2   2   57.08    1.35
   0  -2  -2   53.57    1.43
   0   2  -2   55.94    1.54
   0  -2   2   54.64    1.25
   0   2  -2   54.69    1.27
   0  -2  -3    0.00    0.04
   0  -2  -3    0.01    0.06
   0   2   3    0.05    0.04
   0  -2   3    0.05    0.04
   0  -2   3    0.00    0.06
   0   2   3    0.08    0.09
   0   2  -3   -0.03    0.07
   0  -2   3    0.00    0.07
   0   2  -3    0.15    0.08
   0  -2  -3    0.00    0.07
   0   2  -3    0.02    0.04
   0  -2  -3    0.02    0.07
   0  -2  -4  200.22    4.56
   0   2   4  201.81    4.47
   0  -2   4  189.68    4.26
   0  -2  -4  204.10    4.63
   0  -2  -4  201.24    4.57
   0   2  -4  199.33    4.27
   0  -2   4  199.85    4.82
   0   2   4  196.71    4.68
   0   2  -4  205.14    4.54
   0  -2  -4  189.87    4.46
   0   2  -4  207.56    4.83
   0  -2   4  207.07    4.54
   0   2  -5    0.02    0.08
   0  -2   5    0.03    0.09
   0  -2   5    0.14    0.06
   0   2   5    0.04    0.07
   0  -2  -5    0.03    0.09
   0   2   5   -0.06    0.08
   0   2  -5    0.21    0.07
   0  -2   5    0.00    0.09
   0  -2  -5   -0.12    0.08
   0  -2  -5   -0.07    0.07
   0  -2  -6   48.79    1.50
   0  -2  -6   48.54    1.58
   0  -2   6   45.36    1.74
   0  -2  -6   47.52    1.45
   0   2  -6   47.08    1.19
   0  -2   6   49.45    1.56
   0   2  -6   47.51    1.51
   0   2   6   47.72    1.67
   0   2   6   49.17    1.52
   0  -2   6   46.33    1.24
   0  -2   7    0.08    0.08
   0  -2   7   -0.06    0.14
   0  -2   7    0.01    0.15
   0   2  -7    0.20    0.09
   0  -2  -7    0.21    0.12
   0  -2  -7   -0.08    0.13
   0   2   7    0.07    0.17
   0   2  -7   -0.03    0.14
   0   2   7    0.00    0.11
   0   2  -8   44.94    1.64
   0   2  -8   46.77    1.23
   0  -2   8   46.45    1.34
   0  -2  -8   46.64    1.57
   0   2   8   46.28    1.69
   0  -2   8   47.74    1.93
   0  -2  -8   47.43    1.73
   0  -2   8   49.49    1.75
   0   2   8   47.11    1.86
   0  -2  -9    0.19    0.20
   0   2  -9    0.11    0.11
   0   2  -9    0.01    0.09
   0  -2  -9   -0.05    0.15
   0   2   9    0.00    0.16
   0  -2   9    0.03    0.19
   0   2   9   -0.01    0.19
   0  -2  -9   -0.17    0.13
   0   2  -9   -0.26    0.18
   0  -2   9    0.25    0.22
   0  -2  10    1.37    0.40
   0   2 -10    1.33    0.21
   0   2  10    0.80    0.28
   0   2  10    1.05    0.37
   0   2 -10    1.30    0.36
   0  -2  10    1.05    0.34
   0  -2 -10    1.15    0.25
   0  -2 -10    1.34    0.32
   0  -2  11   -0.15    0.17
   0   2  11    0.25    0.31
   0   2 -11   -0.01    0.10
   0  -2 -11   -0.23    0.10
   0   2  11   -0.01    0.18
   0  -2  11    0.17    0.25
   0  -2 -11    0.16    0.25
   0   2 -11    0.13    0.07
   0  -2  12    2.85    0.75
   0   2 -12    0.07    0.07
   0   2 -12   -0.04    0.10
   0  -2 -12   -0.25    0.14
   0   2  12    0.00    0.21
   0   2  13   -0.44    0.25
   0  -2  13   -0.40    0.35
   0  -2 -13   -0.50    0.31
   0  -2 -13   -0.27    0.15
   0  -2  13   -0.65    0.28
  -1  -2   0    0.02    0.04
   1  -2   0    0.03    0.04
   1  -2   0    0.13    0.05
   1   2   0   -0.01    0.04
  -1   2   0    0.03    0.04
   1  -2   1   72.55    1.80
   1  -2   1   77.55    1.56
  -1   2   1   72.67    1.69
   1  -2   1   72.18    1.68
  -1  -2  -1   71.90    1.76
   1   2  -1   73.55    1.76
  -1   2   1   70.42    1.76
  -1   2  -1   68.67    1.69
   1  -2  -1   68.56    1.74
  -1  -2   1   71.75    1.64
  -1   2  -1   71.21    1.79
   1   2   1   71.86    1.77
  -1   2  -1   73.18    1.57
   1  -2  -1   72.48    1.68
  -1  -2   1   74.86    1.75
  -1  -2  -2  134.44    3.14
   1   2  -2  136.29    3.11
  -1  -2  -2  134.23    3.16
   1  -2   2  141.59    2.96
   1  -2   2  138.21    3.26
  -1   2   2  138.03    3.13
  -1   2   2  134.68    3.13
   1  -2   2  137.11    2.99
   1  -2  -2  138.01    3.10
  -1   2  -2  135.70    3.24
  -1   2  -2  132.62    3.00
  -1  -2   2  130.12    2.88
  -1  -2   2  140.24    2.89
   1   2   2  137.16    3.17
   1  -2  -2  135.90    3.13
  -1  -2   2  137.10    3.09
  -1   2  -2  135.17    2.96
  -1   2   3   18.78    0.58
  -1   2   3   17.90    0.66
   1  -2   3   17.17    0.76
   1  -2   3   17.77    0.59
   1  -2   3   18.44    0.54
  -1  -2  -3   17.94    0.68
  -1  -2  -3   17.59    0.70
  -1   2   3   16.99    0.69
   1   2  -3   17.95    0.66
  -1  -2  -3   17.37    0.60
  -1  -2   3   17.71    0.65
  -1   2  -3   18.39    0.59
   1   2   3   16.58    0.71
   1  -2  -3   17.76    0.66
  -1   2  -3   18.12    0.78
   1  -2  -3   18.45    0.68
   1   2   3   17.51    0.70
  -1  -2   3   17.43    0.78
  -1   2  -3   17.22    0.55
  -1  -2  -4   95.45    2.41
  -1  -2  -4   92.93    2.36
   1  -2   4   99.29    2.21
  -1   2   4   97.68    2.33
   1   2  -4   94.96    2.42
   1  -2   4   98.95    2.35
  -1   2   4   93.38    2.49
  -1  -2  -4   95.95    2.47
   1  -2   4   95.05    2.63
   1  -2  -4   95.60    2.39
   1  -2  -4   95.03    2.44
   1   2   4   96.50    2.47
   1   2   4   94.29    2.34
   1  -2  -4   94.17    2.40
  -1   2  -4   98.00    2.33
  -1  -2   4   94.42    2.40
  -1  -2   4   93.03    2.63
  -1   2  -4   96.64    2.22
  -1   2  -4  100.96    2.66
   1   2   4   92.99    2.51
   1  -2   5    3.48    0.31
   1  -2   5    3.55    0.24
   1   2  -5    3.66    0.13
   1  -2   5    3.48    0.41
  -1   2   5    3.87    0.38
   1   2  -5    3.55    0.14
  -1  -2  -5    3.32    0.31
  -1   2   5    3.92    0.32
   1   2  -5    2.85    0.31
  -1  -2  -5    3.19    0.31
  -1  -2  -5    4.21    0.38
   1   2   5    3.97    0.35
  -1   2  -5    3.79    0.31
   1  -2  -5    3.40    0.34
   1  -2  -5    3.47    0.31
  -1   2  -5    3.11    0.23
  -1  -2   5    3.13    0.32
   1  -2  -5    3.63    0.31
  -1   2  -5    3.83    0.42
   1   2   5    4.02    0.46
   1   2   5    3.45    0.31
  -1  -2   5    3.70    0.41
  -1   2   6   55.49    1.67
   1   2  -6   54.88    1.26
  -1   2   6   54.35    1.82
   1  -2   6   53.54    1.92
   1  -2   6   51.38    1.45
  -1  -2  -6   52.66    1.71
  -1  -2  -6   54.49    1.70
  -1  -2  -6   53.10    1.61
   1   2  -6   55.86    1.72
   1   2  -6   55.08    1.23
  -1  -2   6   54.83    1.72
  -1   2  -6   55.04    1.44
   1   2   6   57.08    1.70
  -1   2  -6   55.71    1.64
   1  -2  -6   55.15    1.62
  -1  -2   6   54.03    1.93
   1   2   6   54.43    1.72
   1  -2  -6   54.39    1.73
  -1   2  -6   54.62    1.93
   1   2   6   54.83    1.83
   1  -2  -6   55.75    1.61
  -1   2   7   19.53    1.03
   1  -2   7   20.55    0.96
   1   2  -7   20.26    0.95
  -1  -2  -7   20.01    0.97
   1   2  -7   19.94    0.53
  -1  -2  -7   20.64    1.11
   1  -2   7   18.79    1.09
   1  -2   7   18.80    0.74
  -1   2   7   20.06    0.92
   1   2  -7   19.40    0.57
   1  -2  -7   20.16    0.96
  -1   2  -7   20.41    0.91
   1  -2  -7   20.80    0.87
   1  -2  -7   19.83    0.83
   1   2   7   19.85    0.94
   1   2   7   20.63    1.07
   1   2   7   19.43    0.93
  -1  -2   7   18.96    1.08
  -1   2  -7   20.00    0.71
  -1   2  -7   18.90    1.09
  -1  -2   7   20.35    0.97
   1  -2   8    9.45    0.81
  -1  -2  -8    9.00    0.67
   1   2  -8    9.08    0.35
  -1  -2  -8    9.02    0.57
   1  -2   8    9.90    0.71
   1   2  -8    9.49    0.33
  -1  -2  -8    8.93    0.67
   1  -2   8    9.52    0.53
  -1   2   8    9.14    0.75
   1   2  -8    9.89    0.69
   1  -2  -8   10.11    0.72
  -1   2  -8   10.09    0.66
  -1   2  -8    8.72    0.79
   1   2   8    8.93    0.66
  -1   2  -8    9.74    0.48
   1   2   8    9.24    0.78
   1  -2  -8    9.43    0.56
  -1  -2   8    9.91    0.71
  -1  -2   8    9.58    0.80
  -1   2   9   -0.06    0.23
  -1  -2  -9    0.11    0.19
  -1   2   9   -0.11    0.13
   1   2  -9    0.37    0.22
   1   2  -9    0.16    0.07
   1  -2   9    0.28    0.22
   1  -2   9    0.02    0.13
  -1  -2  -9    0.20    0.16
  -1  -2  -9    0.07    0.18
   1  -2   9    0.11    0.19
   1   2  -9    0.04    0.07
   1  -2  -9    0.30    0.19
   1   2   9    0.19    0.23
  -1  -2   9    0.03    0.22
   1  -2  -9    0.12    0.15
  -1  -2   9   -0.19    0.17
   1  -2  -9   -0.17    0.16
  -1   2  -9    0.17    0.18
   1   2   9    0.02    0.16
  -1   2  -9    0.02    0.10
  -1   2  10   16.76    1.03
  -1  -2 -10   17.69    0.85
  -1  -2 -10   18.93    1.00
  -1   2  10   18.60    1.23
   1  -2  10   17.54    1.10
   1  -2  10   17.20    0.82
   1  -2  10   19.77    1.30
  -1   2 -10   17.72    1.01
   1  -2 -10   17.02    0.79
   1   2  10   17.13    1.05
   1  -2 -10   17.95    0.90
   1   2  10   16.47    1.15
  -1  -2  10   17.90    1.24
  -1  -2 -11    1.60    0.37
   1  -2  11   -0.27    0.17
  -1   2  11   -0.13    0.15
  -1   2  11    1.72    0.47
   1  -2  11    1.96    0.45
  -1  -2  11    1.38    0.39
  -1  -2  11    0.28    0.30
   1  -2 -11    1.71    0.35
   1   2  11    0.45    0.25
   1   2  11    1.19    0.41
   1  -2 -12    7.26    0.61
   1  -2  13   13.67    1.23
   1  -2  13   13.73    1.31
  -1   2  13   13.04    1.27
  -1  -2  13   15.77    1.40
  -1  -2  13   12.52    1.21
   1   2  13   12.17    1.41
   2  -2   0   16.28    0.56
  -2   2   0   16.45    0.43
  -2   2   0   16.64    0.58
  -2  -2   0   17.01    0.55
   2  -2   0   14.95    0.42
   2   2   0   18.14    0.57
   2  -2   1   28.17    0.90
  -2   2   1   28.21    0.77
   2   2  -1   27.54    0.89
   2   2  -1   27.75    0.76
  -2  -2  -1   28.72    0.84
   2  -2   1   28.73    0.81
  -2   2   1   27.53    0.85
  -2  -2   1   28.20    0.88
   2   2   1   27.58    0.86
  -2   2  -1   26.95    0.89
   2  -2  -1   27.94    0.76
   2  -2  -1   27.14    0.83
  -2   2  -1   27.03    0.82
  -2  -2   1   27.58    0.73
   2   2  -2  437.45    9.35
  -2   2  -2  432.40    9.46
   2  -2   3    6.17    0.45
  -2  -2  -3    5.47    0.34
   2  -2   3    6.02    0.31
   2   2  -3    5.84    0.38
  -2  -2  -3    6.08    0.37
  -2   2   3    5.18    0.36
  -2   2   3    5.58    0.35
   2  -2   3    5.94    0.29
  -2  -2  -3    6.21    0.40
   2   2   3    6.39    0.40
  -2   2  -3    5.53    0.31
  -2   2  -3    5.98    0.44
  -2   2  -3    5.97    0.28
   2  -2  -3    6.40    0.37
  -2  -2   3    5.97    0.37
   2  -2  -3    5.48    0.34
  -2  -2  -4    5.07    0.37
   2  -2   4    4.99    0.30
   2  -2   4    4.71    0.32
  -2  -2  -4    5.58    0.41
   2  -2   4    4.84    0.44
  -2   2   4    5.13    0.36
  -2  -2  -4    5.95    0.39
  -2   2   4    5.26    0.40
   2   2  -4    5.91    0.42
  -2  -2   4    4.99    0.38
   2   2   4    5.42    0.41
  -2   2  -4    5.14    0.45
   2  -2  -4    4.83    0.42
   2  -2  -4    6.26    0.38
  -2   2  -4    5.54    0.32
  -2   2  -4    5.29    0.33
   2  -2   5   28.12    0.99
  -2  -2  -5   28.88    1.09
  -2  -2  -5   28.00    1.05
   2  -2   5   26.93    0.89
   2   2  -5   29.18    1.09
  -2   2   5   29.58    1.14
  -2   2   5   28.15    1.01
   2  -2   5   28.43    1.22
  -2  -2  -5   27.17    1.00
   2  -2  -5   27.45    1.05
   2  -2  -5   26.25    0.98
   2  -2  -5   28.31    0.97
  -2   2  -5   29.57    0.95
  -2   2  -5   27.76    1.21
   2   2   5   29.72    1.10
  -2  -2   5   28.66    1.06
  -2   2  -5   28.51    0.92
  -2   2   6    0.09    0.15
   2   2  -6    0.14    0.13
   2  -2   6   -0.06    0.10
  -2  -2  -6    0.05    0.15
  -2  -2  -6    0.01    0.11
   2  -2   6   -0.09    0.15
   2  -2   6    0.01    0.09
  -2   2   6   -0.01    0.10
   2  -2  -6    0.21    0.15
  -2  -2   6    0.15    0.14
  -2   2  -6    0.02    0.09
   2  -2  -6    0.10    0.11
   2   2   6    0.09    0.14
  -2   2  -6    0.19    0.17
  -2  -2   6    0.05    0.13
   2  -2  -6   -0.02    0.10
   2   2   6    0.02    0.13
  -2   2  -6   -0.03    0.10
   2   2  -7   82.76    2.47
  -2   2   7   87.57    2.62
   2  -2   7   83.19    2.70
  -2  -2  -7   81.23    2.47
  -2  -2  -7   81.64    2.30
   2  -2   7   85.93    2.43
  -2  -2  -7   83.23    2.46
  -2   2   7   83.18    2.42
   2  -2   7   83.85    2.21
  -2   2  -7   83.50    2.18
   2   2   7   80.37    2.58
  -2  -2   7   82.63    2.47
   2  -2  -7   84.19    2.26
   2  -2  -7   82.73    2.26
  -2   2  -7   82.86    2.32
   2   2   7   86.01    2.49
  -2   2  -7   84.08    2.73
  -2  -2   7   85.64    2.74
   2  -2  -7   86.17    2.49
  -2   2   8   18.48    1.07
   2  -2   8   15.55    0.87
  -2   2   8   17.15    0.94
   2  -2   8   18.23    1.13
  -2  -2  -8   17.42    0.98
  -2  -2  -8   16.75    0.93
   2   2  -8   17.93    0.97
  -2  -2  -8   15.79    0.80
   2  -2   8   16.45    0.93
   2   2   8   16.80    0.94
   2  -2  -8   16.76    0.79
  -2   2  -8   17.52    0.74
   2  -2  -8   17.33    0.78
  -2  -2   8   16.16    1.06
  -2  -2   8   17.49    0.99
   2   2   8   17.00    1.05
  -2   2  -8   17.86    1.11
  -2   2  -8   17.19    0.87
   2  -2  -8   16.70    0.94
   2   2  -9    0.60    0.28
  -2   2   9    0.55    0.26
   2  -2   9    0.36    0.23
  -2   2   9    1.03    0.33
  -2  -2  -9    0.52    0.22
  -2  -2  -9    0.81    0.23
  -2  -2  -9    1.00    0.31
   2  -2   9    0.67    0.27
   2  -2   9    0.38    0.21
   2   2   9    0.57    0.28
  -2   2  -9    0.54    0.23
   2   2   9    0.83    0.32
  -2   2  -9    0.52    0.26
   2  -2  -9    0.87    0.21
   2  -2  -9    0.77    0.22
  -2  -2   9    0.84    0.29
  -2   2  -9    1.14    0.27
  -2  -2   9    0.58    0.30
   2  -2  10    4.87    0.73
  -2   2  10    4.99    0.60
  -2  -2 -10    6.83    0.55
   2  -2  10    5.89    0.65
   2  -2  10    5.21    0.51
  -2   2  10    4.36    0.64
  -2  -2  10    5.80    0.70
   2  -2 -10    6.52    0.51
   2   2  10    5.13    0.72
  -2  -2  10    5.61    0.73
  -2   2 -10    5.24    0.57
  -2   2  12    0.18    0.36
   2  -2  12    0.29    0.34
   2  -2  12    0.79    0.43
  -2  -2 -12    0.79    0.39
  -2   2  12   -0.05    0.20
  -2  -2  12    0.56    0.38
  -2  -2  12    0.46    0.36
   2  -2 -12   -0.03    0.17
   2  -2  13    2.09    0.58
  -2  -2 -13    2.18    0.57
  -2   2  13    1.88    0.60
   2  -2  13    2.13    0.60
  -2  -2  13    1.51    0.60
  -2  -2  13    1.79    0.56
  -3  -2   0   -0.02    0.06
  -3   2   0   -0.04    0.03
   3   2   0    0.06    0.07
   3  -2   0    0.05    0.08
   3  -2   0    0.01    0.04
  -3   2   0   -0.07    0.05
  -3  -2   0   -0.01    0.05
  -3   2   1  220.01    4.98
   3  -2   1  228.01    4.94
   3   2  -1  225.43    4.87
  -3  -2  -1  225.45    4.95
  -3   2   1  222.41    4.85
   3   2  -1  227.04    5.09
  -3  -2   1  222.43    5.04
  -3   2  -1  215.29    4.96
   3   2   1  221.58    4.99
  -3   2  -1  224.39    4.70
   3  -2  -1  221.67    4.95
   3  -2  -1  227.59    4.85
  -3  -2   1  229.73    4.84
  -3   2  -1  223.48    5.09
   3   2  -2   93.51    2.12
  -3   2   2   93.16    2.26
   3   2  -2   94.24    2.39
   3  -2   2   91.57    2.23
  -3  -2  -2   91.85    2.30
  -3   2   2   90.23    2.30
  -3   2  -2   93.10    2.04
  -3   2  -2   90.54    2.27
   3   2   2   91.57    2.34
   3  -2  -2   95.17    2.28
  -3  -2   2   93.01    2.35
  -3   2  -2   91.13    2.45
  -3  -2   2   98.05    2.09
   3  -2  -2   92.46    2.24
  -3   2   3   50.56    1.45
   3   2  -3   50.89    1.53
   3   2  -3   50.36    1.19
  -3  -2  -3   49.54    1.45
  -3   2   3   48.99    1.45
   3  -2   3   52.76    1.39
   3  -2   3   50.63    1.63
  -3  -2   3   51.83    1.17
   3  -2  -3   51.23    1.44
   3   2   3   52.37    1.53
   3  -2  -3   51.40    1.41
  -3   2  -3   49.53    1.63
  -3   2  -3   51.92    1.26
  -3   2  -3   48.97    1.40
  -3  -2   3   49.00    1.48
  -3  -2  -4   18.11    0.79
   3  -2   4   17.49    0.67
   3  -2   4   17.96    0.67
   3   2  -4   17.57    0.80
  -3   2   4   17.13    0.78
  -3  -2  -4   17.44    0.74
   3  -2   4   17.24    0.88
  -3  -2  -4   17.50    0.81
  -3   2   4   17.17    0.72
   3  -2  -4   17.28    0.75
   3   2   4   17.03    0.89
  -3   2  -4   17.61    0.89
  -3  -2   4   17.47    0.87
  -3   2  -4   17.75    0.70
  -3   2  -4   17.53    0.62
   3  -2  -4   17.35    0.69
  -3  -2   4   18.08    0.44
   3  -2   5   38.58    1.51
   3  -2   5   40.03    1.24
   3   2  -5   39.26    1.39
   3  -2   5   37.40    1.18
  -3  -2  -5   39.48    1.37
  -3   2   5   37.96    1.37
  -3  -2  -5   40.79    1.39
  -3  -2  -5   35.55    1.41
  -3   2   5   38.23    1.23
  -3   2  -5   39.35    1.17
  -3  -2   5   38.41    1.34
   3  -2  -5   39.84    1.34
  -3   2  -5   39.11    1.52
   3   2   5   37.94    1.36
   3  -2  -5   39.66    1.21
  -3   2  -5   38.45    1.22
  -3  -2  -6    6.52    0.47
   3   2  -6    6.54    0.53
   3  -2   6    6.59    0.49
  -3  -2  -6    7.29    0.56
  -3   2   6    6.59    0.57
  -3   2   6    6.70    0.50
  -3  -2  -6    6.90    0.53
   3  -2   6    6.89    0.63
  -3  -2   6    6.21    0.60
   3  -2  -6    6.64    0.46
   3   2   6    6.83    0.54
   3  -2  -6    6.80    0.53
   3  -2  -6    6.47    0.42
  -3  -2   6    6.45    0.51
  -3   2  -6    7.52    0.66
  -3   2  -6    6.64    0.45
   3  -2   7    0.19    0.18
   3   2  -7   -0.05    0.14
[truncated: 510,948 more chars]
