# Supplementary material for: Investigation of nitro–nitrito photoisomerization: crystal structures of trans-bis­(acetyl­acetonato-O,O′)(pyridine/4-methyl­pyridine/3-hy­droxy­pridine)nitro­cobalt(III)
Source: Acta Crystallogr E Crystallogr Commun. 2018 Oct 23;74(Pt 11):1637–42. doi: 10.1107/S2056989018014731 (PMC6218901; doi:10.1107/S2056989018014731)
Supplement: Supplementary file 2 [file e-74-01637-Isup2.hkl]

data_I                                                                          
_shelx_title ' mo_180207ohbaacpy_0m1_b.res in Cm'                               
_shelx_refln_list_code          4                                               
_shelx_F_calc_maximum      153.70                                               
_exptl_crystal_F_000       396.00                                               
_reflns_d_resolution_high  0.7591                                               
                                                                                
loop_                                                                           
 _space_group_symop_operation_xyz                                               
 'x, y, z'                                                                      
 'x, -y, z'                                                                     
 'x+1/2, y+1/2, z'                                                              
 'x+1/2, -y+1/2, z'                                                             
                                                                                
_cell_length_a     8.1971                                                       
_cell_length_b    13.9416                                                       
_cell_length_c     7.4148                                                       
_cell_angle_alpha  90.000                                                       
_cell_angle_beta   91.588                                                       
_cell_angle_gamma  90.000                                                       
                                                                                
_shelx_F_squared_multiplier     1.000                                           
                                                                                
loop_                                                                           
 _refln_index_h                                                                 
 _refln_index_k                                                                 
 _refln_index_l                                                                 
 _refln_F_squared_calc                                                          
 _refln_F_squared_meas                                                          
 _refln_F_squared_sigma                                                         
 _refln_observed_status                                                         
   1   1  -8         41.49         40.87         5.32 o                         
   0   2  -8         44.37         46.19         5.96 o                         
   2   2  -8        101.88         89.40         6.81 o                         
  -1   3  -8          9.53         16.24         5.21 o                         
   1   3  -8         20.14         18.72         3.19 o                         
   0   4  -8         68.54         69.39         7.24 o                         
   2   4  -8        158.95        157.09         9.58 o                         
   1   5  -8         67.15         67.05         6.60 o                         
   3   5  -8        314.63        338.11        14.69 o                         
   2   6  -8        195.31        197.97        10.01 o                         
   3   7  -8        115.14        125.36         8.51 o                         
  -2   0  -7        107.67        103.26         6.29 o                         
   0   0  -7       1260.93       1231.44        30.09 o                         
   2   0  -7        760.61        756.97        25.14 o                         
   4   0  -7          3.25       1809.46       502.86 o                         
  -3   1  -7        127.00        116.00        10.64 o                         
  -1   1  -7        222.37        239.99        10.75 o                         
   1   1  -7        619.74        596.73        11.40 o                         
   3   1  -7         85.11         91.91         8.41 o                         
   7   1  -7         71.66         74.46         8.41 o                         
   0   2  -7         38.31         46.61         3.03 o                         
   2   2  -7        285.08        294.18        12.03 o                         
   4   2  -7         31.83         44.27         4.90 o                         
  -3   3  -7        181.73        186.91        11.07 o                         
  -1   3  -7          0.82          0.31         1.73 o                         
   1   3  -7         76.37         87.70         6.39 o                         
   3   3  -7        116.39        122.26         5.24 o                         
   5   3  -7        181.13        190.31         9.79 o                         
  -4   4  -7        109.12        111.73        10.00 o                         
   0   4  -7        142.94        147.72         8.73 o                         
   2   4  -7        315.00        319.42        13.63 o                         
   4   4  -7        141.03        143.36         5.76 o                         
   1   5  -7        206.49        195.43         9.58 o                         
   3   5  -7        228.45        225.89        10.65 o                         
   2   6  -7        293.53        294.70        12.56 o                         
   4   6  -7        176.27        189.03        13.41 o                         
   3   7  -7        119.42        118.97         6.81 o                         
   5   7  -7         96.46         88.98         7.24 o                         
   4   8  -7         33.63         28.73         3.83 o                         
   6   8  -7         98.63       1141.67       841.35 o                         
  -5   9  -7         36.02       4057.75      1159.00 o                         
  -4   0  -6         16.58         15.32         4.47 o                         
  -2   0  -6         76.37         63.03         4.33 o                         
   0   0  -6       1524.39       1569.75        36.69 o                         
   2   0  -6       2068.10       1944.26        43.92 o                         
   4   0  -6         95.25        101.14         4.85 o                         
   8   0  -6         40.58         48.10         7.88 o                         
  -3   1  -6         42.85         25.12         4.47 o                         
  -1   1  -6        796.39        804.67        14.21 o                         
   1   1  -6       1402.92       1385.58        22.42 o                         
   3   1  -6        376.98        370.69         7.78 o                         
   5   1  -6        260.78        261.68        11.50 o                         
   7   1  -6         44.65         41.60         5.19 o                         
  -4   2  -6         92.61         90.04         8.30 o                         
  -2   2  -6         22.10         17.72         2.07 o                         
   0   2  -6        653.04        632.18        16.55 o                         
   2   2  -6         37.80         46.94         2.34 o                         
   4   2  -6         20.51         22.37         2.39 o                         
   8   2  -6         57.40         41.93         7.45 o                         
  -3   3  -6        223.69        247.62        11.71 o                         
  -1   3  -6        661.74        670.28        12.23 o                         
   1   3  -6        107.91        117.01         3.37 o                         
   3   3  -6         24.93         26.88         2.34 o                         
   5   3  -6        445.29        453.99        21.01 o                         
  -2   4  -6         17.73         14.05         3.19 o                         
   0   4  -6        241.91        251.01         6.77 o                         
   2   4  -6        191.96        182.94         6.25 o                         
   4   4  -6         74.68         76.08         6.34 o                         
   6   4  -6        428.32        411.04        16.83 o                         
  -5   5  -6         82.96         91.53         8.94 o                         
  -3   5  -6         88.74         86.00         7.02 o                         
   1   5  -6        268.37        264.04        11.07 o                         
   3   5  -6        156.56        132.19         7.45 o                         
   5   5  -6        636.31        571.87        23.44 o                         
  -4   6  -6         84.45         91.53         8.09 o                         
   2   6  -6         12.46         16.18         2.55 o                         
   4   6  -6        129.87        121.11         7.45 o                         
  -5   7  -6         54.91         42.36         6.39 o                         
  -1   7  -6        281.92        377.09       606.63 o                         
   3   7  -6         44.71         44.48         4.04 o                         
   5   7  -6        343.56        398.19        20.66 o                         
  -2   8  -6         19.31        217.07       218.13 o                         
   0   8  -6        110.40       1514.01       331.19 o                         
   6   8  -6        121.35         94.73         9.79 o                         
   5   9  -6        118.94         95.37         6.60 o                         
  -4   0  -5         54.50         49.59         7.02 o                         
  -2   0  -5        311.54        315.84         9.46 o                         
   0   0  -5        224.12        213.96         6.61 o                         
   2   0  -5       2332.63       2238.29        50.13 o                         
   4   0  -5       3347.96       3081.66       245.11 o                         
   6   0  -5         32.85         37.46         8.73 o                         
   8   0  -5          2.38          0.85         4.47 o                         
  -5   1  -5         65.51         69.60         7.02 o                         
  -3   1  -5         24.71         19.30         2.66 o                         
  -1   1  -5        360.22        350.32         7.04 o                         
   1   1  -5        558.49        562.17        10.80 o                         
   3   1  -5       1164.95       1143.19        19.15 o                         
   5   1  -5       1262.37       1173.33        51.35 o                         
   7   1  -5          6.38          9.79         4.47 o                         
   9   1  -5         37.86         29.88         6.49 o                         
  -4   2  -5         99.38        102.41         7.55 o                         
  -2   2  -5        472.16        468.59        10.54 o                         
   0   2  -5        797.61        831.31        14.01 o                         
   2   2  -5        367.48        346.03         6.64 o                         
   4   2  -5        393.90        379.73         9.29 o                         
   6   2  -5         29.52         34.05         3.31 o                         
   8   2  -5         45.42         57.92         5.93 o                         
  -5   3  -5         55.05         63.85         6.81 o                         
  -3   3  -5        167.70        161.84         8.73 o                         
  -1   3  -5       1557.63       1581.63        45.11 o                         
   1   3  -5        151.41        145.86         4.28 o                         
   3   3  -5         14.48         16.37         1.32 o                         
   5   3  -5        628.89        636.83        13.92 o                         
   9   3  -5        109.60        120.24         8.63 o                         
  -4   4  -5        271.78        292.58        13.42 o                         
  -2   4  -5       2011.53       1998.59        98.71 o                         
   0   4  -5        395.56        399.71         8.99 o                         
   2   4  -5         85.71         86.83         3.75 o                         
   4   4  -5        761.38        732.28        12.83 o                         
   6   4  -5        124.43        134.01        11.18 o                         
   8   4  -5        134.16        145.01         8.73 o                         
  -5   5  -5         33.85         24.69         4.68 o                         
  -3   5  -5        144.90        133.68         8.30 o                         
  -1   5  -5        812.64        794.08        24.74 o                         
   1   5  -5         67.18         70.14         3.50 o                         
   3   5  -5         97.30         83.24         3.32 o                         
   5   5  -5        887.83        861.30        17.46 o                         
  -4   6  -5         61.22         65.35         6.17 o                         
  -2   6  -5        409.10        415.99        12.10 o                         
   0   6  -5        357.56        343.98        12.14 o                         
   2   6  -5         36.79         35.66         2.11 o                         
   4   6  -5        267.15        242.74        11.07 o                         
   6   6  -5        186.32        175.95         6.94 o                         
   8   6  -5         98.97        121.31        11.71 o                         
  -5   7  -5         30.40         27.88         5.96 o                         
  -1   7  -5        563.84        537.17        15.10 o                         
   1   7  -5         54.22         47.80         3.45 o                         
   3   7  -5          6.61          4.04         2.34 o                         
   4   8  -5        326.20        307.72        12.99 o                         
   6   8  -5         34.91         25.97         4.68 o                         
   8   8  -5         32.51        431.87       491.66 o                         
   5   9  -5        289.89        262.53        12.14 o                         
   6  10  -5         23.64         19.37         4.04 o                         
  -4   0  -4        630.53        589.61        22.60 o                         
  -2   0  -4        288.80        250.40         7.58 o                         
   0   0  -4        312.22        318.94        11.72 o                         
   2   0  -4       1417.33       1439.94        32.73 o                         
   4   0  -4       4974.43       4916.44       107.60 o                         
   6   0  -4        759.30        778.33        17.82 o                         
   8   0  -4        137.14        148.14        11.71 o                         
  -5   1  -4        577.93        580.44        17.11 o                         
  -3   1  -4        255.01        245.36         7.68 o                         
  -1   1  -4         58.78         55.81         2.36 o                         
   1   1  -4         76.22         51.99         1.99 o                         
   3   1  -4       2366.63       2398.16        37.86 o                         
   5   1  -4        791.73        801.88        13.06 o                         
   9   1  -4         28.35         31.87         6.92 o                         
  -6   2  -4          8.66          1.28         4.90 o                         
  -4   2  -4        468.02        467.30        13.11 o                         
  -2   2  -4        454.92        427.02         9.83 o                         
   0   2  -4         76.28         92.87         2.40 o                         
   2   2  -4       2673.33       2600.95        43.60 o                         
   4   2  -4       1297.38       1273.29        20.92 o                         
   6   2  -4          5.33          3.15         1.78 o                         
   8   2  -4        178.97        188.93         8.95 o                         
  -5   3  -4         55.32         58.75         4.52 o                         
  -3   3  -4        439.22        473.08        20.46 o                         
  -1   3  -4       1517.91       1488.33        28.11 o                         
   1   3  -4       1090.23       1056.57        20.05 o                         
   3   3  -4        507.73        471.02        10.28 o                         
   5   3  -4         11.97         11.68         1.34 o                         
   7   3  -4         92.39         95.60         7.66 o                         
   9   3  -4        114.77        115.07        13.08 o                         
  -6   4  -4         43.02         32.57         5.11 o                         
  -4   4  -4        116.49        120.88         5.41 o                         
  -2   4  -4       2027.23       1973.99        45.55 o                         
   0   4  -4       2082.75       2070.59        39.61 o                         
   2   4  -4        645.25        642.87        12.90 o                         
   4   4  -4        606.09        624.96        12.70 o                         
   6   4  -4        155.76        154.08         5.30 o                         
   8   4  -4        300.78        320.14        12.11 o                         
  -5   5  -4         90.18        104.52         7.45 o                         
  -3   5  -4        346.86        329.00        10.12 o                         
  -1   5  -4       1577.19       1431.35        34.46 o                         
   1   5  -4        303.77        281.81         6.34 o                         
   3   5  -4        258.70        281.08         6.91 o                         
   5   5  -4         96.20         85.92         3.62 o                         
   7   5  -4        241.39        235.93         7.28 o                         
   9   5  -4        157.69        169.14         8.91 o                         
  -6   6  -4         24.60         19.37         4.47 o                         
  -4   6  -4        200.01        194.72        12.99 o                         
  -2   6  -4        494.99        481.86        13.74 o                         
   0   6  -4        116.98         96.63         4.33 o                         
   2   6  -4        632.92        622.00        16.19 o                         
   4   6  -4        352.24        322.69        10.09 o                         
   6   6  -4         51.37         42.46         3.04 o                         
   8   6  -4        296.85        324.69        18.95 o                         
  -3   7  -4        216.65        211.64        10.86 o                         
  -1   7  -4        549.38        489.33        13.76 o                         
   1   7  -4        330.59        321.33        10.00 o                         
   3   7  -4        168.32        156.74         9.26 o                         
   5   7  -4         11.08         14.05         2.98 o                         
   9   7  -4         86.04       3003.08       449.08 o                         
  -2   8  -4        740.95        716.95        19.56 o                         
   0   8  -4        770.46        747.95        19.64 o                         
   2   8  -4        344.94        322.64         9.84 o                         
   4   8  -4        326.97        329.86        13.42 o                         
   6   8  -4         61.36         57.47         6.39 o                         
   8   8  -4         92.25         99.19        10.86 o                         
  -1   9  -4        589.39        534.88        15.34 o                         
   1   9  -4        159.29        150.25         6.15 o                         
   5   9  -4        137.25        134.09         8.09 o                         
   0  10  -4          9.06          6.81         2.98 o                         
   6  10  -4         62.14         45.98         7.88 o                         
   8  10  -4         44.73       1398.21      1015.56 o                         
   5  11  -4        100.50         90.68         6.39 o                         
   6  12  -4         61.77         80.61         5.97 o                         
  -6   0  -3        944.54        905.17        33.92 o                         
  -4   0  -3       2442.80       2516.99        79.76 o                         
  -2   0  -3       2174.93       2255.87        68.92 o                         
   0   0  -3         57.18         96.44         4.47 o                         
   2   0  -3        191.27        200.57         5.70 o                         
   4   0  -3       1506.50       1570.74        35.74 o                         
   6   0  -3       1585.01       1603.17        31.27 o                         
   8   0  -3        491.91        511.87        22.58 o                         
  10   0  -3         12.07         11.28         5.53 o                         
  -5   1  -3       1205.57       1138.31        28.53 o                         
  -3   1  -3       1241.44       1311.27        29.25 o                         
  -1   1  -3        210.04        220.06         4.38 o                         
   1   1  -3        517.31        481.51         8.15 o                         
   3   1  -3        488.34        524.30        10.61 o                         
   5   1  -3       1487.67       1495.91        20.41 o                         
   7   1  -3        871.92        923.83        34.54 o                         
   9   1  -3         23.98         36.10         4.66 o                         
  -6   2  -3         61.90         62.92         7.02 o                         
  -4   2  -3         62.35         56.53         3.61 o                         
  -2   2  -3       2870.38       3066.31        54.41 o                         
   0   2  -3        164.48        196.90         4.54 o                         
   2   2  -3        399.91        391.78         6.99 o                         
   4   2  -3       1717.48       1724.58        24.99 o                         
   6   2  -3        201.11        211.33         4.60 o                         
   8   2  -3        109.00        122.80        10.43 o                         
  10   2  -3         27.94         30.76         4.82 o                         
  -5   3  -3         91.70         85.05         4.74 o                         
  -3   3  -3        100.73        101.19         6.27 o                         
  -1   3  -3       1348.74       1361.02        31.16 o                         
   1   3  -3       5184.20       5328.91       147.37 o                         
   3   3  -3       1323.06       1430.33        22.76 o                         
   5   3  -3        151.31        145.43         4.05 o                         
   7   3  -3        157.92        166.86         7.06 o                         
   9   3  -3         30.25         37.88         4.64 o                         
  -6   4  -3        160.16        162.64        10.01 o                         
  -4   4  -3         73.83         83.99         4.29 o                         
  -2   4  -3       1182.97       1108.42        21.12 o                         
   0   4  -3       3442.45       3570.42        77.84 o                         
   2   4  -3       3538.76       3582.70        64.14 o                         
   4   4  -3        222.67        225.79         5.05 o                         
   6   4  -3         67.47         67.11         3.51 o                         
   8   4  -3        236.79        224.18        14.05 o                         
  10   4  -3         65.84         56.83         7.88 o                         
  -5   5  -3        310.69        309.95        17.56 o                         
  -3   5  -3        154.10        167.76         8.52 o                         
  -1   5  -3       1380.56       1331.86        31.29 o                         
   1   5  -3       4131.12       4136.03        89.46 o                         
   3   5  -3        342.09        322.94         7.41 o                         
   5   5  -3         75.03         70.69         2.52 o                         
   7   5  -3        356.51        346.05        10.97 o                         
   9   5  -3        105.16        112.62         7.55 o                         
  -4   6  -3         42.40         25.75         5.11 o                         
  -2   6  -3       1376.03       1336.17        31.27 o                         
   0   6  -3        263.90        269.61         8.20 o                         
   2   6  -3        452.19        421.15        11.21 o                         
   4   6  -3        283.55        290.97         9.09 o                         
   6   6  -3         41.10         48.16         3.32 o                         
   8   6  -3        159.30        159.22        11.71 o                         
  -3   7  -3         92.40         85.15         6.17 o                         
  -1   7  -3        562.52        517.41        13.85 o                         
   1   7  -3       1350.15       1341.11        31.65 o                         
   3   7  -3        533.33        499.40        10.81 o                         
   5   7  -3         35.22         38.70         3.63 o                         
   7   7  -3         91.45         98.50         4.64 o                         
   9   7  -3         49.97         61.51         9.15 o                         
  -4   8  -3         26.24         19.79         3.83 o                         
  -2   8  -3        458.25        431.45        17.05 o                         
   0   8  -3        779.21        753.75        23.13 o                         
   2   8  -3       1322.22       1322.36        44.21 o                         
   4   8  -3        183.42        178.37         5.40 o                         
   6   8  -3         47.77         50.51         3.75 o                         
   8   8  -3         93.75        103.24        12.77 o                         
  -3   9  -3        178.29        179.25         9.79 o                         
  -1   9  -3        381.22        357.71        10.67 o                         
   1   9  -3       1090.47       1104.35        26.70 o                         
   3   9  -3        333.18        338.27        10.30 o                         
   5   9  -3        172.90        171.09        11.28 o                         
   7   9  -3        180.84        194.09         8.46 o                         
  -2  10  -3        501.44        506.86        19.60 o                         
   0  10  -3          6.12          4.12         2.66 o                         
   2  10  -3         39.42         34.32         3.00 o                         
   4  10  -3        330.85        320.07        22.78 o                         
   6  10  -3        196.58        196.39         7.97 o                         
   8  10  -3         63.57         51.93         8.09 o                         
  -1  11  -3          5.59          5.28         1.79 o                         
   1  11  -3         28.47         23.61         3.51 o                         
   3  11  -3         91.39         93.79         7.98 o                         
   5  11  -3        205.86        210.72         8.04 o                         
   0  12  -3         10.27         10.85         3.41 o                         
   4  12  -3        141.28        145.80        10.01 o                         
   6  12  -3        106.45        121.76         6.62 o                         
   3  13  -3        142.42        154.53        11.28 o                         
   5  13  -3         69.94         68.96         8.51 o                         
   4  14  -3         74.61         88.76         9.37 o                         
   6  14  -3         11.48          8.51         4.90 o                         
   5  15  -3          1.41         -3.62         3.62 o                         
  -6   0  -2         16.94         15.75         3.41 o                         
  -4   0  -2       4764.15       4730.29       148.16 o                         
  -2   0  -2      14368.11      16314.14       951.41 o                         
   0   0  -2         97.85        104.88         2.93 o                         
   2   0  -2         27.22         31.63         1.79 o                         
   4   0  -2       1028.54       1046.83        22.42 o                         
   6   0  -2        959.22        989.77        21.04 o                         
   8   0  -2        489.74       1770.17       508.90 o                         
  10   0  -2         82.03         84.50        10.22 o                         
  -5   1  -2        694.91        621.69        16.74 o                         
  -3   1  -2       9333.76      10191.21       219.91 o                         
  -1   1  -2       1685.06       1787.02        27.88 o                         
   1   1  -2        241.40        257.40         6.49 o                         
   3   1  -2        282.60        276.60         6.66 o                         
   5   1  -2        353.51        338.20         5.87 o                         
   7   1  -2       1127.99       1115.45        23.11 o                         
   9   1  -2        135.67        156.69         8.30 o                         
  -6   2  -2         30.06         24.61         3.19 o                         
  -4   2  -2        120.20        130.97         5.12 o                         
  -2   2  -2       1339.75       1297.22        29.01 o                         
   0   2  -2       2115.41       2090.61        37.14 o                         
   2   2  -2        145.05        172.17         3.52 o                         
   4   2  -2       1232.35       1201.32        17.96 o                         
   6   2  -2        735.69        748.90        11.57 o                         
   8   2  -2         44.45         57.25         7.66 o                         
  10   2  -2         28.70         37.11         4.96 o                         
  -5   3  -2        119.17        129.61         5.64 o                         
  -3   3  -2        741.39        743.52        17.73 o                         
  -1   3  -2        267.43        263.71         7.15 o                         
   1   3  -2       3202.36       3122.49        55.31 o                         
   3   3  -2       3811.00       4030.10        55.68 o                         
   5   3  -2        359.76        334.45         5.81 o                         
   7   3  -2        247.50        232.74         8.58 o                         
   9   3  -2         18.89         28.32         3.99 o                         
  -6   4  -2         64.44         63.60         4.44 o                         
  -4   4  -2        384.76        378.19        10.55 o                         
  -2   4  -2        812.25        780.55        15.11 o                         
   0   4  -2        659.95        671.88        15.54 o                         
   2   4  -2       6297.22       6715.76       106.79 o                         
   4   4  -2       2405.58       2468.27        39.00 o                         
   6   4  -2         73.26         78.29         2.71 o                         
   8   4  -2         33.63        -82.54       190.59 o                         
  10   4  -2         59.47         70.54        10.22 o                         
  -5   5  -2        443.33        444.21        18.96 o                         
  -3   5  -2       1803.78       1869.65        58.67 o                         
  -1   5  -2        215.38        240.84         7.00 o                         
   1   5  -2       4178.57       4666.30       133.36 o                         
   3   5  -2       2764.34       2802.40        46.66 o                         
   5   5  -2         17.19         17.96         1.44 o                         
   7   5  -2        180.63        175.52         7.15 o                         
   9   5  -2        106.91        109.19         7.03 o                         
  -4   6  -2         43.90         42.36         4.90 o                         
  -2   6  -2        334.34        281.60         8.25 o                         
   0   6  -2       1537.83       1616.63        54.47 o                         
   2   6  -2        605.51        556.60        11.40 o                         
   4   6  -2        400.22        400.40         6.29 o                         
   6   6  -2        129.11        135.64         4.29 o                         
   8   6  -2         29.47         21.07         5.32 o                         
  10   6  -2         46.96         58.32         7.88 o                         
  -5   7  -2        106.85        103.03         7.88 o                         
  -3   7  -2        218.08        201.44         9.37 o                         
  -1   7  -2        155.57        165.20         5.40 o                         
   1   7  -2       1291.42       1276.68        24.26 o                         
   3   7  -2       1078.10       1052.36        22.16 o                         
   5   7  -2         97.88         88.78         2.59 o                         
   7   7  -2        106.54         98.74         4.67 o                         
   9   7  -2         25.52         31.57         4.24 o                         
  -4   8  -2        115.51        103.89         7.66 o                         
  -2   8  -2        199.10        175.23         8.09 o                         
   0   8  -2        334.46        350.46         7.93 o                         
   2   8  -2       1507.97       1468.67        27.72 o                         
   4   8  -2        882.48        855.36        24.21 o                         
   6   8  -2         99.38        105.67         4.05 o                         
   8   8  -2         15.63         12.77         4.68 o                         
  -3   9  -2        909.39        878.98        31.36 o                         
  -1   9  -2        194.19        194.54         6.43 o                         
   1   9  -2        863.84        822.01        16.77 o                         
   3   9  -2        959.95        920.56        16.15 o                         
   5   9  -2         92.15         87.91         4.05 o                         
   7   9  -2        178.04        165.08         6.10 o                         
   9   9  -2         37.72         41.08         8.09 o                         
  -4  10  -2        246.21        217.18        11.71 o                         
  -2  10  -2        692.41        687.05        17.67 o                         
   0  10  -2        295.44        309.06         7.61 o                         
   2  10  -2          4.75          4.85         1.22 o                         
   4  10  -2         61.39         54.31         3.26 o                         
   6  10  -2        245.14        241.07         9.00 o                         
   8  10  -2         66.04         48.32         9.15 o                         
  -3  11  -2        644.01        654.03        24.08 o                         
  -1  11  -2        289.17        303.83         9.37 o                         
   1  11  -2          3.70          4.99         1.43 o                         
   3  11  -2         12.83          9.50         1.97 o                         
   5  11  -2         54.24         58.45         4.52 o                         
   7  11  -2        191.79        201.84         7.44 o                         
  -2  12  -2        333.30        345.41        14.27 o                         
   0  12  -2         30.66         29.09         3.83 o                         
   2  12  -2          3.57          5.19         1.53 o                         
   4  12  -2         81.45         93.08         9.47 o                         
   6  12  -2        118.67        123.81         5.63 o                         
  -1  13  -2         55.83         49.07         3.99 o                         
   1  13  -2        167.44        177.55         6.13 o                         
   3  13  -2        290.19        305.54        16.07 o                         
   5  13  -2         51.99         55.41         5.32 o                         
   7  13  -2         67.72         77.91         8.33 o                         
   0  14  -2        109.01        117.95         5.70 o                         
   2  14  -2        182.34        194.32        25.34 o                         
   4  14  -2        104.88        116.20        10.43 o                         
   6  14  -2         43.24         48.28         4.66 o                         
   1  15  -2         95.12        101.53         6.64 o                         
   3  15  -2         67.41         78.12         8.94 o                         
   5  15  -2         10.69          8.94         4.90 o                         
   0  16  -2         20.17         11.07         4.90 o                         
   2  16  -2         31.83         36.82         7.24 o                         
   4  16  -2         22.84         28.73         6.17 o                         
   1  17  -2         46.65         42.36         7.02 o                         
   3  17  -2         50.58         54.49         9.15 o                         
  -8   0  -1         33.28       -215.37       259.43 o                         
  -6   0  -1         41.81         59.38         6.60 o                         
  -4   0  -1       1903.16       2059.89        65.60 o                         
  -2   0  -1      23620.91      23834.83      1106.87 o                         
   0   0  -1      14781.99      19476.30       810.25 o                         
   2   0  -1         57.55         69.14         3.09 o                         
   4   0  -1        256.15        360.28         8.18 o                         
   6   0  -1        623.03        624.31        13.89 o                         
  10   0  -1        118.07        123.02        11.71 o                         
  -5   1  -1        511.76        466.91        12.96 o                         
  -3   1  -1       5646.44       6022.72       130.67 o                         
  -1   1  -1       4622.89       4995.63       108.32 o                         
   3   1  -1        301.87        292.57         5.12 o                         
   5   1  -1         28.99         32.02         1.86 o                         
   7   1  -1        742.51        752.43        14.86 o                         
   9   1  -1        232.64        253.10        10.16 o                         
  -6   2  -1        419.76        443.33        20.45 o                         
  -4   2  -1       1124.00       1101.77        25.99 o                         
  -2   2  -1       2069.50       2252.48        49.14 o                         
   0   2  -1       1445.80       1481.63        32.35 o                         
   2   2  -1       2828.49       2914.53        45.23 o                         
   4   2  -1         86.06         83.67         3.21 o                         
   6   2  -1        698.45        691.09        13.60 o                         
  10   2  -1         19.84         18.56         3.99 o                         
  -5   3  -1       1273.70       1260.36        49.24 o                         
  -3   3  -1        401.12        428.90        15.56 o                         
  -1   3  -1       2769.67       2962.68        64.16 o                         
   3   3  -1       3371.69       3576.96       105.87 o                         
   5   3  -1        849.65        864.64        13.67 o                         
   7   3  -1        453.47        472.68        21.30 o                         
   9   3  -1         44.34         50.03         5.04 o                         
  -6   4  -1        769.31        686.55        27.51 o                         
  -4   4  -1       1097.42       1106.81        36.95 o                         
  -2   4  -1        700.18        722.14        23.28 o                         
   0   4  -1        671.72        723.17        13.77 o                         
   2   4  -1       2410.89       2410.60        33.43 o                         
   4   4  -1       2247.57       2284.59        35.96 o                         
   6   4  -1        721.98        726.46        12.32 o                         
   8   4  -1         11.14        101.77       156.03 o                         
  10   4  -1         12.17         14.47         3.61 o                         
  -5   5  -1       1131.81       1141.83        39.71 o                         
  -3   5  -1       1419.22       1379.52        43.86 o                         
  -1   5  -1        483.12        512.39        10.00 o                         
   1   5  -1       4643.96       4701.32        71.78 o                         
   3   5  -1       3716.66       3891.73        53.32 o                         
   5   5  -1        584.07        552.14         8.42 o                         
   7   5  -1        117.62        118.66         4.63 o                         
   9   5  -1         46.45         47.04         4.89 o                         
  -6   6  -1        488.63        451.45        19.60 o                         
  -4   6  -1       1001.61        981.57        33.94 o                         
   0   6  -1        605.73        583.30        11.60 o                         
   2   6  -1       2633.38       2662.50        55.88 o                         
   4   6  -1        120.86         95.86         2.62 o                         
   6   6  -1        183.76        186.08         4.12 o                         
   8   6  -1         37.81         33.11         4.68 o                         
  10   6  -1         16.97          7.71         3.73 o                         
  -5   7  -1        693.35        687.69        26.22 o                         
  -3   7  -1        167.30        125.18         7.03 o                         
  -1   7  -1        485.59        499.17        10.24 o                         
   1   7  -1       2587.51       2579.45        47.17 o                         
   3   7  -1       1153.47       1219.55        17.91 o                         
   5   7  -1        271.86        258.65         5.35 o                         
   7   7  -1        156.10        146.61         4.52 o                         
   9   7  -1         24.81         18.09         4.68 o                         
  -6   8  -1        259.40        239.11        15.12 o                         
  -4   8  -1        348.53        350.80        14.70 o                         
  -2   8  -1        153.64        128.73         4.96 o                         
   0   8  -1        318.87        331.74         7.76 o                         
   2   8  -1        675.38        679.70        10.60 o                         
   4   8  -1        588.76        606.76        10.06 o                         
   6   8  -1        423.94        419.17         8.76 o                         
   8   8  -1         18.03         17.76         2.57 o                         
  -5   9  -1        245.35        244.01        12.35 o                         
  -3   9  -1        536.95        538.50        19.39 o                         
  -1   9  -1        473.63        541.52        11.13 o                         
   1   9  -1       1109.82       1096.82        18.31 o                         
   3   9  -1        695.91        681.04        11.02 o                         
   5   9  -1        394.34        387.68         6.72 o                         
   7   9  -1        129.24        124.92         5.30 o                         
   9   9  -1         36.41         32.12         7.56 o                         
  -4  10  -1        323.50        323.48        13.84 o                         
  -2  10  -1        524.47        582.12        14.90 o                         
   0  10  -1        893.07        949.11        18.84 o                         
   2  10  -1        261.84        264.81         7.21 o                         
   4  10  -1         21.65         17.19         1.33 o                         
   6  10  -1         83.47         82.40         3.29 o                         
   8  10  -1         74.02         63.68         6.20 o                         
  -5  11  -1         66.78         64.28         6.81 o                         
  -3  11  -1        392.69        404.47        15.55 o                         
  -1  11  -1        427.35        441.38         9.94 o                         
   1  11  -1        706.15        725.69        14.99 o                         
   3  11  -1         28.57         31.01         1.89 o                         
   5  11  -1          6.00          8.32         1.46 o                         
   7  11  -1        105.91        118.31         5.81 o                         
  -4  12  -1        114.11        109.18         7.88 o                         
  -2  12  -1        423.78        410.03        15.55 o                         
   0  12  -1        385.54        432.16        10.03 o                         
   2  12  -1         16.94         16.60         1.90 o                         
   4  12  -1          5.69          2.14         1.18 o                         
   6  12  -1         88.62        103.10         5.37 o                         
   8  12  -1         40.09         41.09         4.01 o                         
  -3  13  -1        136.78        137.08         8.30 o                         
  -1  13  -1        154.68        160.76         6.21 o                         
   1  13  -1        221.22        230.91         6.62 o                         
   3  13  -1        145.26        138.34         4.20 o                         
   5  13  -1        139.54        155.36         7.26 o                         
   7  13  -1         56.27         67.35         5.16 o                         
  -2  14  -1          7.78         12.56         3.41 o                         
   0  14  -1         69.36         78.98         5.17 o                         
   2  14  -1        164.17        165.14        10.93 o                         
   4  14  -1         76.83         74.68         5.06 o                         
   6  14  -1         65.91         68.28         4.79 o                         
  -1  15  -1          8.05         -1.99         1.99 o                         
   1  15  -1        124.92        138.87         5.69 o                         
   3  15  -1         84.38         73.42         9.79 o                         
   5  15  -1         27.28         26.16         3.07 o                         
  -2  16  -1          7.80         11.07         4.90 o                         
   0  16  -1         23.34         23.33         4.04 o                         
   2  16  -1         33.95         30.14         4.47 o                         
   4  16  -1         11.96         10.29         2.67 o                         
  -1  17  -1         17.78         18.52         5.53 o                         
   1  17  -1         51.00         46.65        11.60 o                         
   3  17  -1         43.63         31.07         7.02 o                         
   0  18  -1         19.26         12.56         6.38 o                         
  -8   0   0         37.52        186.43       270.07 o                         
  -6   0   0        612.56        575.94        22.38 o                         
  -4   0   0         68.62         64.08         4.68 o                         
  -2   0   0       2919.53       3171.10        97.96 o                         
   2   0   0       2897.02       3175.78        97.94 o                         
   4   0   0         63.82         60.24         4.47 o                         
   6   0   0        610.31        580.42        22.17 o                         
  10   0   0        114.57        107.48        10.43 o                         
  -7   1   0        122.81        141.12         9.15 o                         
  -5   1   0         84.55         99.07         4.59 o                         
  -3   1   0         76.30         87.31         3.46 o                         
  -1   1   0       8991.54       7547.37       240.00 o                         
   1   1   0       9004.61       6779.50       231.21 o                         
   3   1   0         82.30         86.02         3.38 o                         
   5   1   0         92.49         96.02         4.52 o                         
   7   1   0        124.44        133.71         6.67 o                         
   9   1   0        126.60        135.10         7.45 o                         
  -6   2   0        770.65        801.35        29.43 o                         
  -4   2   0        658.02        713.84        24.54 o                         
  -2   2   0        313.06        315.20        10.45 o                         
   2   2   0        299.54        286.13         4.65 o                         
   4   2   0        652.51        701.76        14.32 o                         
   6   2   0        772.46        812.45        14.81 o                         
   8   2   0         50.22         49.38         4.68 o                         
  10   2   0         50.47         50.09         5.30 o                         
  -7   3   0        352.17        370.78        17.04 o                         
  -5   3   0       1271.60       1251.85        42.30 o                         
  -3   3   0        494.76        566.26        19.20 o                         
  -1   3   0        330.27        324.34         5.78 o                         
   1   3   0        348.26        356.70         5.16 o                         
   3   3   0        499.04        544.86         8.52 o                         
   5   3   0       1276.57       1266.05        18.93 o                         
   7   3   0        351.87        363.87        16.57 o                         
   9   3   0         45.42         39.44         3.39 o                         
  -6   4   0       2096.14       2057.84        70.39 o                         
  -4   4   0       1546.51       1572.90        50.07 o                         
  -2   4   0        230.51        231.16         4.44 o                         
   0   4   0      20538.98      14604.24       699.73 o                         
   2   4   0        218.10        215.28         3.84 o                         
   4   4   0       1542.22       1528.47        22.33 o                         
   6   4   0       2091.42       2170.49        42.27 o                         
   8   4   0         28.70         29.01         4.58 o                         
  10   4   0         10.06          7.62         3.08 o                         
  -5   5   0       1236.49       1218.67        41.64 o                         
  -3   5   0        668.46        698.92        23.26 o                         
  -1   5   0        717.67        766.57        22.35 o                         
   1   5   0        723.77        798.39        13.34 o                         
   3   5   0        671.84        676.51        10.76 o                         
   5   5   0       1239.61       1240.65        18.65 o                         
   7   5   0        150.27        131.51         4.99 o                         
   9   5   0         13.69          7.10         2.24 o                         
  -6   6   0        479.83        500.66        22.37 o                         
  -4   6   0       1238.76       1232.91        39.31 o                         
  -2   6   0        397.52        394.94         7.91 o                         
   0   6   0       2437.05       2427.60        32.21 o                         
   2   6   0        389.52        403.67         6.43 o                         
   4   6   0       1237.02       1173.14        16.09 o                         
   6   6   0        483.25        514.32         9.12 o                         
   8   6   0          0.72          1.10         1.33 o                         
  10   6   0         23.64         21.01         5.64 o                         
  -5   7   0        523.43        522.71        20.03 o                         
  -3   7   0        449.85        413.31         9.42 o                         
  -1   7   0        177.86        174.30         6.24 o                         
   1   7   0        192.31        194.15         3.23 o                         
   3   7   0        452.50        433.42         7.21 o                         
   5   7   0        526.75        516.02         8.12 o                         
   7   7   0         96.92        100.38         4.61 o                         
   9   7   0         18.88         19.25         4.64 o                         
  -6   8   0        796.87        849.92        30.70 o                         
  -4   8   0        460.67        446.37        17.26 o                         
  -2   8   0        129.86        124.62         3.33 o                         
   0   8   0       2946.61       2753.13        35.18 o                         
   2   8   0        127.89        126.69         2.61 o                         
   4   8   0        458.98        454.37         6.68 o                         
   6   8   0        793.10        829.98        13.66 o                         
   8   8   0         46.62         44.05         3.46 o                         
  -5   9   0        382.72        355.26        15.55 o                         
  -3   9   0        117.84        117.61         3.58 o                         
  -1   9   0        725.33        777.04        15.75 o                         
   1   9   0        730.60        801.83        16.08 o                         
   3   9   0        119.45        117.76         2.74 o                         
   5   9   0        380.60        368.40         5.98 o                         
   7   9   0        116.17        115.17         5.50 o                         
   9   9   0         21.09         23.41         2.86 o                         
  -6  10   0         58.23         71.73         7.24 o                         
  -4  10   0        104.65         90.47         6.60 o                         
  -2  10   0        413.14        407.28        10.06 o                         
   0  10   0       2755.31       2823.10        61.16 o                         
   2  10   0        410.83        396.52        13.35 o                         
   4  10   0        103.25        102.57         3.20 o                         
   6  10   0         58.44         59.39         3.00 o                         
   8  10   0          8.42          8.11         2.31 o                         
  -5  11   0         12.20          9.79         3.41 o                         
  -3  11   0         54.77         55.41         2.85 o                         
  -1  11   0        617.82        564.37        16.86 o                         
   1  11   0        624.00        576.16         9.44 o                         
   3  11   0         55.87         54.42         2.05 o                         
   5  11   0         13.67         12.56         1.48 o                         
   7  11   0         23.50         24.40         2.80 o                         
  -4  12   0          2.20          2.34         2.77 o                         
  -2  12   0        161.54        160.85         5.56 o                         
   0  12   0       1539.09       1517.83        35.04 o                         
   2  12   0        160.73        155.90         4.19 o                         
   4  12   0          2.17          3.52         1.08 o                         
   6  12   0         39.40         47.36         3.83 o                         
   8  12   0         16.11         13.28         3.39 o                         
  -5  13   0         98.12         83.44         7.88 o                         
  -3  13   0         20.98         24.68         2.38 o                         
  -1  13   0        198.21        192.03        10.22 o                         
   1  13   0        200.05        220.66         5.19 o                         
   3  13   0         21.11         20.17         1.58 o                         
   5  13   0         97.28        104.20         4.76 o                         
   7  13   0         44.59         40.46         8.58 o                         
  -4  14   0        122.41        106.63         8.30 o                         
  -2  14   0         39.31         32.43         3.78 o                         
   0  14   0        170.32        216.50        10.22 o                         
   2  14   0         38.09         31.61         2.20 o                         
   4  14   0        121.48        128.11         6.04 o                         
   6  14   0        111.38        122.12         6.09 o                         
  -3  15   0         39.98         43.21         7.02 o                         
  -1  15   0         10.18          7.30         2.64 o                         
   1  15   0         11.65         11.35         1.87 o                         
   3  15   0         39.94         38.39         4.12 o                         
   5  15   0         50.90         47.80         4.07 o                         
  -2  16   0         16.93         19.89         3.63 o                         
   0  16   0         76.76        117.90        11.28 o                         
   2  16   0         16.63         21.57         3.35 o                         
   4  16   0         24.63         29.21         5.16 o                         
  -3  17   0         13.17         17.45         5.96 o                         
  -1  17   0         29.51         32.14         7.24 o                         
   1  17   0         30.06         30.65         6.39 o                         
   3  17   0         13.31         13.87         3.15 o                         
   0  18   0         49.37         45.34         8.73 o                         
   2  18   0         11.75          6.60         7.02 o                         
  -2   0   1         67.17         81.98         4.47 o                         
   0   0   1      14799.11      18135.79       792.11 o                         
   2   0   1      23624.82      24483.63      1107.63 o                         
   4   0   1       1899.39       2034.16        65.17 o                         
   6   0   1         46.23         67.69         5.96 o                         
  10   0   1         76.80         68.75         8.94 o                         
   1   1   1       4576.42       5038.98       153.46 o                         
   3   1   1       5643.15       5989.03       130.51 o                         
   5   1   1        508.49        477.65        12.74 o                         
   7   1   1        127.46         73.45         6.39 o                         
   9   1   1         82.56         91.69         6.17 o                         
  -4   2   1         91.39         91.55         5.32 o                         
  -2   2   1       2843.11       2937.09        45.26 o                         
   0   2   1       1465.81       1471.11        29.06 o                         
   2   2   1       2116.22       2214.84        49.08 o                         
   4   2   1       1127.43       1093.69        25.69 o                         
   6   2   1        423.36        413.61        12.13 o                         
   8   2   1         88.24         91.32         8.09 o                         
  10   2   1         69.02         65.73         4.61 o                         
  -5   3   1        856.09        896.93        30.30 o                         
  -3   3   1       3361.10       3351.72        53.74 o                         
  -1   3   1       7086.91       7249.92       221.85 o                         
   1   3   1       2740.64       2909.55        64.07 o                         
   3   3   1        400.94        421.54        11.51 o                         
   5   3   1       1270.79       1235.70        29.46 o                         
   7   3   1         67.93         71.85         5.19 o                         
   9   3   1        118.80        118.16         5.25 o                         
  -8   4   1         12.00         80.02       360.70 o                         
  -6   4   1        719.93        761.71        27.08 o                         
  -4   4   1       2259.19       2194.25        71.63 o                         
  -2   4   1       2419.43       2378.54        37.52 o                         
   0   4   1        686.27        727.88        11.96 o                         
   2   4   1        705.72        705.19         9.60 o                         
   4   4   1       1097.63       1106.21        18.50 o                         
   6   4   1        772.76        755.38        12.53 o                         
   8   4   1        240.01        238.83        10.43 o                         
  10   4   1         33.18         32.71        10.64 o                         
  -7   5   1        116.92        117.06         8.94 o                         
  -5   5   1        585.41        571.87        20.68 o                         
  -3   5   1       3707.79       3753.90        68.74 o                         
  -1   5   1       4643.71       4613.52        71.81 o                         
   1   5   1        458.07        480.14        13.36 o                         
   3   5   1       1413.50       1345.82        18.25 o                         
   5   5   1       1129.75       1166.47        17.69 o                         
   7   5   1         32.70         22.54         3.22 o                         
   9   5   1         37.36         42.86         4.66 o                         
  -6   6   1        179.92        201.61        10.43 o                         
  -4   6   1        117.10         92.89         3.59 o                         
  -2   6   1       2639.21       2617.97        41.57 o                         
   0   6   1        617.87        588.50        16.88 o                         
   2   6   1        149.91        146.84         3.81 o                         
   4   6   1       1002.28       1006.76        13.93 o                         
   6   6   1        493.40        482.04         8.87 o                         
   8   6   1         45.13         41.06         4.76 o                         
  10   6   1         15.98         16.28         3.84 o                         
  -5   7   1        273.08        271.73        11.93 o                         
  -3   7   1       1147.12       1202.11        23.51 o                         
  -1   7   1       2585.36       2572.76        40.73 o                         
   1   7   1        473.44        463.49         8.74 o                         
   3   7   1        167.25        142.38         2.73 o                         
   5   7   1        692.19        717.35        10.71 o                         
   7   7   1          6.34          4.86         2.42 o                         
   9   7   1         34.80         33.73         3.81 o                         
  -4   8   1        592.71        631.25        11.60 o                         
  -2   8   1        678.06        673.26        12.20 o                         
   0   8   1        326.74        332.34         6.82 o                         
   2   8   1        156.48        130.03         3.05 o                         
   4   8   1        351.22        364.99         5.63 o                         
   6   8   1        261.60        262.78         5.32 o                         
   8   8   1        159.37        171.12         5.58 o                         
  -5   9   1        398.01        400.85        15.98 o                         
  -3   9   1        693.68        688.59        14.64 o                         
  -1   9   1       1108.65       1064.22        18.47 o                         
   1   9   1        467.97        490.03         9.67 o                         
   3   9   1        534.92        531.52         8.15 o                         
   5   9   1        243.92        257.88         4.69 o                         
   7   9   1         48.44         44.82         3.31 o                         
   9   9   1         38.84         32.00         2.97 o                         
  -6  10   1         82.88         70.67         7.02 o                         
  -4  10   1         20.13         13.43         1.66 o                         
  -2  10   1        262.93        267.52        10.23 o                         
   0  10   1        898.90        953.49        16.62 o                         
   2  10   1        525.76        538.24        10.68 o                         
   4  10   1        323.95        314.13         5.19 o                         
   6  10   1         48.96         48.72         3.41 o                         
   8  10   1         10.18          8.79         1.95 o                         
  -5  11   1          5.19          2.98         3.19 o                         
  -3  11   1         25.84         22.24         2.49 o                         
  -1  11   1        704.64        715.64        13.33 o                         
   1  11   1        423.69        413.44         8.67 o                         
   3  11   1        392.66        381.83         6.43 o                         
   5  11   1         66.22         69.05         2.59 o                         
   7  11   1         43.37         34.09         2.86 o                         
  -6  12   1         88.70         80.67         8.30 o                         
  -4  12   1          5.17          0.13         1.48 o                         
  -2  12   1         17.66         20.79         2.44 o                         
   0  12   1        388.59        411.07        11.59 o                         
   2  12   1        423.47        384.56        10.12 o                         
   4  12   1        115.01        118.93         3.16 o                         
   6  12   1         19.87         16.75         2.27 o                         
   8  12   1          9.81         11.64         2.46 o                         
  -3  13   1        144.88        152.25        11.50 o                         
  -1  13   1        221.24        237.23         8.05 o                         
   1  13   1        153.13        163.21         6.10 o                         
   3  13   1        135.45        145.58         4.30 o                         
   5  13   1         47.36         48.68         2.78 o                         
   7  13   1         11.14          3.80         2.12 o                         
  -4  14   1         76.82         82.08         6.40 o                         
  -2  14   1        165.07        184.32         6.51 o                         
   0  14   1         71.80         73.47         9.26 o                         
   2  14   1          7.60          7.37         1.83 o                         
   4  14   1         54.48         64.22         3.43 o                         
   6  14   1         60.72         51.10         5.97 o                         
  -3  15   1         83.97         92.30         6.67 o                         
  -1  15   1        124.89        140.55         7.31 o                         
   1  15   1          7.51          0.47         1.42 o                         
   3  15   1          8.68         13.21         3.06 o                         
   5  15   1         61.96         66.14         4.83 o                         
  -4  16   1         11.42          8.73         4.90 o                         
  -2  16   1         34.17         35.91         4.65 o                         
   0  16   1         24.29         28.38         3.78 o                         
   2  16   1          7.62         13.25         3.72 o                         
   4  16   1         31.80         30.89         4.19 o                         
  -3  17   1         43.33         49.17         6.70 o                         
  -1  17   1         50.83         57.27        11.28 o                         
   1  17   1         17.36         20.33         3.62 o                         
   3  17   1         30.36         28.32         4.19 o                         
   0  18   1         19.71         17.55         4.05 o                         
   0   0   2         86.63         92.02         2.93 o                         
   2   0   2      14356.92      16586.34       928.07 o                         
   4   0   2       4749.00       4798.40       147.72 o                         
   6   0   2         14.81         16.18         3.41 o                         
   8   0   2         43.72         42.78         7.24 o                         
  10   0   2          2.27          2.77         4.26 o                         
  -3   1   2        281.18        266.87         7.97 o                         
  -1   1   2        229.47        228.71         4.39 o                         
   1   1   2       1705.20       1779.11        27.75 o                         
   3   1   2       9325.51      10095.04       219.28 o                         
   5   1   2        695.90        659.53        16.43 o                         
   7   1   2         30.26       -103.87       153.44 o                         
   9   1   2         31.90         32.78         3.84 o                         
  -4   2   2       1223.95       1177.68        41.25 o                         
  -2   2   2        145.50        165.46         4.09 o                         
   0   2   2       2102.98       2058.12        37.14 o                         
   2   2   2       1346.32       1280.09        23.70 o                         
   4   2   2        130.86        128.86         4.82 o                         
   6   2   2         29.28         26.14         2.86 o                         
   8   2   2        152.73        141.98        10.22 o                         
  10   2   2         14.38          5.64         3.31 o                         
  -3   3   2       3814.10       3994.24        72.10 o                         
  -1   3   2       3198.70       3092.36        52.74 o                         
   1   3   2        283.34        266.81         6.23 o                         
   3   3   2        746.72        723.97        14.41 o                         
   5   3   2        122.86        129.87         5.26 o                         
   7   3   2        211.74        170.53        14.90 o                         
   9   3   2        136.14        141.02         7.44 o                         
  -4   4   2       2401.42       2415.16        45.05 o                         
  -2   4   2       6306.01       6556.70       102.00 o                         
   0   4   2        653.67        645.87        14.07 o                         
   2   4   2        806.94        781.33        14.99 o                         
   4   4   2        378.60        371.52         8.51 o                         
   6   4   2         63.86         65.02         4.21 o                         
   8   4   2        212.45        217.40         8.88 o                         
  10   4   2         20.99         12.69         4.79 o                         
  -5   5   2         17.98         17.24         3.83 o                         
  -3   5   2       2767.88       2738.48        43.66 o                         
  -1   5   2       4168.88       4244.61        75.66 o                         
   1   5   2        223.16        225.53         5.44 o                         
   3   5   2       1795.55       1814.45        29.27 o                         
   5   5   2        442.26        432.97        10.06 o                         
   7   5   2        183.02        173.71         6.24 o                         
   9   5   2         57.56         66.01         5.09 o                         
  -4   6   2        393.36        394.78        15.66 o                         
  -2   6   2        604.91        554.49        11.61 o                         
   0   6   2       1531.91       1588.46        26.11 o                         
   2   6   2        330.45        276.23         6.62 o                         
   4   6   2         45.73         49.15         1.87 o                         
   6   6   2         96.53         96.82         3.12 o                         
   8   6   2        117.97        130.16         5.81 o                         
  -5   7   2         99.62         90.65         3.35 o                         
  -3   7   2       1081.23       1080.12        18.25 o                         
  -1   7   2       1290.29       1287.64        21.32 o                         
   1   7   2        157.48        157.90         4.01 o                         
   3   7   2        222.74        196.84         3.70 o                         
   5   7   2        108.65        109.71         2.98 o                         
   7   7   2        128.14        136.92         5.61 o                         
   9   7   2         40.22         44.88         5.26 o                         
  -4   8   2        881.43        911.03        18.58 o                         
  -2   8   2       1511.98       1461.60        24.39 o                         
   0   8   2        331.81        340.92         7.09 o                         
   2   8   2        197.58        170.65         4.49 o                         
   4   8   2        116.43        115.33         2.87 o                         
   6   8   2         14.97         11.13         1.87 o                         
   8   8   2         90.65        107.67        10.12 o                         
  -5   9   2         92.71         94.81         3.78 o                         
  -3   9   2        965.47        969.29        16.80 o                         
  -1   9   2        858.73        837.16        14.81 o                         
   1   9   2        195.67        185.19         4.77 o                         
   3   9   2        910.26        915.36        14.31 o                         
   5   9   2        144.45        142.30         3.77 o                         
   7   9   2         62.47         60.43         4.32 o                         
   9   9   2         45.68         37.16         3.12 o                         
  -6  10   2        245.86        236.54        11.71 o                         
  -4  10   2         59.00         58.22         3.88 o                         
  -2  10   2          4.65          7.77         1.38 o                         
   0  10   2        292.65        295.41         6.81 o                         
   2  10   2        690.70        675.90        12.81 o                         
   4  10   2        247.38        239.97         4.57 o                         
   6  10   2         14.42         15.32         1.81 o                         
   8  10   2         15.16         11.04         2.54 o                         
  -5  11   2         54.05         53.47         5.21 o                         
  -3  11   2         13.92         11.53         2.08 o                         
  -1  11   2          2.65          2.01         1.19 o                         
   1  11   2        288.48        295.38         7.82 o                         
   3  11   2        645.93        654.61        27.28 o                         
   5  11   2        125.84        115.22         3.87 o                         
   7  11   2          6.56          6.01         1.79 o                         
  -4  12   2         80.36         95.15         9.37 o                         
  -2  12   2          4.35          7.38         1.66 o                         
   0  12   2         30.49         29.13         3.00 o                         
   2  12   2        331.96        327.55         8.80 o                         
   4  12   2        203.71        206.08        13.20 o                         
   6  12   2          1.16          0.97         1.36 o                         
  -5  13   2         52.06         65.26         7.96 o                         
  -3  13   2        292.44        301.73        15.97 o                         
  -1  13   2        166.68        184.83         7.36 o                         
   1  13   2         56.21         59.97         4.36 o                         
   3  13   2        244.98        239.76         9.38 o                         
   5  13   2         37.96         36.12         3.10 o                         
   7  13   2         11.99         13.09         2.65 o                         
  -4  14   2        104.17        108.22         6.06 o                         
  -2  14   2        182.88        199.68         9.15 o                         
   0  14   2        108.98        122.52         6.02 o                         
   2  14   2         30.75         29.71         3.73 o                         
   4  14   2          6.06          4.45         2.47 o                         
   6  14   2          4.19          0.46         2.47 o                         
  -5  15   2         10.31          7.87         3.82 o                         
  -3  15   2         67.79         77.73         7.17 o                         
  -1  15   2         95.12        106.46         6.82 o                         
   1  15   2         15.90         18.54         3.38 o                         
   3  15   2         10.68         10.81         2.78 o                         
   5  15   2         10.29          8.26         2.81 o                         
  -4  16   2         22.20         20.39         3.22 o                         
  -2  16   2         31.85         38.40         5.00 o                         
   0  16   2         20.34         19.41         4.39 o                         
   2  16   2         11.26         16.91         4.21 o                         
   4  16   2          9.57          2.13         2.66 o                         
  -3  17   2         50.99         63.73         6.88 o                         
  -1  17   2         46.38         50.49         8.09 o                         
   1  17   2          9.64         11.24         3.36 o                         
   3  17   2         37.57         35.73         5.85 o                         
  -4   0   3       1501.07       1480.40        51.75 o                         
  -2   0   3        190.36        196.98         6.06 o                         
   0   0   3         50.65        105.92        13.72 o                         
   2   0   3       2177.18       2147.95        48.43 o                         
   4   0   3       2434.55       2489.74        56.32 o                         
   6   0   3        937.92        961.45        32.85 o                         
   8   0   3         34.47         28.09         4.90 o                         
  10   0   3          6.35          3.19         4.47 o                         
  -3   1   3        486.50        486.88        10.64 o                         
  -1   1   3        523.71        480.01         8.33 o                         
   1   1   3        206.06        218.60         4.25 o                         
   3   1   3       1242.19       1224.08        20.64 o                         
   5   1   3       1206.18       1194.17        23.04 o                         
   7   1   3        111.14        102.43         7.76 o                         
   9   1   3          3.19          0.56         2.33 o                         
  -4   2   3       1715.72       1707.97        40.23 o                         
  -2   2   3        400.37        392.17        17.41 o                         
   0   2   3        173.59        197.81         4.62 o                         
   2   2   3       2867.49       2969.14        57.99 o                         
   4   2   3         67.17         56.57         2.92 o                         
   6   2   3         65.71         73.24         3.73 o                         
   8   2   3         83.86         83.93         8.73 o                         
  10   2   3          4.33         -1.02         3.99 o                         
  -5   3   3        154.09        154.55        10.01 o                         
  -3   3   3       1322.65       1382.00        26.64 o                         
  -1   3   3       5188.85       5683.97       455.51 o                         
   1   3   3       1345.77       1359.58        42.80 o                         
   3   3   3        104.78        105.67         2.96 o                         
   5   3   3         97.50         91.33         3.77 o                         
   7   3   3         58.77         56.62         6.60 o                         
   9   3   3         45.95         47.25         6.39 o                         
  -4   4   3        218.48        214.34         7.85 o                         
  -2   4   3       3535.22       3566.46        55.77 o                         
   0   4   3       3442.38       3509.53        77.92 o                         
   2   4   3       1185.75       1105.97        20.93 o                         
   4   4   3         69.47         86.41         3.29 o                         
   6   4   3        157.36        164.55         9.15 o                         
   8   4   3         97.99        102.13         5.21 o                         
  -5   5   3         78.45         73.46         4.88 o                         
  -3   5   3        341.06        318.88         6.55 o                         
  -1   5   3       4135.06       4032.91        73.50 o                         
   1   5   3       1377.67       1372.93        31.22 o                         
   3   5   3        153.79        174.52         4.68 o                         
   5   5   3        307.45        315.98         7.91 o                         
   7   5   3        127.14        130.47         9.15 o                         
   9   5   3         27.28         26.38         3.28 o                         
  -6   6   3         40.43         50.66         7.45 o                         
  -4   6   3        283.78        283.86         7.58 o                         
  -2   6   3        448.99        418.39         8.20 o                         
   0   6   3        269.39        289.30         6.83 o                         
   2   6   3       1375.30       1316.48        25.37 o                         
   4   6   3         39.40         44.96         2.68 o                         
   6   6   3         52.28         58.11         4.49 o                         
   8   6   3         85.61         98.35         5.30 o                         
  -5   7   3         36.94         32.67         2.93 o                         
  -3   7   3        534.66        516.36         9.92 o                         
  -1   7   3       1352.09       1375.54        22.78 o                         
   1   7   3        561.90        537.06        12.63 o                         
   3   7   3         94.23         93.32         3.10 o                         
   5   7   3         28.27         23.77         1.70 o                         
   7   7   3         51.41         60.29         6.31 o                         
   9   7   3         21.92         14.18         3.45 o                         
  -6   8   3         47.45         43.21         7.45 o                         
  -4   8   3        183.47        187.06         6.10 o                         
  -2   8   3       1318.72       1320.52        22.39 o                         
   0   8   3        780.77        743.00        13.53 o                         
   2   8   3        460.45        457.44        10.43 o                         
   4   8   3         25.25         24.72         1.49 o                         
   6   8   3         27.42         28.75         2.35 o                         
   8   8   3         37.68         38.52         4.60 o                         
  -5   9   3        174.18        165.77         9.69 o                         
  -3   9   3        334.72        359.52         7.91 o                         
  -1   9   3       1090.04       1120.59        19.47 o                         
   1   9   3        377.35        369.42         8.99 o                         
   3   9   3        180.43        195.22         5.95 o                         
   5   9   3        135.75        137.72         4.21 o                         
   7   9   3         30.65         34.04         4.06 o                         
  -6  10   3        196.66        173.71        13.84 o                         
  -4  10   3        331.57        319.13        11.97 o                         
  -2  10   3         36.47         30.99         2.41 o                         
   0  10   3          6.79          4.36         1.31 o                         
   2  10   3        501.33        514.65        12.83 o                         
   4  10   3        223.49        230.79        12.99 o                         
   6  10   3         53.60         57.37         2.95 o                         
   8  10   3         18.28         17.36         2.84 o                         
  -5  11   3        206.72        212.92        11.28 o                         
  -3  11   3         92.04         91.75         4.71 o                         
  -1  11   3         28.83         24.06         2.20 o                         
   1  11   3          5.19          4.53         1.94 o                         
   3  11   3        262.38        274.41        10.61 o                         
   5  11   3        141.00        140.67         4.72 o                         
   7  11   3         28.80         26.81         2.78 o                         
  -6  12   3        106.70         96.43        10.86 o                         
  -4  12   3        141.62        154.48         7.96 o                         
  -2  12   3         64.93          1.77         1.33 o                         
   0  12   3         11.84          6.49         2.11 o                         
   2  12   3        137.31        140.91         9.37 o                         
   4  12   3        139.80        140.69         6.06 o                         
   6  12   3         44.30         45.06         3.89 o                         
  -5  13   3         70.13         75.47         5.55 o                         
  -3  13   3        143.12        161.16         7.28 o                         
  -1  13   3        288.09        315.90        12.42 o                         
   1  13   3         78.17          0.64         1.49 o                         
   3  13   3         57.65         60.53         5.19 o                         
   5  13   3         46.19         52.36         6.82 o                         
  -6  14   3         11.42         13.83         8.09 o                         
  -4  14   3         74.35         82.83         5.64 o                         
  -2  14   3        145.64        171.47         6.98 o                         
   0  14   3         99.66        113.68         7.06 o                         
   2  14   3        108.85        116.17         5.46 o                         
   4  14   3          6.69          6.78         2.05 o                         
   6  14   3          1.09         -1.99         1.99 o                         
  -5  15   3          1.34          0.73         3.24 o                         
  -3  15   3         43.87         63.38         9.07 o                         
  -1  15   3         73.16         75.31         5.01 o                         
   1  15   3         43.25         41.77         6.88 o                         
   3  15   3          9.53          8.13         2.40 o                         
   5  15   3          1.30         -3.38         3.38 o                         
  -4  16   3          3.18          2.11         6.07 o                         
  -2  16   3         33.39         43.95         4.22 o                         
   0  16   3         15.70         17.83         2.93 o                         
   2  16   3         27.15         24.32         3.12 o                         
   4  16   3          4.30          3.08         2.51 o                         
  -1  17   3         59.65         79.97         7.66 o                         
   1  17   3         19.25         23.37         9.90 o                         
  -4   0   4       4971.51       4854.09       108.36 o                         
  -2   0   4       1419.24       1441.31        33.72 o                         
   0   0   4        294.47        282.94         7.97 o                         
   2   0   4        280.89        243.15         7.06 o                         
   4   0   4        633.22        606.84        15.66 o                         
   6   0   4        622.58        599.95        18.69 o                         
   8   0   4        126.11        139.71         7.40 o                         
  -5   1   4        792.21        773.99        30.92 o                         
  -3   1   4       2374.83       2388.49        38.39 o                         
  -1   1   4         75.36         53.73         2.05 o                         
   1   1   4         66.56         59.01         2.01 o                         
   3   1   4        256.16        238.86         5.20 o                         
   5   1   4        577.94        574.46        11.06 o                         
   7   1   4        219.11        203.12         6.78 o                         
   9   1   4          4.37          2.96         2.19 o                         
  -4   2   4       1288.90       1225.05        24.98 o                         
  -2   2   4       2675.84       2570.59        40.91 o                         
   0   2   4         67.33         80.33         2.37 o                         
   2   2   4        458.47        417.73         7.66 o                         
   4   2   4        468.66        463.78         9.13 o                         
   6   2   4          9.49         15.13         2.02 o                         
   8   2   4         39.39         32.64         2.83 o                         
  -5   3   4          9.20          5.85         2.24 o                         
  -3   3   4        513.97        483.74        10.89 o                         
  -1   3   4       1088.80       1055.75        20.38 o                         
   1   3   4       1525.29       1510.39        27.90 o                         
   3   3   4        439.00        467.19         8.69 o                         
   5   3   4         57.48         59.51         2.94 o                         
   7   3   4         31.14         27.95         2.78 o                         
   9   3   4          3.97          0.05         2.30 o                         
  -4   4   4        601.95        600.78        17.07 o                         
  -2   4   4        644.39        639.85        12.34 o                         
   0   4   4       2070.73       2040.87        37.71 o                         
   2   4   4       2021.50       1983.55        31.46 o                         
   4   4   4        118.17        118.87         3.59 o                         
   6   4   4         40.54         32.92         3.48 o                         
   8   4   4         36.55         37.98         7.10 o                         
  -5   5   4         96.83         77.70         7.24 o                         
  -3   5   4        261.44        290.92         6.35 o                         
  -1   5   4        306.79        273.47         6.91 o                         
   1   5   4       1581.10       1532.60        39.99 o                         
   3   5   4        346.88        324.43         8.37 o                         
   5   5   4         89.46         83.90         4.70 o                         
   7   5   4        127.96        121.67         5.21 o                         
   9   5   4         12.23         10.22         2.57 o                         
  -4   6   4        347.91        325.97        11.60 o                         
  -2   6   4        633.09        641.35        11.85 o                         
   0   6   4        115.68         96.30         3.72 o                         
   2   6   4        497.17        507.46        13.47 o                         
   4   6   4        198.45        200.59         6.67 o                         
   6   6   4         23.29         21.71         4.04 o                         
   8   6   4         30.59         26.38         4.06 o                         
  -5   7   4          8.75          9.04         2.32 o                         
  -3   7   4        171.59        173.15         4.75 o                         
  -1   7   4        333.22        319.60         8.10 o                         
   1   7   4        554.82        504.15        11.27 o                         
   3   7   4        216.62        231.46         7.22 o                         
   5   7   4         24.26         25.75         2.44 o                         
   7   7   4         23.67         20.68         2.57 o                         
  -6   8   4         63.07         68.77         6.81 o                         
  -4   8   4        324.72        339.91        11.75 o                         
  -2   8   4        344.86        335.19         7.52 o                         
   0   8   4        765.85        749.36        15.91 o                         
   2   8   4        738.37        765.83        16.03 o                         
   4   8   4         50.05         50.83         3.13 o                         
   6   8   4          2.75          2.94         1.31 o                         
   8   8   4         10.83         11.84         2.50 o                         
  -7   9   4         44.43         44.48         8.51 o                         
  -5   9   4        136.42        141.08         6.04 o                         
  -3   9   4        355.55        344.14        17.77 o                         
  -1   9   4        161.60        153.20         4.74 o                         
   1   9   4        587.39        579.70        13.14 o                         
   3   9   4        163.74         82.61         6.39 o                         
   5   9   4         51.74         53.39         2.66 o                         
   7   9   4         40.69         38.91         5.64 o                         
  -6  10   4         63.31         46.89         9.68 o                         
  -4  10   4        628.49        615.62        13.81 o                         
  -2  10   4        309.71        306.42         9.12 o                         
   0  10   4          7.74          3.95         1.44 o                         
   2  10   4         48.40         14.69         2.98 o                         
   4  10   4        134.89        140.46         6.77 o                         
   6  10   4         51.09         44.59         2.76 o                         
  -7  11   4         40.61         44.06         8.73 o                         
  -5  11   4         99.62        107.67         7.36 o                         
  -3  11   4        332.63        328.75         9.80 o                         
  -1  11   4         10.10          1.70         2.61 o                         
   1  11   4         45.93         28.73         4.90 o                         
   3  11   4         30.73         34.61         4.55 o                         
   5  11   4         92.22        103.41         6.15 o                         
   7  11   4         53.82         51.33         4.46 o                         
  -6  12   4         62.64         77.07         8.41 o                         
  -4  12   4        318.00        348.88        23.11 o                         
  -2  12   4        129.68        130.43         7.06 o                         
   0  12   4          4.98          7.67         2.78 o                         
   2  12   4         20.81         19.83         3.00 o                         
   4  12   4         41.68         41.42         5.19 o                         
   6  12   4         37.52         38.15         3.76 o                         
  -5  13   4         48.35         18.95        14.37 o                         
  -3  13   4        134.38        160.82         7.05 o                         
  -1  13   4         76.29         79.97         4.97 o                         
   1  13   4        161.84        183.37         7.10 o                         
   3  13   4         41.24         42.38         3.97 o                         
   5  13   4         17.90         20.77         3.19 o                         
  -4  14   4         74.98         78.62         8.60 o                         
  -2  14   4        104.42        116.05         6.07 o                         
   0  14   4         80.31         83.54         5.08 o                         
   2  14   4        100.15        111.44         5.51 o                         
   4  14   4         18.26         18.51         2.88 o                         
  -3  15   4         13.37         23.07         3.59 o                         
  -1  15   4         24.23         23.54         3.17 o                         
   1  15   4         41.60         41.47         6.61 o                         
   3  15   4         20.75         20.51         2.99 o                         
  -2  16   4          8.76         10.06         3.63 o                         
   0  16   4         13.46         13.53         2.92 o                         
   2  16   4         20.82         15.48         4.09 o                         
  -4   0   5       3357.62       3277.53        72.20 o                         
  -2   0   5       2331.09       2234.87        50.88 o                         
   0   0   5        233.53        217.01         6.67 o                         
   2   0   5        310.15        304.83         8.79 o                         
   4   0   5         51.71         56.90         3.82 o                         
   6   0   5        199.62        177.97        10.22 o                         
   8   0   5        146.95        151.40        10.96 o                         
  -5   1   5       1257.68       1206.23        24.89 o                         
  -3   1   5       1163.04       1156.74        19.86 o                         
  -1   1   5        552.16        538.81        11.80 o                         
   1   1   5        360.22        361.23         6.91 o                         
   3   1   5         24.37         21.65         1.66 o                         
   5   1   5         64.71         75.20         3.42 o                         
   7   1   5        133.23        129.99         4.93 o                         
   9   1   5         14.25          6.74         3.01 o                         
  -4   2   5        400.12        396.97        10.17 o                         
  -2   2   5        365.95        334.12         7.07 o                         
   0   2   5        801.92        811.39        14.01 o                         
   2   2   5        477.20        474.55         8.77 o                         
   4   2   5        100.00        106.74         3.52 o                         
   6   2   5        106.99        110.18         5.08 o                         
   8   2   5         11.16         13.82         2.80 o                         
  -5   3   5        623.88        721.12        31.97 o                         
  -3   3   5         11.44         11.55         1.24 o                         
  -1   3   5        146.33        139.59         5.02 o                         
   1   3   5       1555.10       1568.18        36.41 o                         
   3   3   5        167.55        162.41         4.57 o                         
   5   3   5         54.36         64.53         3.47 o                         
   7   3   5         32.00         24.50         2.39 o                         
  -6   4   5        125.16        134.30        10.22 o                         
  -4   4   5        768.71        730.76        22.91 o                         
  -2   4   5         83.82         87.70         3.94 o                         
   0   4   5        400.54        403.35         9.12 o                         
   2   4   5       2010.23       2028.05        43.32 o                         
   4   4   5        269.11        283.02         6.53 o                         
   6   4   5         32.00         32.36         2.54 o                         
   8   4   5         12.49         12.80         2.14 o                         
  -7   5   5        185.28        184.56        14.48 o                         
  -5   5   5        884.78        863.89        32.41 o                         
  -3   5   5         95.47         86.47         3.65 o                         
  -1   5   5         62.46         62.82         2.68 o                         
   1   5   5        812.59        801.50        16.21 o                         
   3   5   5        144.54        136.36         4.20 o                         
   5   5   5         33.13         40.88         3.90 o                         
   7   5   5         36.33         34.63         3.12 o                         
  -6   6   5        187.02        184.16        11.60 o                         
  -4   6   5        272.51        246.16        15.97 o                         
  -2   6   5         35.65         37.46         4.47 o                         
   0   6   5        360.25        336.32         8.55 o                         
   2   6   5        414.98        329.74        15.13 o                         
   4   6   5         62.20         63.25         5.96 o                         
   6   6   5         75.78         65.60         5.81 o                         
   8   6   5         13.55          8.23         3.98 o                         
  -3   7   5          5.26          1.92         1.69 o                         
  -1   7   5         53.11         41.22         4.04 o                         
   1   7   5        562.69        540.38        21.95 o                         
   3   7   5         48.78         39.16         3.83 o                         
   5   7   5         30.31         31.50         4.26 o                         
   7   7   5         11.48         11.34         2.47 o                         
  -6   8   5         34.10         34.43         4.66 o                         
  -4   8   5        330.12        345.39         9.64 o                         
  -2   8   5         50.52         60.65         3.87 o                         
   0   8   5        253.37        263.39        13.52 o                         
   2   8   5        772.97        786.15        29.85 o                         
   6   8   5         22.30         20.81         2.53 o                         
  -7   9   5         20.55         12.13         6.60 o                         
  -5   9   5        287.44        286.01        28.64 o                         
  -3   9   5        184.47        177.32         6.63 o                         
  -1   9   5        104.78        116.84         5.16 o                         
   1   9   5        329.90        327.51        15.76 o                         
   3   9   5        100.26         99.16         5.78 o                         
   5   9   5         25.19         27.67         2.93 o                         
   7   9   5         16.40          8.33         2.32 o                         
  -6  10   5         23.42         18.52         5.75 o                         
  -4  10   5        302.31        287.69        11.04 o                         
  -2  10   5        260.29        243.84         7.88 o                         
   0  10   5        117.87        123.66         9.58 o                         
   2  10   5         25.70         30.64         3.38 o                         
   4  10   5         11.08         13.74         2.70 o                         
   6  10   5         60.83         69.85         5.86 o                         
  -5  11   5        224.14        232.82        31.94 o                         
  -3  11   5        128.25        121.94         7.44 o                         
  -1  11   5        112.90        107.29        12.44 o                         
   1  11   5          6.66          9.06         2.15 o                         
   3  11   5         65.61         61.52         4.79 o                         
   5  11   5         14.65         19.79         8.51 o                         
  -6  12   5          4.39         -3.07         3.07 o                         
  -4  12   5        240.43        292.10        14.85 o                         
  -2  12   5        123.89        118.16         8.78 o                         
   0  12   5         55.21         59.98         4.45 o                         
   2  12   5         28.26         32.73         3.23 o                         
   4  12   5          5.06          6.08         2.55 o                         
  -5  13   5         65.09         76.24        19.26 o                         
  -3  13   5         70.41         89.52         5.81 o                         
  -1  13   5         54.86         63.76         6.30 o                         
   1  13   5        108.52        128.66         6.03 o                         
   3  13   5         24.06         18.30         2.83 o                         
   5  13   5          8.35          7.27         2.86 o                         
  -4  14   5         22.44         20.82         3.64 o                         
  -2  14   5         25.08         21.72         6.81 o                         
   0  14   5         73.55         82.42         5.66 o                         
   2  14   5         88.59         82.92         6.77 o                         
   4  14   5         23.35         20.23         3.61 o                         
  -3  15   5          3.14         15.96         5.32 o                         
  -1  15   5          7.12          4.86         3.53 o                         
   1  15   5         43.18         49.48         5.75 o                         
  -6   0   6         64.63         67.47         9.58 o                         
  -4   0   6         92.24         99.32         6.38 o                         
  -2   0   6       2067.21       1906.94        44.82 o                         
   0   0   6       1524.72       1603.50        36.84 o                         
   2   0   6         77.43         70.88         3.97 o                         
   4   0   6         17.11         21.52         2.77 o                         
   6   0   6         33.13         85.33         5.70 o                         
   8   0   6         24.70         18.59         3.58 o                         
  -5   1   6        262.43        262.74        14.48 o                         
  -3   1   6        375.23        366.73         9.93 o                         
  -1   1   6       1404.84       1334.89        22.78 o                         
   1   1   6        797.01        784.98        15.64 o                         
   3   1   6         39.28         28.99         2.02 o                         
   5   1   6         29.40         26.39         2.93 o                         
   7   1   6         37.91         43.40         3.47 o                         
  -4   2   6         18.73         20.80         2.57 o                         
  -2   2   6         39.59         44.74         2.73 o                         
   0   2   6        656.01        639.90        15.17 o                         
   2   2   6         20.32         22.33         1.77 o                         
   4   2   6         95.60         97.57         3.95 o                         
   6   2   6         66.08         61.58         4.90 o                         
   8   2   6          3.06          1.69         2.09 o                         
  -7   3   6        191.08        192.22        15.54 o                         
  -5   3   6        447.74        454.93        15.13 o                         
  -3   3   6         23.10         23.06         3.23 o                         
  -1   3   6        110.31        116.74         4.57 o                         
   1   3   6        662.06        664.14        12.92 o                         
   3   3   6        219.17        223.50         6.39 o                         
   5   3   6        153.75        162.44         5.20 o                         
   7   3   6         16.80         21.09         2.77 o                         
  -6   4   6        429.56        440.63        22.26 o                         
  -4   4   6         73.50         70.26         5.41 o                         
  -2   4   6        190.66        192.09         9.25 o                         
   0   4   6        241.71        259.42         6.90 o                         
   2   4   6         18.54         19.04         1.67 o                         
   4   4   6        353.76        380.79         9.09 o                         
   6   4   6         52.11         63.93         4.09 o                         
   8   4   6          0.63         -2.78         2.78 o                         
  -5   5   6        638.69        636.14        24.93 o                         
  -3   5   6        154.97        140.04         7.62 o                         
  -1   5   6        267.54        267.65         7.59 o                         
   1   5   6        322.31        366.33         9.54 o                         
   3   5   6         86.65         87.63         5.11 o                         
   5   5   6         82.79        102.32         4.48 o                         
   7   5   6         11.71         12.94         2.34 o                         
  -6   6   6        361.40        329.33        13.22 o                         
  -4   6   6        129.40        135.80        10.01 o                         
  -2   6   6         12.34         15.12         2.13 o                         
   0   6   6        184.32        194.58        10.43 o                         
   2   6   6         11.13         14.47         3.41 o                         
   4   6   6         87.51         99.89         5.78 o                         
   6   6   6         28.96         26.93         2.84 o                         
  -7   7   6         89.67         84.75         9.37 o                         
  -5   7   6        345.16        339.74        13.34 o                         
  -3   7   6         42.75         43.24         4.72 o                         
  -1   7   6         33.76         41.92         5.32 o                         
   3   7   6         75.30         59.60       244.34 o                         
   5   7   6         55.55         65.45         4.02 o                         
   7   7   6          8.89          1.90         2.31 o                         
  -6   8   6        121.55        110.58         8.39 o                         
  -4   8   6         22.38         20.52         2.80 o                         
  -2   8   6         79.91         89.60         5.85 o                         
   4   8   6        192.18        203.30         8.41 o                         
   6   8   6         33.21         31.70         3.06 o                         
  -5   9   6        120.05        117.77        17.02 o                         
  -3   9   6         75.63         69.74         4.59 o                         
  -1   9   6        268.74        260.83        15.12 o                         
   1   9   6        162.94        170.51        11.28 o                         
   3   9   6         92.88         83.41         5.54 o                         
   5   9   6         73.79         76.19         6.12 o                         
  -6  10   6         46.35         43.80         6.77 o                         
  -4  10   6         31.92         32.90         3.56 o                         
  -2  10   6        128.60        105.79         6.73 o                         
   0  10   6        219.97        222.54        17.35 o                         
   2  10   6          1.74          3.48         2.03 o                         
   4  10   6          4.95          8.94         4.09 o                         
  -5  11   6         52.88         49.44         6.08 o                         
  -3  11   6         92.39         99.22         6.13 o                         
  -1  11   6        190.98        195.04        10.85 o                         
   1  11   6        112.24        116.76         6.75 o                         
   3  11   6         10.77          2.02         2.71 o                         
   5  11   6          5.63          0.46         3.08 o                         
  -4  12   6          9.24         12.96         3.82 o                         
  -2  12   6        131.42        142.70        10.22 o                         
   0  12   6        107.68        119.57         6.09 o                         
   2  12   6          6.33          0.32         3.68 o                         
   4  12   6          5.00          4.08         2.78 o                         
  -3  13   6         18.33         14.64         3.54 o                         
  -1  13   6        104.82        129.02        10.40 o                         
   1  13   6         63.50         75.09         5.20 o                         
   3  13   6         28.73         31.29         3.43 o                         
  -2  14   6          2.41         -2.70         2.70 o                         
   0  14   6         36.01         39.23         4.25 o                         
   2  14   6          8.13          1.49         5.32 o                         
  -6   0   7         54.04         59.17         9.58 o                         
  -2   0   7        760.06        761.96        20.37 o                         
   0   0   7       1257.18       1268.48        30.22 o                         
   2   0   7        104.90        110.19         5.31 o                         
   4   0   7         15.50         15.75         3.62 o                         
   6   0   7          2.67         -1.14         2.35 o                         
  -5   1   7         32.98         29.52         2.97 o                         
  -3   1   7         85.23         92.82         4.85 o                         
  -1   1   7        622.18        608.21        11.74 o                         
   1   1   7        221.07        245.92         5.85 o                         
   3   1   7        129.08        146.58         5.14 o                         
   5   1   7          8.75         10.31         1.90 o                         
   7   1   7          1.05         -0.75         2.25 o                         
  -6   2   7         72.92         77.14         6.85 o                         
  -4   2   7         31.74         39.70         3.63 o                         
  -2   2   7        285.55        300.55         8.26 o                         
   0   2   7         39.98         51.92         3.38 o                         
   2   2   7         51.43         51.16         3.27 o                         
   4   2   7        105.32        128.09         5.17 o                         
   6   2   7          7.25          3.89         2.10 o                         
  -5   3   7        179.86        186.73         9.79 o                         
  -3   3   7        117.17        125.91         5.32 o                         
  -1   3   7         79.29         76.24         4.01 o                         
   1   3   7          1.12          1.63         1.19 o                         
   3   3   7        183.04        192.62         5.30 o                         
   5   3   7        106.50        109.48         4.97 o                         
   7   3   7         13.35         12.27         2.59 o                         
  -6   4   7        257.30        264.49        13.83 o                         
  -4   4   7        141.38        142.25         6.45 o                         
  -2   4   7        315.33        319.29        10.76 o                         
   0   4   7        140.36        154.66         6.62 o                         
   2   4   7         23.63         16.85         1.84 o                         
   4   4   7        109.48        111.98         4.92 o                         
   6   4   7         44.38         39.15         3.39 o                         
  -5   5   7        288.06        254.89        11.45 o                         
  -3   5   7        228.39        221.95         7.43 o                         
  -1   5   7        207.82        189.71         8.21 o                         
   1   5   7         40.08         43.73         7.77 o                         
   3   5   7         91.93        103.63         4.57 o                         
   5   5   7         41.89         40.69         3.30 o                         
  -6   6   7         68.83         61.92         9.68 o                         
  -4   6   7        175.89        164.87        12.56 o                         
  -2   6   7        293.39        295.11         8.90 o                         
   0   6   7         14.43         17.84         3.00 o                         
   2   6   7         28.62         28.38         3.46 o                         
   4   6   7         47.43         59.04         5.33 o                         
   6   6   7          8.12          7.51         2.35 o                         
  -5   7   7         95.77         87.00         8.52 o                         
  -3   7   7        119.01        114.66         6.78 o                         
  -1   7   7         50.33         50.40         8.73 o                         
   1   7   7          3.46          0.74         1.96 o                         
   3   7   7         93.15         84.74         5.70 o                         
   5   7   7         35.53         29.06         3.90 o                         
  -4   8   7         33.48         39.16         9.58 o                         
  -2   8   7        119.70        111.80         6.96 o                         
   0   8   7         47.02         58.45         5.15 o                         
   2   8   7         11.68          9.51         2.70 o                         
   4   8   7         63.12         70.07         6.02 o                         
  -5   9   7         78.35         80.14         7.82 o                         
  -3   9   7         33.48         39.45         6.73 o                         
  -1   9   7        116.24        101.05         6.88 o                         
   1   9   7         37.81         43.55         4.54 o                         
   3   9   7         41.72         34.07         4.59 o                         
  -4  10   7         17.66         23.34         4.49 o                         
  -2  10   7        131.41        133.02        15.60 o                         
   0  10   7         88.13         94.90         7.12 o                         
   2  10   7         32.98         24.74         3.60 o                         
   4  10   7          4.74          5.14         5.00 o                         
  -3  11   7         27.55         26.88         5.18 o                         
  -1  11   7        114.42        139.65         9.58 o                         
   1  11   7         41.21         35.38         4.29 o                         
   3  11   7         20.36         21.29         3.75 o                         
  -2  12   7         68.02         86.19        10.98 o                         
   0  12   7         86.25        104.87         8.08 o                         
   2  12   7         14.95         12.34         6.60 o                         
  -4   0   8          5.48         12.11         3.63 o                         
  -2   0   8         33.60         25.54         4.90 o                         
   0   0   8        332.47        418.00        23.21 o                         
   2   0   8        359.80        390.33        16.40 o                         
   4   0   8         37.05         42.93         5.32 o                         
  -5   1   8         29.25         28.74         3.25 o                         
  -3   1   8         67.07         82.75         5.34 o                         
  -1   1   8         40.14         37.85         3.75 o                         
   1   1   8        198.29        216.68         7.13 o                         
   3   1   8        137.49        166.86         5.49 o                         
   5   1   8          0.17         -0.30         1.65 o                         
  -6   2   8        160.95        144.53        14.48 o                         
  -4   2   8         13.40         18.98         2.93 o                         
  -2   2   8        103.32        107.52         5.17 o                         
   0   2   8         43.59         54.69         3.42 o                         
   2   2   8         40.43         34.97         3.01 o                         
   4   2   8         51.03         40.14         3.65 o                         
  -3   3   8        218.06        246.03         8.05 o                         
  -1   3   8         19.56         22.38         3.20 o                         
   1   3   8         10.86         14.66         2.30 o                         
   3   3   8         27.50         30.59         3.07 o                         
   5   3   8         11.29          2.73         2.75 o                         
  -4   4   8        175.31        210.57        10.15 o                         
  -2   4   8        160.65        172.12         8.21 o                         
   0   4   8         67.29         73.95         5.61 o                         
   2   4   8         33.00         45.31         4.51 o                         
   4   4   8         22.61         27.78         3.62 o                         
  -5   5   8         67.46         59.25         6.49 o                         
  -3   5   8        314.72        324.98        19.70 o                         
  -1   5   8         66.05         66.26         5.57 o                         
   1   5   8         55.08         71.58         5.48 o                         
   3   5   8         52.22         60.82         5.21 o                         
   5   5   8          1.46         -1.06         1.75 o                         
  -4   6   8         33.97         25.54         7.66 o                         
  -2   6   8        196.29        186.22         9.00 o                         
   0   6   8         65.45         62.14         5.54 o                         
   2   6   8          9.81          7.59         2.66 o                         
   4   6   8         28.77         30.17         3.88 o                         
  -3   7   8        115.80        132.61         8.48 o                         
  -1   7   8         37.41         38.09         4.95 o                         
   1   7   8          3.99          9.18         3.67 o                         
   3   7   8         15.37         11.09         3.15 o                         
  -4   8   8         58.27        108.10        13.83 o                         
  -2   8   8         55.83         52.93         6.01 o                         
   0   8   8         24.90         30.52         4.06 o                         
   2   8   8          8.01          8.93         3.00 o                         
  -3   9   8         85.32        111.51        14.05 o                         
  -1   9   8         12.32         12.62         3.75 o                         
   1   9   8         30.09         29.21         4.90 o                         
  -2  10   8         38.73         -2.55         3.83 o                         
   0  10   8         49.18         49.52         6.62 o                         
  -4   0   9         30.16         41.93         5.27 o                         
  -2   0   9         19.49         22.04         4.12 o                         
   0   0   9         26.00         51.55        12.13 o                         
   2   0   9        168.75        188.33         8.24 o                         
  -3   1   9         24.66         23.62         5.25 o                         
  -1   1   9         15.80         16.19         2.40 o                         
   1   1   9         21.82         25.63         3.03 o                         
   3   1   9         80.31         93.80         5.69 o                         
  -4   2   9         49.10         62.13         5.43 o                         
  -2   2   9         25.24         32.14         3.46 o                         
   0   2   9         46.00         63.04         4.52 o                         
   2   2   9         13.77         20.73         2.76 o                         
  -3   3   9        111.49        142.31         8.73 o                         
  -1   3   9         61.79         69.94         4.80 o                         
   1   3   9          3.66          0.33         2.00 o                         
   3   3   9          9.36         15.62         2.61 o                         
  -2   4   9        165.17        206.44        16.60 o                         
   2   4   9         27.56         34.16         3.99 o                         
  -3   5   9         90.97         95.20         7.93 o                         
  -1   5   9        101.83        103.30         7.76 o                         
   1   5   9         13.61         17.60         3.84 o                         
  -2   6   9         51.64         50.20        10.85 o                         
   0   6   9         62.80         81.15         6.79 o                         
   2   6   9         23.39         25.11         5.53 o                         
  -1   7   9         36.32         40.86         7.02 o                         
                                                                                
