# Supplementary material for: Investigation of nitro–nitrito photoisomerization: crystal structures of trans-bis­(acetyl­acetonato-O,O′)(pyridine/4-methyl­pyridine/3-hy­droxy­pridine)nitro­cobalt(III)
Source: Acta Crystallogr E Crystallogr Commun. 2018 Oct 23;74(Pt 11):1637–42. doi: 10.1107/S2056989018014731 (PMC6218901; doi:10.1107/S2056989018014731)
Supplement: Supplementary file 4 [file e-74-01637-IIsup3.hkl]

data_II                                                                         
_shelx_title ' mo_180207ohbaac4mepy_0m1a_c.res in Cm'                           
_shelx_refln_list_code          4                                               
_shelx_F_calc_maximum      148.03                                               
_exptl_crystal_F_000       412.00                                               
_reflns_d_resolution_high  0.7579                                               
                                                                                
loop_                                                                           
 _space_group_symop_operation_xyz                                               
 'x, y, z'                                                                      
 'x, -y, z'                                                                     
 'x+1/2, y+1/2, z'                                                              
 'x+1/2, -y+1/2, z'                                                             
                                                                                
_cell_length_a     8.2459                                                       
_cell_length_b    13.9603                                                       
_cell_length_c     7.9222                                                       
_cell_angle_alpha  90.000                                                       
_cell_angle_beta   96.997                                                       
_cell_angle_gamma  90.000                                                       
                                                                                
_shelx_F_squared_multiplier     1.000                                           
                                                                                
loop_                                                                           
 _refln_index_h                                                                 
 _refln_index_k                                                                 
 _refln_index_l                                                                 
 _refln_F_squared_calc                                                          
 _refln_F_squared_meas                                                          
 _refln_F_squared_sigma                                                         
 _refln_observed_status                                                         
  -4   0  -9         48.61         53.59         9.85 o                         
  -2   0  -9         15.91         32.71         7.09 o                         
  -3   1  -9         46.55         50.63         7.29 o                         
  -4   2  -9         73.50         92.40        11.62 o                         
  -2   2  -9         39.44         52.60         8.47 o                         
  -3   3  -9        207.48        219.46        15.96 o                         
  -1   3  -9        116.38        131.59        11.82 o                         
  -2   4  -9        288.95        350.85        25.02 o                         
  -3   5  -9        182.70        187.94        15.17 o                         
  -1   5  -9        228.11        233.45        20.49 o                         
  -2   6  -9        116.22        118.39        12.81 o                         
  -1   7  -9        108.49         99.48        11.62 o                         
  -4   0  -8         11.62         24.82         5.91 o                         
  -5   1  -8         57.28         43.09         5.63 o                         
  -3   1  -8         87.32        107.16        10.64 o                         
  -4   2  -8         16.13         21.09         4.11 o                         
  -2   2  -8        297.58        307.31        17.14 o                         
  -5   3  -8        131.51        156.81        14.19 o                         
  -3   3  -8        304.95        355.58        19.31 o                         
  -1   3  -8         38.12         47.29         7.68 o                         
  -4   4  -8        246.89        303.96        18.91 o                         
  -2   4  -8        367.54        385.92        20.10 o                         
  -5   5  -8         54.86         55.36        10.25 o                         
  -3   5  -8        456.76        488.97        24.04 o                         
  -1   5  -8        132.15        131.20        11.62 o                         
  -4   6  -8         28.73         30.93         7.29 o                         
  -2   6  -8        477.22        485.42        23.64 o                         
   0   6  -8         60.65         64.23         8.67 o                         
  -3   7  -8        167.44        162.12        22.85 o                         
  -1   7  -8         76.06         73.69         9.65 o                         
  -2   8  -8        127.23        114.84        11.82 o                         
   0   8  -8         68.44         63.05         9.26 o                         
  -3   9  -8        135.33        151.10        17.14 o                         
  -1   9  -8         35.07         31.72         6.90 o                         
  -2  10  -8        119.24        128.83        13.59 o                         
   0  10  -8        114.45        102.43        11.82 o                         
  -1  11  -8         83.34         95.56        14.38 o                         
  -6   0  -7         92.32        104.20        11.03 o                         
  -2   0  -7       1074.85       1120.34        38.42 o                         
  -7   1  -7         57.45         84.32        11.43 o                         
  -5   1  -7         40.50         45.59         5.91 o                         
  -3   1  -7         98.17        123.12         9.85 o                         
  -1   1  -7       1464.19       1495.47        33.64 o                         
  -6   2  -7         77.23         20.10         4.93 o                         
  -4   2  -7         29.75         30.85         5.42 o                         
  -2   2  -7        305.33        319.33        15.56 o                         
   0   2  -7        227.43        244.88        13.79 o                         
  -5   3  -7        234.62        268.32        16.75 o                         
  -3   3  -7        146.70        166.64         8.74 o                         
  -6   4  -7        251.49        268.91        18.13 o                         
  -4   4  -7        186.59        196.61        13.79 o                         
  -5   5  -7        319.61        305.15        18.72 o                         
  -3   5  -7        310.32        304.75        11.12 o                         
  -6   6  -7         39.25         31.13         8.27 o                         
  -4   6  -7        193.91        183.01        13.99 o                         
  -2   6  -7        343.74        350.33        19.31 o                         
  -5   7  -7        112.31        116.81        12.02 o                         
  -3   7  -7        165.75        158.01         8.36 o                         
  -4   8  -7         54.42         55.95        10.25 o                         
  -2   8  -7        149.98        157.07         7.07 o                         
   0   8  -7        139.70        151.88        12.22 o                         
  -3   9  -7         41.89         31.68         5.24 o                         
  -1   9  -7        310.22        302.78        17.73 o                         
  -4  10  -7         16.45         26.99         7.29 o                         
  -2  10  -7        188.19        192.67        15.37 o                         
   0  10  -7        249.54        242.51        15.76 o                         
  -3  11  -7         34.53         31.52         7.09 o                         
  -1  11  -7        293.75        279.16        18.91 o                         
  -2  12  -7        124.23        128.44        13.79 o                         
  -1  13  -7        120.03        121.94        12.81 o                         
  -8   0  -6        121.76        162.33        21.48 o                         
  -6   0  -6         59.48         71.72         8.87 o                         
  -4   0  -6         46.88         55.36         7.09 o                         
  -2   0  -6       2750.35       2759.40        80.98 o                         
   0   0  -6       1653.80       1673.14        51.03 o                         
   6   0  -6        388.48         91.42       126.27 o                         
  -7   1  -6         75.98         91.62         7.38 o                         
  -3   1  -6        351.87        366.85         8.64 o                         
  -1   1  -6       1557.53       1570.46        34.55 o                         
  -6   2  -6        148.73        174.34        13.00 o                         
  -4   2  -6         54.28         44.94         4.23 o                         
  -2   2  -6         41.36         53.15         3.24 o                         
   0   2  -6       1129.22       1139.84        38.22 o                         
  -5   3  -6        333.28        387.35        13.26 o                         
  -3   3  -6         19.09         24.52         2.63 o                         
  -1   3  -6         78.06         95.95         8.08 o                         
  -6   4  -6        434.99        491.53        23.84 o                         
  -4   4  -6        104.55        112.90         6.03 o                         
  -2   4  -6        258.89        256.78         7.23 o                         
   0   4  -6        366.46        365.04        17.14 o                         
   4   4  -6        597.36        600.66        24.23 o                         
  -7   5  -6        138.53        167.25        14.58 o                         
  -5   5  -6        530.61        562.83        25.22 o                         
  -3   5  -6        193.60        180.92         6.96 o                         
  -1   5  -6        253.38        238.77        10.05 o                         
  -6   6  -6        223.47        248.42        19.70 o                         
  -4   6  -6        234.74        227.12         9.56 o                         
  -2   6  -6         13.12         11.43         2.56 o                         
   4   6  -6        111.50        115.24         9.06 o                         
  -7   7  -6         63.56         -3.55         3.55 o                         
  -5   7  -6        268.92        282.11        17.53 o                         
  -3   7  -6         53.21         54.18         5.52 o                         
   1   7  -6        785.21        762.79        35.27 o                         
  -6   8  -6        154.19        157.01        14.38 o                         
  -4   8  -6         30.06         20.46         2.47 o                         
  -2   8  -6        115.83        116.80        14.09 o                         
   0   8  -6        200.89        211.97        13.40 o                         
   4   8  -6        300.30        309.87        15.56 o                         
  -5   9  -6        104.85        100.85        11.62 o                         
  -3   9  -6         91.51         75.59         5.28 o                         
  -1   9  -6        380.21        388.49        19.90 o                         
   1   9  -6        407.36        419.02        20.29 o                         
  -4  10  -6         45.43         38.81         8.27 o                         
  -2  10  -6        183.00        158.39        16.94 o                         
   0  10  -6        398.13        396.56        20.10 o                         
   4  10  -6         13.20          9.26         3.74 o                         
  -5  11  -6         20.10         20.29         7.68 o                         
  -3  11  -6        129.32        124.02        23.05 o                         
  -1  11  -6        285.19        292.56        17.53 o                         
  -4  12  -6          6.73          6.11         5.71 o                         
  -2  12  -6        225.46        225.57        15.76 o                         
   0  12  -6        161.98        178.68        13.40 o                         
   4  12  -6          9.05          7.49         4.14 o                         
  -3  13  -6         30.17         31.52         7.68 o                         
  -1  13  -6        188.92        185.97        14.38 o                         
  -2  14  -6          2.73          1.77         4.53 o                         
   0  14  -6         95.90        110.51        11.82 o                         
   1  15  -6         96.58       -336.67       336.67 o                         
  -8   0  -5          8.94         -2.56         4.14 o                         
  -6   0  -5          8.76          0.00         1.77 o                         
  -4   0  -5       2379.51       2320.31        49.60 o                         
  -2   0  -5       2793.67       2766.03        56.07 o                         
   0   0  -5         10.90         21.08         3.74 o                         
   4   0  -5        459.42        437.74        19.31 o                         
   6   0  -5        767.19        809.68       165.08 o                         
  -7   1  -5          8.20         13.12         3.69 o                         
  -5   1  -5       1107.93       1151.37        27.51 o                         
  -3   1  -5       1327.19       1299.30        21.05 o                         
  -1   1  -5        652.28        645.51        16.58 o                         
   5   1  -5        824.43        828.91        21.94 o                         
   7   1  -5        379.95        443.08       180.75 o                         
  -8   2  -5         13.66         16.46         4.17 o                         
  -6   2  -5        101.74        133.56        10.44 o                         
  -4   2  -5        228.85        225.67         6.10 o                         
  -2   2  -5        394.94        389.92         9.08 o                         
   0   2  -5        599.80        581.15        22.07 o                         
   4   2  -5        499.84        535.25        21.67 o                         
  -5   3  -5        823.29        860.31        29.95 o                         
  -3   3  -5         11.86         14.82         2.66 o                         
  -1   3  -5        248.48        227.91         7.97 o                         
   3   3  -5        914.55        933.58        31.33 o                         
   5   3  -5        144.72        147.15        10.05 o                         
  -6   4  -5        210.53        228.78        11.82 o                         
  -4   4  -5        645.02        603.51        13.77 o                         
  -2   4  -5         99.75        107.09         4.13 o                         
   0   4  -5        608.00        603.22        23.25 o                         
   4   4  -5        224.03        227.93        12.22 o                         
  -7   5  -5        213.72        228.13        16.35 o                         
  -5   5  -5       1145.46       1130.61        21.94 o                         
  -3   5  -5        164.83        143.46         5.85 o                         
  -1   5  -5         70.98         79.86         3.97 o                         
   1   5  -5       1318.40       1340.20        43.34 o                         
   3   5  -5        808.99        823.47        28.37 o                         
   5   5  -5        129.65        128.04         9.26 o                         
  -8   6  -5         16.56         17.53         7.29 o                         
  -6   6  -5        326.28        298.45        30.82 o                         
  -4   6  -5        258.66        234.60         7.74 o                         
  -2   6  -5         32.69         27.33         3.13 o                         
   0   6  -5        427.29        373.91        17.14 o                         
   4   6  -5        221.88        226.95        12.22 o                         
  -7   7  -5         94.08        104.99        11.82 o                         
  -5   7  -5        637.13        661.73        22.66 o                         
  -3   7  -5          3.95          3.24         1.23 o                         
  -1   7  -5         93.05         82.31         4.83 o                         
   1   7  -5        755.31        726.53        27.39 o                         
   3   7  -5        380.64        416.27        16.94 o                         
   5   7  -5         66.13         75.06         7.49 o                         
  -6   8  -5         59.14         71.32        10.05 o                         
  -4   8  -5        267.67        259.71         9.28 o                         
  -2   8  -5         65.85         68.57         4.31 o                         
   0   8  -5        463.00        455.86        13.38 o                         
   4   8  -5        108.21        106.37         8.47 o                         
  -7   9  -5         53.18         48.86        10.05 o                         
  -5   9  -5        309.07        284.91        10.79 o                         
  -3   9  -5        251.85        239.41         7.09 o                         
  -1   9  -5        142.20        142.63         7.86 o                         
   1   9  -5        530.22        503.72        22.26 o                         
   3   9  -5        380.86        386.12        16.35 o                         
  -6  10  -5         38.66         26.01         7.09 o                         
  -4  10  -5        241.45        209.50         9.07 o                         
  -2  10  -5        359.47        351.35         8.34 o                         
   0  10  -5        129.09        126.20        11.82 o                         
  -5  11  -5        252.31        239.56        19.51 o                         
  -3  11  -5        171.57        166.46         7.44 o                         
  -1  11  -5        157.02        163.03         7.88 o                         
   1  11  -5          7.88          1.72         2.76 o                         
   3  11  -5          9.83          6.50         2.76 o                         
  -4  12  -5        233.03        250.39        16.75 o                         
  -2  12  -5        191.86        183.39         7.49 o                         
   0  12  -5         65.08         75.46         8.87 o                         
   4  12  -5         42.09         37.04         6.30 o                         
  -3  13  -5        115.50        107.12        15.26 o                         
  -1  13  -5         73.09         82.16        10.05 o                         
   1  13  -5        180.86        210.79        11.82 o                         
  -4  14  -5         23.08         16.75         5.91 o                         
  -2  14  -5         39.50         37.24         6.90 o                         
   0  14  -5        152.15        162.11        12.22 o                         
   2  14  -5        208.15        225.96        12.61 o                         
  -1  15  -5         17.07          8.89         2.68 o                         
   1  15  -5         71.49         80.98         8.27 o                         
   0  16  -5         28.08         29.72         5.81 o                         
  -8   0  -4          3.02          8.87         4.73 o                         
  -6   0  -4        198.79        215.92        12.61 o                         
  -4   0  -4       6229.02       6001.06       119.03 o                         
  -2   0  -4       1905.64       1890.36        39.49 o                         
   0   0  -4        203.18        204.49        10.05 o                         
   4   0  -4       2269.09       2221.00        66.59 o                         
   6   0  -4       1341.96       1334.09        44.72 o                         
  -9   1  -4         27.74         34.87         6.90 o                         
  -7   1  -4          8.34          0.59         2.17 o                         
  -5   1  -4        760.18        745.45        13.69 o                         
  -3   1  -4       2354.68       2372.91        34.77 o                         
  -1   1  -4        138.23        101.42         3.46 o                         
   3   1  -4        628.21        601.28        15.95 o                         
   5   1  -4       1767.68       1789.38        40.17 o                         
   7   1  -4        169.99        279.38       104.63 o                         
  -8   2  -4         66.04         93.68         7.17 o                         
  -6   2  -4          5.21          5.45         5.12 o                         
  -4   2  -4       1132.34       1166.46        19.17 o                         
  -2   2  -4       3101.54       3123.46        44.18 o                         
   0   2  -4        134.37        144.59         8.27 o                         
   4   2  -4        354.07        346.17        10.86 o                         
   6   2  -4         74.92        100.41         5.99 o                         
  -7   3  -4         60.45         78.90         6.33 o                         
  -5   3  -4         56.97         49.01         3.34 o                         
  -3   3  -4        335.45        331.89         6.54 o                         
  -1   3  -4       1541.93       1574.31        26.89 o                         
   1   3  -4       1697.73       1724.35        51.42 o                         
   3   3  -4        255.13        237.59        11.43 o                         
   5   3  -4         97.26         97.12         7.53 o                         
  -8   4  -4        150.43        181.04        13.99 o                         
  -6   4  -4        119.98        117.60         8.87 o                         
  -4   4  -4       1061.80       1073.36        15.33 o                         
  -2   4  -4        725.21        749.25        14.08 o                         
   0   4  -4       3086.22       3152.81        90.04 o                         
   2   4  -4       2176.66       2213.71        62.65 o                         
   4   4  -4         87.44         91.02         6.90 o                         
   6   4  -4        215.03        229.27        11.07 o                         
  -9   5  -4         93.79          0.79         3.94 o                         
  -7   5  -4        189.30        187.74        13.79 o                         
  -5   5  -4        286.36        256.16         6.57 o                         
  -3   5  -4        246.53        259.50         5.51 o                         
  -1   5  -4        494.90        492.48        15.31 o                         
   1   5  -4       2164.93       2044.29        61.47 o                         
   3   5  -4        237.55        219.07        10.84 o                         
   5   5  -4        308.93        296.87        16.16 o                         
  -8   6  -4        150.64        164.69        13.99 o                         
  -6   6  -4         81.69         81.76         5.71 o                         
  -4   6  -4        416.90        427.36        11.48 o                         
  -2   6  -4        774.77        794.39        15.12 o                         
   0   6  -4        157.39        142.52         5.81 o                         
   2   6  -4       1125.45       1134.13        34.68 o                         
   4   6  -4        147.00        161.54         9.46 o                         
  -7   7  -4         99.94        105.25         7.78 o                         
  -5   7  -4         49.71         40.29         3.67 o                         
  -3   7  -4        105.79        108.22         3.16 o                         
  -1   7  -4        490.96        487.88         8.56 o                         
   1   7  -4        708.17        677.31        16.91 o                         
   3   7  -4        218.62        218.08        10.64 o                         
   5   7  -4         32.10         29.36         4.73 o                         
  -8   8  -4         43.60         62.46        10.84 o                         
  -6   8  -4         35.48         24.63         3.64 o                         
  -4   8  -4        536.22        602.21        16.40 o                         
  -2   8  -4        399.12        415.51         7.78 o                         
   0   8  -4       1110.78       1073.10        20.05 o                         
   2   8  -4        843.70        904.41        20.27 o                         
   4   8  -4         70.30         75.66         6.50 o                         
  -7   9  -4         19.14          7.50         7.09 o                         
  -5   9  -4        203.63        181.35         8.12 o                         
  -3   9  -4        397.91        414.36        10.61 o                         
  -1   9  -4        270.48        264.26         5.60 o                         
   1   9  -4        821.56        815.40        16.15 o                         
   3   9  -4        205.59        197.00        10.25 o                         
   5   9  -4        202.47        202.32        11.62 o                         
  -6  10  -4         27.04         14.97         5.71 o                         
  -4  10  -4        778.88        717.09        20.98 o                         
  -2  10  -4        491.33        478.39        12.70 o                         
   0  10  -4         23.71         22.55         2.28 o                         
   2  10  -4        241.15        245.58         7.93 o                         
   4  10  -4        386.75        405.82        17.34 o                         
  -5  11  -4        137.60        122.13        11.82 o                         
  -3  11  -4        409.29        395.97        16.06 o                         
  -1  11  -4         12.57          7.87         2.08 o                         
   1  11  -4         39.95         34.41         5.02 o                         
   3  11  -4        225.64        224.78        11.03 o                         
   5  11  -4        280.62        266.94        17.34 o                         
  -6  12  -4         25.25         29.16         7.29 o                         
  -4  12  -4        529.45        524.61        25.02 o                         
  -2  12  -4        182.44        190.58         8.08 o                         
   0  12  -4          2.93          3.35         3.35 o                         
   4  12  -4        211.56        206.58        24.73 o                         
  -5  13  -4         79.68         72.70        11.03 o                         
  -3  13  -4        173.13        164.49        13.00 o                         
  -1  13  -4        125.73        137.11        11.03 o                         
   1  13  -4        260.59        274.63        13.59 o                         
   3  13  -4         72.44         78.61         7.29 o                         
  -4  14  -4         96.76         88.07        11.03 o                         
  -2  14  -4        165.99        174.93        13.59 o                         
   0  14  -4        121.12        129.65         7.23 o                         
   2  14  -4        189.77        193.65        11.62 o                         
   4  14  -4         25.33         16.55         4.53 o                         
  -3  15  -4         13.64         11.03         5.32 o                         
  -1  15  -4         51.87         53.80         5.49 o                         
   1  15  -4         77.90         89.25         8.08 o                         
   3  15  -4         35.79         31.72         5.32 o                         
  -2  16  -4         14.71         19.31         6.11 o                         
   0  16  -4         30.45         30.05         4.19 o                         
  -8   0  -3        188.18        206.66        13.59 o                         
  -6   0  -3       1365.06       1393.19        45.31 o                         
  -4   0  -3       1797.70       1801.52        38.66 o                         
  -2   0  -3        131.09        144.40         7.29 o                         
   0   0  -3        116.72        173.95         7.68 o                         
   2   0  -3       5661.35       6001.06       162.52 o                         
   4   0  -3       4318.88       4274.72       122.33 o                         
   6   0  -3        106.16        131.79         9.26 o                         
  -9   1  -3         23.55         29.44         4.45 o                         
  -5   1  -3       1231.16       1270.67        23.60 o                         
  -3   1  -3       1028.24       1038.72        16.20 o                         
  -1   1  -3        810.86        747.40        11.82 o                         
   3   1  -3       6514.15       6963.11       133.31 o                         
   5   1  -3       1060.02       1046.92        24.45 o                         
  -8   2  -3        147.82        174.34        12.81 o                         
  -6   2  -3         24.21         29.78         3.69 o                         
  -4   2  -3       1247.09       1245.77        19.60 o                         
  -2   2  -3        437.82        463.16         7.08 o                         
   0   2  -3        113.68        141.11         4.26 o                         
   2   2  -3       4023.11       4234.35       116.03 o                         
   4   2  -3         20.08         24.64         2.57 o                         
   6   2  -3         34.43         36.30         3.61 o                         
  -9   3  -3        103.51        123.51        11.23 o                         
  -7   3  -3         80.03         98.49         8.47 o                         
  -5   3  -3         31.34         41.37         3.67 o                         
  -3   3  -3       1334.72       1384.23        18.48 o                         
  -1   3  -3       6196.40       6650.12        89.25 o                         
   1   3  -3       1327.96       1257.01        35.26 o                         
   3   3  -3        709.78        751.48        23.15 o                         
   5   3  -3         98.10         96.57         5.07 o                         
  -6   4  -3        145.90        151.76        11.23 o                         
  -4   4  -3         83.29         86.86         2.60 o                         
  -2   4  -3       2982.86       3100.25        38.26 o                         
   0   4  -3       3729.28       4014.01       150.81 o                         
   2   4  -3       1126.08       1086.06        33.10 o                         
   4   4  -3        121.95        129.14         5.71 o                         
   6   4  -3        112.57        106.84         5.99 o                         
  -7   5  -3        308.59        327.75         8.63 o                         
  -5   5  -3         75.25         76.72         2.85 o                         
  -3   5  -3        384.79        370.33         8.12 o                         
  -1   5  -3       5037.96       5272.72        71.94 o                         
   1   5  -3       1206.23       1203.44        19.17 o                         
   3   5  -3       1105.51       1115.02        34.48 o                         
   5   5  -3        453.90        494.27        14.06 o                         
  -8   6  -3        293.47        158.19         8.47 o                         
  -6   6  -3         34.26         34.25         3.12 o                         
  -4   6  -3        195.01        195.15         5.61 o                         
  -2   6  -3        460.44        431.22         7.75 o                         
   0   6  -3        424.19        476.29        12.10 o                         
   2   6  -3       1414.71       1386.21        29.19 o                         
   4   6  -3          5.10          2.17         1.58 o                         
   6   6  -3        121.33        118.40         6.26 o                         
  -7   7  -3         81.12         95.34         5.69 o                         
  -5   7  -3         11.32          8.03         1.67 o                         
  -3   7  -3        610.03        585.24        11.60 o                         
  -1   7  -3       1685.79       1795.66        30.46 o                         
   1   7  -3        605.07        590.46        11.74 o                         
   3   7  -3        324.48        311.56         8.78 o                         
  -8   8  -3        101.53        105.64         6.81 o                         
  -6   8  -3         65.19         75.19         7.78 o                         
  -4   8  -3        101.87        112.45         3.99 o                         
  -2   8  -3       1358.79       1371.20        24.14 o                         
   0   8  -3        987.21        993.37        18.21 o                         
   2   8  -3        433.97        389.55         8.55 o                         
   4   8  -3         71.37         66.74         4.04 o                         
  -7   9  -3         85.89         93.39        10.44 o                         
  -5   9  -3        185.09        181.10         8.96 o                         
  -3   9  -3        462.55        477.28        10.88 o                         
  -1   9  -3       1517.92       1527.13        27.28 o                         
   1   9  -3        339.46        317.03         8.01 o                         
   3   9  -3        807.80        821.08        15.46 o                         
   5   9  -3        235.54        239.36        12.61 o                         
  -6  10  -3        124.48        121.54        11.62 o                         
  -4  10  -3        479.65        466.05        10.65 o                         
  -2  10  -3         60.58         56.04         3.18 o                         
   0  10  -3         13.46          6.71         1.35 o                         
   2  10  -3        892.64        869.40        20.68 o                         
   4  10  -3        322.30        336.67        14.38 o                         
  -7  11  -3         61.00         57.73        10.05 o                         
  -5  11  -3        206.00        197.40        14.38 o                         
  -3  11  -3        250.00        273.64        11.62 o                         
  -1  11  -3         37.76         30.54         3.31 o                         
   1  11  -3         42.69         48.90         3.87 o                         
   3  11  -3        884.69        878.63        28.77 o                         
   5  11  -3        193.89        199.44         8.22 o                         
  -6  12  -3        121.19        144.40        15.37 o                         
  -4  12  -3        188.21        182.82        13.20 o                         
  -2  12  -3         90.97        103.24         5.63 o                         
   0  12  -3         16.69          9.00         1.99 o                         
   4  12  -3        314.14        307.71        14.38 o                         
  -5  13  -3         85.88         94.77        10.44 o                         
  -3  13  -3        199.76        212.44         9.85 o                         
  -1  13  -3        458.48        457.05        20.29 o                         
   3  13  -3        265.51        256.37         8.83 o                         
   5  13  -3         88.54         89.05         8.27 o                         
  -4  14  -3         83.02         78.22        10.25 o                         
  -2  14  -3        199.20        212.76        14.19 o                         
   0  14  -3        172.65        175.36         7.77 o                         
   2  14  -3        136.34        160.95        10.05 o                         
   4  14  -3          6.30          4.33         2.23 o                         
  -3  15  -3         77.26         84.13        10.05 o                         
  -1  15  -3        113.14        117.70         7.09 o                         
   1  15  -3         63.58         62.26         6.90 o                         
   3  15  -3         26.22         19.70         3.94 o                         
  -2  16  -3         51.97         61.87         6.06 o                         
   0  16  -3         33.82         36.91         4.53 o                         
   2  16  -3         39.33         39.60         8.27 o                         
   4  16  -3         10.43         13.00         4.33 o                         
  -1  17  -3        124.26        138.82        10.26 o                         
   1  17  -3         24.80         19.31         4.93 o                         
 -10   0  -2          8.46         14.38         5.71 o                         
  -8   0  -2        536.50          4.73       129.82 o                         
  -6   0  -2       1355.34       1299.46        29.67 o                         
  -4   0  -2       1611.61       1600.17        33.71 o                         
  -2   0  -2         93.35        111.87         3.90 o                         
   0   0  -2        145.14        139.47         6.11 o                         
   2   0  -2      21912.17      19700.12       646.96 o                         
   4   0  -2       5412.17       5317.65       148.14 o                         
  -9   1  -2         25.99         27.82         4.21 o                         
  -7   1  -2       1013.22       1005.99        24.58 o                         
  -5   1  -2        928.32        932.64        15.39 o                         
  -3   1  -2         97.72         91.98         2.63 o                         
  -1   1  -2         94.86         96.64         2.33 o                         
   1   1  -2       1540.92       1580.15        43.34 o                         
   3   1  -2      10645.08      11227.69       303.57 o                         
   5   1  -2        762.54        700.82        17.55 o                         
   7   1  -2        199.72        168.19         7.97 o                         
 -10   2  -2         28.76         28.87         4.51 o                         
  -6   2  -2        380.80        405.17         8.51 o                         
  -4   2  -2       2120.76       2058.91        26.82 o                         
  -2   2  -2        106.43        151.64         4.98 o                         
   0   2  -2       3304.56       3338.21        52.81 o                         
   2   2  -2        513.13        533.87        15.96 o                         
   4   2  -2        736.68        753.51        21.18 o                         
   6   2  -2        428.51        451.14        17.93 o                         
  -9   3  -2         26.30         34.56         7.78 o                         
  -7   3  -2        159.90        157.39        12.41 o                         
  -5   3  -2        237.03        244.86         4.82 o                         
  -3   3  -2       2628.00       2768.38        34.74 o                         
  -1   3  -2       2757.75       2689.43        36.93 o                         
   1   3  -2         35.29         28.26         1.18 o                         
   5   3  -2        944.32        928.73        21.87 o                         
   7   3  -2         56.61         50.83         6.30 o                         
 -10   4  -2         60.93         71.52        14.58 o                         
  -8   4  -2        217.25        216.91         7.12 o                         
  -6   4  -2         33.66         37.76         2.04 o                         
  -4   4  -2       1523.53       1589.87        20.91 o                         
  -2   4  -2       7276.51       7352.80       114.06 o                         
   0   4  -2        746.10        760.10        13.49 o                         
   2   4  -2        858.24        754.50        16.09 o                         
   4   4  -2       1341.33       1333.51        28.62 o                         
   6   4  -2        755.40        745.02        18.73 o                         
  -9   5  -2        119.50        103.81        13.59 o                         
  -7   5  -2        336.69        345.32        16.06 o                         
  -5   5  -2         19.52         17.26         2.16 o                         
  -3   5  -2       1624.19       1627.86        24.30 o                         
  -1   5  -2       3940.40       4066.07        64.18 o                         
   1   5  -2         86.07         83.99         2.32 o                         
   3   5  -2       1979.58       2046.49        41.38 o                         
   5   5  -2       1178.46       1221.91        27.65 o                         
   7   5  -2         34.33         33.10         5.91 o                         
  -8   6  -2        126.27        120.17        10.25 o                         
  -6   6  -2         58.76         64.30         3.73 o                         
  -4   6  -2        490.55        499.26         8.97 o                         
  -2   6  -2        574.21        494.30         9.73 o                         
   0   6  -2       1975.67       2043.75        34.38 o                         
   2   6  -2         34.21         20.88         2.76 o                         
   4   6  -2        679.72        690.00        13.29 o                         
   6   6  -2        629.97        615.66        24.73 o                         
  -9   7  -2         48.63         56.15         9.46 o                         
  -7   7  -2         90.91         91.64         9.15 o                         
  -5   7  -2         58.30         62.12         2.63 o                         
  -3   7  -2        862.47        845.53        15.68 o                         
  -1   7  -2       1317.26       1211.92        21.87 o                         
   1   7  -2         78.45         80.82         2.99 o                         
   3   7  -2        181.37        126.55         3.94 o                         
   5   7  -2        649.27        697.67        17.75 o                         
   7   7  -2         23.09         17.53         4.53 o                         
  -8   8  -2         91.21        105.39        11.23 o                         
  -6   8  -2         39.52         45.66         4.73 o                         
  -4   8  -2        731.39        751.90        14.94 o                         
  -2   8  -2       2098.37       1908.80        32.59 o                         
   0   8  -2        405.25        420.47         9.01 o                         
   2   8  -2        157.86        127.21         3.16 o                         
   4   8  -2        447.94        442.35         9.26 o                         
   6   8  -2        283.15        263.59        13.99 o                         
  -7   9  -2        237.89        248.23        15.96 o                         
  -5   9  -2        120.35        124.17         4.61 o                         
  -3   9  -2        851.98        841.25        16.26 o                         
  -1   9  -2        915.23        855.68        16.40 o                         
   1   9  -2        277.70        292.29         7.08 o                         
   3   9  -2       1105.17       1108.42        17.37 o                         
   5   9  -2        304.02        318.78        17.53 o                         
  -8  10  -2         74.18         72.50        10.84 o                         
  -6  10  -2        265.98        270.69        16.55 o                         
  -4  10  -2        213.31        197.95         6.14 o                         
  -2  10  -2          2.66          3.85         1.37 o                         
   0  10  -2        475.74        469.99        12.59 o                         
   2  10  -2        733.81        781.99        14.77 o                         
   4  10  -2        510.37        493.88        20.58 o                         
  -7  11  -2        202.66        228.33        18.52 o                         
  -5  11  -2        189.02        191.68        13.40 o                         
  -3  11  -2         25.83         15.42         2.46 o                         
  -1  11  -2          4.74          1.82         1.05 o                         
   1  11  -2        554.47        545.19        11.67 o                         
   3  11  -2        777.68        777.20        17.67 o                         
   5  11  -2        148.10        153.32         7.39 o                         
  -6  12  -2        132.12        141.24        12.61 o                         
  -4  12  -2        155.78        152.44         7.15 o                         
  -2  12  -2         14.40         11.34         2.18 o                         
   0  12  -2         62.39         68.48         4.45 o                         
   2  12  -2        536.18        552.98        18.32 o                         
   4  12  -2        308.09        308.30        16.16 o                         
   6  12  -2         21.93         16.94         3.94 o                         
  -7  13  -2         97.26        106.96        12.22 o                         
  -5  13  -2         66.90         68.76         9.26 o                         
  -3  13  -2        326.63        330.63        12.32 o                         
  -1  13  -2        219.13        215.52        12.41 o                         
   3  13  -2        381.94        409.57        16.16 o                         
   5  13  -2         81.33         75.85         7.68 o                         
  -6  14  -2         23.75         19.31         6.30 o                         
  -4  14  -2        146.82        147.35        12.81 o                         
  -2  14  -2        255.97        274.63        14.97 o                         
   0  14  -2        174.53        161.00         8.04 o                         
   2  14  -2         14.36         14.38         3.35 o                         
   4  14  -2         59.87         58.34         5.32 o                         
   6  14  -2         91.53         74.08         8.08 o                         
  -5  15  -2         10.34          6.50         4.93 o                         
  -3  15  -2         73.03         84.95         7.09 o                         
  -1  15  -2        133.66        136.39         7.17 o                         
   1  15  -2         22.69         19.70         3.74 o                         
   3  15  -2          6.37          4.65         2.16 o                         
   5  15  -2         79.18         78.02         8.67 o                         
  -4  16  -2         23.10         19.11         5.91 o                         
  -2  16  -2         63.60         67.64         5.96 o                         
   0  16  -2         34.28         35.13         4.73 o                         
   2  16  -2         10.19         10.05         3.55 o                         
   4  16  -2         43.94         51.82         7.29 o                         
  -3  17  -2         70.04         80.52         9.46 o                         
  -1  17  -2         80.60         83.28         7.43 o                         
   1  17  -2         23.11          4.77         7.68 o                         
   3  17  -2         81.25         85.51         9.26 o                         
   0  18  -2         44.69         56.15         8.67 o                         
 -10   0  -1         62.60         74.67        12.41 o                         
  -8   0  -1        464.82        497.81        16.55 o                         
  -6   0  -1        765.76        775.06        18.79 o                         
  -4   0  -1         31.50         20.28         1.25 o                         
  -2   0  -1        266.87        256.72        15.76 o                         
   2   0  -1      17559.88      14404.14       500.18 o                         
   4   0  -1        173.64        190.11         8.47 o                         
   6   0  -1        538.66        495.45        19.11 o                         
  -9   1  -1        134.76        117.92        13.62 o                         
  -7   1  -1       1052.83       1071.44        16.62 o                         
  -5   1  -1        164.84        154.75         3.52 o                         
  -3   1  -1        642.28        585.22         8.21 o                         
  -1   1  -1      11641.38      10642.99       382.58 o                         
   1   1  -1       5698.78       5901.30       390.16 o                         
   3   1  -1       2662.27       2779.51        63.74 o                         
   5   1  -1        148.08        138.37         5.36 o                         
   7   1  -1        134.43        131.58         6.34 o                         
 -10   2  -1         11.57         17.36         5.81 o                         
  -8   2  -1         45.73         53.92         4.13 o                         
  -6   2  -1        755.52        732.12         9.20 o                         
  -4   2  -1          5.80          7.20         0.76 o                         
  -2   2  -1       1527.02       1461.69        20.56 o                         
   0   2  -1       1042.55       1095.06        17.40 o                         
   2   2  -1       1340.08       1389.83        27.58 o                         
   4   2  -1       1180.63       1210.22        26.05 o                         
   6   2  -1        955.50        968.44        22.92 o                         
  -9   3  -1         16.98         18.46         2.49 o                         
  -7   3  -1        280.84        282.39         5.53 o                         
  -5   3  -1        528.68        524.67         7.95 o                         
  -3   3  -1       5084.31       5247.37        70.84 o                         
  -1   3  -1       8530.53       6874.95       333.32 o                         
   1   3  -1       2839.42       2768.90        71.57 o                         
   3   3  -1        482.02        445.05        10.45 o                         
   5   3  -1       1591.96       1548.42        33.09 o                         
   7   3  -1        417.55        429.66        18.52 o                         
 -10   4  -1         59.11         72.17         6.84 o                         
  -8   4  -1         20.27         24.80         2.62 o                         
  -6   4  -1        181.90        183.47         4.09 o                         
  -4   4  -1       2489.94       2511.14        31.67 o                         
  -2   4  -1       3193.07       3115.57        42.82 o                         
   0   4  -1        800.05        802.30        14.28 o                         
   2   4  -1        423.47        446.93         7.08 o                         
   4   4  -1       1287.66       1249.48        32.01 o                         
   6   4  -1       2375.59       2307.67        69.94 o                         
  -9   5  -1        101.95        109.90         7.43 o                         
  -7   5  -1        139.64        137.48         5.83 o                         
  -5   5  -1        160.60        160.49         3.64 o                         
  -3   5  -1       4893.44       5051.42        70.11 o                         
  -1   5  -1       5351.77       5200.73        82.38 o                         
   1   5  -1        303.22        278.76         7.73 o                         
   3   5  -1       1002.15        998.66        14.86 o                         
   5   5  -1       1484.36       1492.32        37.62 o                         
   7   5  -1        230.17        236.01        12.61 o                         
 -10   6  -1         48.67         -0.99         2.56 o                         
  -8   6  -1         21.36         17.72         2.65 o                         
  -6   6  -1        150.57        150.90         3.77 o                         
  -4   6  -1         60.77         63.28         2.67 o                         
  -2   6  -1       2464.48       2497.36        40.03 o                         
   0   6  -1        632.76        589.09        10.69 o                         
   2   6  -1         69.57         63.93         1.96 o                         
   4   6  -1       1592.23       1555.67        22.75 o                         
   6   6  -1        733.36        749.87        24.43 o                         
  -9   7  -1         24.32         25.61         5.71 o                         
  -7   7  -1        119.75        116.31         4.83 o                         
  -5   7  -1        154.03        144.02         3.69 o                         
  -3   7  -1       1561.16       1697.68        28.46 o                         
  -1   7  -1       3178.29       3042.63        49.86 o                         
   1   7  -1        556.48        594.23        12.71 o                         
   3   7  -1        268.46        236.05         4.81 o                         
   5   7  -1        829.02        854.73        13.92 o                         
   7   7  -1        130.18        130.61         9.46 o                         
  -8   8  -1         13.52         17.34         5.12 o                         
  -6   8  -1        215.65        220.85         4.99 o                         
  -4   8  -1        828.77        819.37        15.80 o                         
  -2   8  -1        948.80        904.63        16.56 o                         
   0   8  -1        400.03        371.47         7.88 o                         
   2   8  -1        162.60        148.44         3.59 o                         
   4   8  -1        452.72        439.99         8.04 o                         
   6   8  -1        953.10        965.69        23.31 o                         
  -5   9  -1        240.01        240.34         6.91 o                         
  -3   9  -1       1192.36       1225.47        21.98 o                         
  -1   9  -1       1262.31       1180.44        21.31 o                         
   1   9  -1        641.60        709.21        12.46 o                         
   3   9  -1        334.32        336.94         6.74 o                         
   5   9  -1        350.93        357.83         8.39 o                         
  -4  10  -1         25.21         22.93         2.58 o                         
  -2  10  -1        215.11        206.87         7.15 o                         
   0  10  -1       1135.52       1100.06        20.28 o                         
   2  10  -1        589.06        680.64        16.62 o                         
   4  10  -1        281.83        290.19         6.19 o                         
   6  10  -1         90.80         98.52         5.07 o                         
  -7  11  -1        249.00        257.09        16.35 o                         
  -5  11  -1          4.16          6.14         2.18 o                         
  -3  11  -1         22.68         15.61         1.87 o                         
  -1  11  -1        874.45        859.18        16.83 o                         
   1  11  -1        549.30        526.09        14.00 o                         
   3  11  -1        286.78        308.79         7.54 o                         
   5  11  -1          4.04          4.11         1.38 o                         
  -6  12  -1        157.51        171.59        13.00 o                         
  -4  12  -1         11.41          7.88         3.94 o                         
  -2  12  -1         16.54         12.60         2.13 o                         
   0  12  -1        576.59        540.47        14.14 o                         
   2  12  -1        554.86        555.57        13.64 o                         
   4  12  -1         49.69         58.82         3.37 o                         
   6  12  -1         50.22         52.01         6.50 o                         
  -7  13  -1         84.96         93.58        10.84 o                         
  -5  13  -1        116.47        137.70        11.82 o                         
  -3  13  -1        323.01        310.78        12.26 o                         
  -1  13  -1        300.76        288.02        13.79 o                         
   3  13  -1         96.09        102.57         5.15 o                         
   5  13  -1         86.49         87.08         7.88 o                         
   7  13  -1         82.86         72.31         8.47 o                         
  -4  14  -1        105.01        110.51        10.64 o                         
  -2  14  -1        258.61        259.85        13.79 o                         
   0  14  -1         90.50         91.02         7.09 o                         
   2  14  -1         15.31         13.00         2.96 o                         
   4  14  -1        153.12        159.93         7.24 o                         
   6  14  -1        182.55        166.66        12.22 o                         
  -5  15  -1         18.62         15.96         5.52 o                         
  -3  15  -1        127.13        121.56         7.27 o                         
  -1  15  -1        224.21        239.73         9.26 o                         
   1  15  -1         18.29          8.27         3.15 o                         
   3  15  -1         21.21         18.41         3.37 o                         
   5  15  -1         94.64         98.88         9.26 o                         
  -4  16  -1         20.17         16.47         4.73 o                         
  -2  16  -1         57.16         60.48         5.50 o                         
   0  16  -1         38.95         45.94         4.63 o                         
   2  16  -1         17.95         16.35         3.94 o                         
   4  16  -1         58.93         56.15         7.68 o                         
  -3  17  -1        101.43        118.09         8.44 o                         
  -1  17  -1         85.43         92.75         6.98 o                         
   1  17  -1         39.27         47.48         7.68 o                         
   3  17  -1         31.34         19.90         4.53 o                         
   0  18  -1         32.33         27.98         5.52 o                         
 -10   0   0        121.69        143.41        12.02 o                         
  -8   0   0        352.77        394.79        14.38 o                         
  -6   0   0        685.46        660.25        13.44 o                         
  -4   0   0        349.66        367.90         9.51 o                         
  -2   0   0       1402.92       1334.28        37.04 o                         
   2   0   0       1378.71       1309.26        37.04 o                         
   4   0   0        334.18        346.91        13.00 o                         
   6   0   0        694.11        638.49        22.85 o                         
  -9   1   0        253.76        270.22         6.52 o                         
  -7   1   0        730.50        751.37        10.29 o                         
  -5   1   0          5.31          7.67         0.81 o                         
  -3   1   0         67.33         90.35         2.20 o                         
  -1   1   0       8949.18       8932.63       315.59 o                         
   1   1   0       8977.31       8611.78       221.40 o                         
   3   1   0         73.05         96.98         3.27 o                         
   5   1   0          7.86         10.65         1.67 o                         
   7   1   0        730.19        719.93        18.60 o                         
 -10   2   0          9.65         14.43         3.12 o                         
  -8   2   0        205.24         86.49         5.71 o                         
  -6   2   0        586.61        580.09        10.19 o                         
  -4   2   0        137.57        137.48         4.46 o                         
  -2   2   0       1596.84       1588.55        19.79 o                         
   2   2   0       1581.62       1599.43        22.14 o                         
   4   2   0        122.85        118.11         4.65 o                         
   6   2   0        594.36        588.96        17.53 o                         
  -9   3   0         36.13         44.60         2.90 o                         
  -7   3   0        535.75        565.16        10.09 o                         
  -5   3   0       1080.95       1106.76        15.14 o                         
  -3   3   0        672.07        693.35         9.54 o                         
  -1   3   0        182.43        177.14         4.77 o                         
   1   3   0        209.30        205.24         8.21 o                         
   3   3   0        679.55        709.65        10.66 o                         
   5   3   0       1080.48       1132.10        26.70 o                         
   7   3   0        535.54        557.51        21.87 o                         
 -10   4   0         22.00         -1.46         1.46 o                         
  -8   4   0         17.03         18.97         2.62 o                         
  -6   4   0       1250.73       1263.43        19.51 o                         
  -4   4   0       1999.58       1973.61        25.35 o                         
  -2   4   0        475.49        424.19         6.00 o                         
   2   4   0        454.74        410.32         5.95 o                         
   4   4   0       1990.68       2004.06        28.51 o                         
   6   4   0       1254.56       1227.08        63.92 o                         
  -9   5   0         47.39         60.60         5.77 o                         
  -7   5   0        159.56        171.33         4.66 o                         
  -5   5   0       1032.45        999.27        14.03 o                         
  -3   5   0       1002.02       1040.17        15.73 o                         
  -1   5   0       1164.53       1130.90        18.96 o                         
   1   5   0       1189.86       1141.16        22.04 o                         
   3   5   0       1007.80       1087.26        14.18 o                         
   5   5   0       1034.26        999.25        15.56 o                         
   7   5   0        158.73        162.13        10.64 o                         
 -10   6   0         18.36          8.05        10.54 o                         
  -8   6   0         27.56         34.76         3.33 o                         
  -6   6   0        196.81        209.72         4.61 o                         
  -4   6   0        682.18        627.49        10.53 o                         
  -2   6   0       1144.32       1252.42        21.19 o                         
   0   6   0       2721.92       2743.07        37.85 o                         
   2   6   0       1141.04       1239.99        18.45 o                         
   4   6   0        675.36        639.03        10.46 o                         
   6   6   0        199.05        204.53        14.97 o                         
   8   6   0         27.19         25.42         5.52 o                         
  -9   7   0         23.09         23.84         7.49 o                         
  -7   7   0        172.26        175.96         4.65 o                         
  -5   7   0        453.90        456.40         7.66 o                         
  -3   7   0        626.29        651.28        12.58 o                         
  -1   7   0        166.84        166.09         4.36 o                         
   1   7   0        188.04        182.22         4.88 o                         
   3   7   0        633.81        654.40        12.32 o                         
   5   7   0        451.75        446.06        17.03 o                         
   7   7   0        172.35        171.39        10.44 o                         
  -8   8   0         24.68         -1.13         1.13 o                         
  -6   8   0        637.32        656.79        14.61 o                         
  -4   8   0        629.61        627.26        10.58 o                         
  -2   8   0        250.43        259.05         6.73 o                         
   0   8   0       3558.68       3232.69        44.82 o                         
   2   8   0        243.30        254.16         5.35 o                         
   4   8   0        626.41        617.19        10.59 o                         
   6   8   0        636.49        663.18        13.30 o                         
  -9   9   0         46.06         59.50         9.46 o                         
  -5   9   0        543.40        539.47        14.02 o                         
  -3   9   0        153.84        155.57         4.85 o                         
  -1   9   0        994.11        989.85        17.89 o                         
   1   9   0       1009.59        994.00        17.65 o                         
   3   9   0        157.01        152.39         3.99 o                         
   5   9   0        542.75        531.86        17.73 o                         
  -8  10   0         93.12        101.64        11.43 o                         
  -6  10   0         67.09         70.76         5.02 o                         
  -4  10   0         13.34         10.83         1.71 o                         
  -2  10   0        531.65        540.01        15.18 o                         
   0  10   0       3232.74       3377.44       105.76 o                         
   2  10   0        529.28        538.44         9.57 o                         
   4  10   0         10.58          9.18         1.23 o                         
   6  10   0         67.30         76.15         6.11 o                         
   8  10   0         93.40         81.57         8.47 o                         
  -7  11   0        108.90        109.92        10.44 o                         
  -5  11   0         18.28          8.67         2.76 o                         
  -3  11   0          7.76          7.46         1.44 o                         
  -1  11   0        795.80        772.19        18.74 o                         
   1  11   0        804.91        774.64        16.17 o                         
   3  11   0          9.80          8.22         1.20 o                         
   5  11   0         17.51          9.52         1.55 o                         
   7  11   0        109.85        104.80         8.67 o                         
  -8  12   0         55.06         49.26         9.26 o                         
  -4  12   0          6.02          3.38         1.80 o                         
  -2  12   0        162.08        151.97         6.48 o                         
   0  12   0       2206.37       2070.02       133.37 o                         
   2  12   0        158.71        151.12         5.05 o                         
   4  12   0          4.69          1.90         1.11 o                         
  -5  13   0        201.48        233.06        14.38 o                         
  -3  13   0         35.29         32.71         5.71 o                         
  -1  13   0        313.61        297.66        13.00 o                         
   1  13   0        318.56        311.06        12.22 o                         
   3  13   0         36.69         33.62         3.18 o                         
   5  13   0        201.64        209.81        12.02 o                         
  -4  14   0        146.14        166.14         8.70 o                         
  -2  14   0         94.73         90.04         7.49 o                         
   0  14   0        237.01        307.31        17.14 o                         
   2  14   0         93.70         91.67         6.69 o                         
   4  14   0        145.61        147.94        10.25 o                         
  -5  15   0         57.21         59.58         6.05 o                         
  -3  15   0         86.91         96.06         6.27 o                         
  -1  15   0         21.02         17.93         4.14 o                         
   1  15   0         24.77         13.54         2.22 o                         
   3  15   0         88.09         85.08         5.47 o                         
   5  15   0         56.84         59.11         8.08 o                         
  -4  16   0         29.27         23.95         3.73 o                         
  -2  16   0         34.67         37.83         6.30 o                         
   0  16   0        138.44        144.00        10.64 o                         
   2  16   0         34.09         23.34         3.27 o                         
   4  16   0         28.63         16.55         4.33 o                         
  -3  17   0         27.08         23.30         4.91 o                         
   1  17   0         62.17         80.78         8.67 o                         
   3  17   0         27.77         12.61         4.53 o                         
  -2  18   0         30.92         23.19         7.68 o                         
   0  18   0         85.69         94.77         9.85 o                         
 -10   0   1        112.76        122.92        11.23 o                         
  -8   0   1         50.83         58.32         4.73 o                         
  -6   0   1        542.47        504.91        12.95 o                         
  -4   0   1        174.88        174.74         8.87 o                         
   2   0   1        243.21        232.95        10.64 o                         
   4   0   1         30.99         19.90         2.56 o                         
   6   0   1        764.02        747.62        25.81 o                         
  -9   1   1        139.72        153.09         4.78 o                         
  -7   1   1        127.62        132.12         3.57 o                         
  -5   1   1        143.02        128.93         3.38 o                         
  -3   1   1       2645.94       2638.98        53.08 o                         
  -1   1   1       5759.66       5647.49       158.98 o                         
   1   1   1      11645.31      11872.61       281.11 o                         
   3   1   1        659.07        607.94        10.77 o                         
   5   1   1        150.81        134.06         5.29 o                         
   7   1   1       1059.23       1009.92        24.38 o                         
 -10   2   1         38.07         35.03         4.87 o                         
  -8   2   1         42.27         -0.99         0.99 o                         
  -6   2   1        958.79        988.41        15.63 o                         
  -4   2   1       1185.19       1236.43        21.00 o                         
  -2   2   1       1328.59       1360.86        20.99 o                         
   0   2   1       1012.51       1055.49        21.33 o                         
   2   2   1       1506.94       1457.41        20.44 o                         
   4   2   1          3.80          8.92         1.13 o                         
   6   2   1        755.85        714.32        24.63 o                         
  -9   3   1         44.23         53.15         5.29 o                         
  -7   3   1        411.66        436.50         8.47 o                         
  -5   3   1       1589.35       1549.74        20.44 o                         
  -3   3   1        469.01        422.06         6.30 o                         
  -1   3   1       2889.92       2746.05        58.71 o                         
   1   3   1       8534.81       7855.39       483.94 o                         
   3   3   1       5095.54       5194.70        70.92 o                         
   5   3   1        516.73        515.68        10.57 o                         
   7   3   1        286.61        296.67        13.99 o                         
 -10   4   1          7.62          2.00         2.31 o                         
  -8   4   1         37.04         38.63         3.41 o                         
  -6   4   1       2378.52       2384.61        30.75 o                         
  -4   4   1       1290.15       1253.39        16.63 o                         
  -2   4   1        414.63        447.33         7.22 o                         
   0   4   1        770.96        777.52        13.46 o                         
   2   4   1       3175.39       3095.59        42.72 o                         
   4   4   1       2495.18       2518.41        35.36 o                         
   6   4   1        179.34        183.05         6.75 o                         
  -9   5   1          7.29          7.11         2.85 o                         
  -7   5   1        223.51        213.44         5.15 o                         
  -5   5   1       1482.57       1479.75        19.82 o                         
  -3   5   1        998.62        983.54        15.04 o                         
  -1   5   1        332.56        310.23         6.88 o                         
   1   5   1       5351.88       5297.52        82.38 o                         
   3   5   1       4903.28       5099.92        69.34 o                         
   5   5   1        153.69        149.34         3.86 o                         
   7   5   1        143.81        142.43         8.87 o                         
 -10   6   1         12.53         -0.20         4.41 o                         
  -8   6   1          6.91          1.87         1.75 o                         
  -6   6   1        735.92        785.87        11.98 o                         
  -4   6   1       1589.68       1539.37        22.87 o                         
  -2   6   1         69.67         61.25         2.02 o                         
   0   6   1        610.07        559.29        10.58 o                         
   2   6   1       2455.33       2432.57        47.63 o                         
   4   6   1         64.80         67.66         2.04 o                         
   6   6   1        150.28        146.59         4.64 o                         
   8   6   1         20.49         16.16         4.14 o                         
  -9   7   1         17.09          7.92         6.60 o                         
  -7   7   1        125.18        123.61         4.33 o                         
  -5   7   1        829.88        852.05        12.56 o                         
  -3   7   1        264.95        236.86         4.47 o                         
  -1   7   1        575.19        622.45         9.81 o                         
   1   7   1       3183.58       3112.63        49.56 o                         
   3   7   1       1563.98       1656.21        24.45 o                         
   5   7   1        149.52        144.15         4.64 o                         
   7   7   1        122.88        118.39         8.27 o                         
  -8   8   1         45.04         13.20         3.94 o                         
  -6   8   1        955.17       1016.20        15.08 o                         
  -4   8   1        454.71        440.58         7.41 o                         
  -2   8   1        159.76        151.87         3.28 o                         
   0   8   1        383.69        363.15         7.80 o                         
   2   8   1        942.84        904.55        14.28 o                         
   4   8   1        833.49        827.57        13.48 o                         
   6   8   1        212.97        226.14         9.19 o                         
   8   8   1         13.79         14.78         4.14 o                         
  -9   9   1         31.31         31.92         6.90 o                         
  -7   9   1        183.72        171.78         6.29 o                         
  -5   9   1        352.15        365.44         6.76 o                         
  -3   9   1        335.43        334.13         5.97 o                         
  -1   9   1        649.80        711.22        11.48 o                         
   1   9   1       1262.76       1231.70        21.27 o                         
   3   9   1       1195.63       1210.75        18.79 o                         
   5   9   1        236.51        257.29         7.33 o                         
  -8  10   1         10.38          1.10         5.22 o                         
  -6  10   1         92.21         97.64         4.60 o                         
  -4  10   1        281.86        280.26         6.44 o                         
  -2  10   1        590.31        661.29        10.59 o                         
   0  10   1       1122.62       1140.60        20.24 o                         
   2  10   1        211.09        205.87         4.99 o                         
   4  10   1         29.05         31.03         2.21 o                         
  -7  11   1         21.85         12.41         4.33 o                         
  -5  11   1          5.52          3.79         1.51 o                         
  -3  11   1        287.74        306.17         7.93 o                         
  -1  11   1        554.54        536.89        11.56 o                         
   1  11   1        874.94        918.74        20.53 o                         
   3  11   1         22.73         21.36         1.85 o                         
   5  11   1          4.10          4.83         1.81 o                         
   7  11   1        250.62        271.19        13.59 o                         
  -8  12   1         16.21         17.14         5.12 o                         
  -6  12   1         50.59         66.61         5.21 o                         
  -4  12   1         51.02         58.71         6.70 o                         
  -2  12   1        556.29        530.25        25.02 o                         
   0  12   1        568.67        540.79        13.88 o                         
   2  12   1         13.94         13.29         1.51 o                         
   4  12   1         14.46          8.45         1.67 o                         
   6  12   1        156.72        178.99        10.25 o                         
   8  12   1         52.66        649.32       513.97 o                         
  -7  13   1         80.77         78.61         9.65 o                         
  -5  13   1         86.72         99.70         6.19 o                         
  -3  13   1         97.98         94.37         7.68 o                         
   1  13   1        300.49        319.73        13.00 o                         
   3  13   1        324.31        317.24         8.59 o                         
   5  13   1        115.16        125.88         9.26 o                         
   7  13   1         85.78         87.67         8.47 o                         
  -6  14   1        182.69        190.39         9.03 o                         
  -4  14   1        153.00        170.61        10.54 o                         
  -2  14   1         15.70         15.56         2.96 o                         
   0  14   1         86.05         85.11         6.11 o                         
   2  14   1        257.63        265.57         8.66 o                         
   4  14   1        106.88        104.99         8.67 o                         
  -5  15   1         95.05        104.43         7.23 o                         
  -3  15   1         21.10         28.27         6.11 o                         
  -1  15   1         19.92          8.87         3.35 o                         
   1  15   1        224.82        244.62         8.83 o                         
   3  15   1        127.05        116.81         9.46 o                         
   5  15   1         18.46         19.31         4.53 o                         
  -4  16   1         59.06         71.22         6.20 o                         
  -2  16   1         18.11         14.19         4.33 o                         
   0  16   1         36.65         35.67         7.09 o                         
   2  16   1         56.70         54.40         5.06 o                         
   4  16   1         21.12          8.67         3.94 o                         
  -3  17   1         31.87         34.81         6.40 o                         
  -1  17   1         40.00         47.29         7.49 o                         
   1  17   1         85.71         88.48         7.01 o                         
   3  17   1        101.79         92.40        10.05 o                         
  -2  18   1         16.47          7.49         4.53 o                         
   0  18   1         31.22         16.94         5.52 o                         
 -10   0   2        149.62        842.78       448.97 o                         
  -8   0   2         28.82         40.59         4.33 o                         
  -6   0   2         97.70         57.53         5.32 o                         
  -4   0   2       5411.04       5423.04       147.55 o                         
   0   0   2        166.65        159.96         4.17 o                         
   2   0   2        101.57        121.68         5.22 o                         
   4   0   2       1616.71       1634.33        47.09 o                         
   6   0   2       1353.89       1368.57        41.37 o                         
  -9   1   2        114.37        113.10         6.97 o                         
  -7   1   2        206.35        164.68         7.43 o                         
  -5   1   2        771.48        747.83        17.20 o                         
  -1   1   2       1525.71       1505.07        25.02 o                         
   1   1   2        113.41        112.23         2.02 o                         
   3   1   2         97.46         92.98         3.61 o                         
   5   1   2        923.04        966.80        21.31 o                         
   7   1   2       1011.63        968.65        32.90 o                         
 -10   2   2        116.62        143.88         8.36 o                         
  -8   2   2         79.33         86.69         6.30 o                         
  -6   2   2        416.93        420.19        10.44 o                         
  -4   2   2        733.12        720.14        11.49 o                         
  -2   2   2        479.96        464.26         8.97 o                         
   0   2   2       3324.64       3375.72        45.80 o                         
   2   2   2        103.47        149.60         4.32 o                         
   4   2   2       2131.87       2133.36        29.63 o                         
   6   2   2        378.14        418.09        11.55 o                         
  -9   3   2        141.70        140.50         7.66 o                         
  -7   3   2         63.04         61.76         3.23 o                         
  -5   3   2        950.44        937.95        14.71 o                         
  -3   3   2        878.50        816.08        11.09 o                         
  -1   3   2         27.79         24.14         1.11 o                         
   1   3   2       2772.23       2690.25        37.16 o                         
   3   3   2       2621.09       2786.15        38.61 o                         
   5   3   2        235.31        242.69         6.20 o                         
   7   3   2        157.86        150.50         8.87 o                         
 -10   4   2         47.62         53.65         5.99 o                         
  -8   4   2        263.36        271.76         9.33 o                         
  -6   4   2        743.68        719.47        11.04 o                         
  -4   4   2       1337.66       1304.78        17.47 o                         
  -2   4   2        839.71        741.69        11.64 o                         
   0   4   2        760.75        783.40        13.56 o                         
   2   4   2       7282.68       7209.41       114.22 o                         
   4   4   2       1526.18       1568.44        22.98 o                         
   6   4   2         32.27         39.09         2.68 o                         
  -9   5   2         43.75         36.14         6.90 o                         
  -7   5   2         38.10         39.79         2.27 o                         
  -5   5   2       1183.41       1223.36        16.82 o                         
  -3   5   2       1991.41       2054.60        30.08 o                         
  -1   5   2         79.03         87.89         3.24 o                         
   1   5   2       3952.12       4031.83        77.69 o                         
   3   5   2       1620.06       1636.89        23.69 o                         
   5   5   2         17.10         16.29         1.41 o                         
   7   5   2        335.83        315.59        14.19 o                         
 -10   6   2         26.80         21.83         4.23 o                         
  -8   6   2         47.55         46.63         3.69 o                         
  -6   6   2        619.45        597.43        10.79 o                         
  -4   6   2        674.09        663.47         9.97 o                         
  -2   6   2         29.02         17.91         1.21 o                         
   0   6   2       1985.25       2153.54        94.94 o                         
   2   6   2        572.22        498.87         8.49 o                         
   4   6   2        496.54        509.37         8.72 o                         
   6   6   2         56.67         66.76         3.11 o                         
   8   6   2        129.05        134.15         9.46 o                         
  -9   7   2         42.72         46.69         8.08 o                         
  -7   7   2         26.55         21.62         2.26 o                         
  -5   7   2        651.32        696.03        10.70 o                         
  -3   7   2        188.40        132.27         3.20 o                         
  -1   7   2         79.86         86.35         2.56 o                         
   1   7   2       1326.22       1288.12        21.68 o                         
   3   7   2        852.42        860.66        13.69 o                         
   5   7   2         58.88         64.43         3.19 o                         
   7   7   2         89.54         92.43         5.33 o                         
  -8   8   2        184.28        186.09         8.58 o                         
  -6   8   2        276.31        273.58         6.50 o                         
  -4   8   2        443.43        433.22         7.61 o                         
  -2   8   2        156.10        130.96         3.53 o                         
   0   8   2        413.43        438.75         9.10 o                         
   2   8   2       2099.89       1951.82        28.31 o                         
   4   8   2        730.34        748.86        14.39 o                         
   6   8   2         38.48         44.13         4.93 o                         
   8   8   2         93.95         76.64         7.68 o                         
  -7   9   2         18.59         12.32         4.14 o                         
  -5   9   2        307.12        321.42         7.18 o                         
  -3   9   2       1107.29       1095.41        15.62 o                         
  -1   9   2        277.09        299.30         7.24 o                         
   1   9   2        920.90        896.39        16.42 o                         
   3   9   2        845.22        863.16        15.27 o                         
   5   9   2        119.90        130.41         4.49 o                         
   7   9   2        238.23        272.07        13.99 o                         
  -8  10   2         17.10         12.41         4.63 o                         
  -6  10   2         73.62         62.13         4.06 o                         
  -4  10   2        507.17        507.39         9.59 o                         
  -2  10   2        733.01        777.13        12.88 o                         
   0  10   2        477.37        480.56        10.35 o                         
   2  10   2          2.67          4.01         0.97 o                         
   4  10   2        215.38        207.07         5.48 o                         
   6  10   2        265.27        296.23        10.24 o                         
   8  10   2         75.86         68.37         9.85 o                         
  -7  11   2         66.39         52.63         4.24 o                         
  -5  11   2        149.81        147.73        13.70 o                         
  -3  11   2        780.37        780.38        13.34 o                         
  -1  11   2        554.21        546.48        19.60 o                         
   1  11   2          6.58          2.25         1.17 o                         
   3  11   2         21.85         12.52         1.47 o                         
   5  11   2        190.52        196.12         7.23 o                         
   7  11   2        201.83        220.60        14.19 o                         
  -8  12   2         15.13         17.14         5.32 o                         
  -6  12   2         18.80         13.42         2.89 o                         
  -4  12   2        307.23        319.09        13.00 o                         
  -2  12   2        537.36        527.55        16.07 o                         
   0  12   2         63.64         69.99         4.18 o                         
   2  12   2         14.31         10.54         1.47 o                         
   4  12   2        156.37        153.82         6.53 o                         
   6  12   2        131.27        144.92         9.06 o                         
  -7  13   2          4.05          0.79         2.59 o                         
  -5  13   2         82.73         79.86         4.70 o                         
  -3  13   2        383.71        407.37        10.05 o                         
  -1  13   2        115.30        115.43         7.49 o                         
   1  13   2        220.68        225.41         8.42 o                         
   3  13   2        323.56        336.08        15.76 o                         
   5  13   2         66.94         69.83         5.53 o                         
   7  13   2         97.26        102.33         7.50 o                         
  -6  14   2         89.21         83.24        11.53 o                         
  -4  14   2         58.53         57.92         4.00 o                         
  -2  14   2         14.83         15.76         4.14 o                         
   0  14   2        175.05        163.70         9.26 o                         
   2  14   2        256.02        270.62        10.50 o                         
   4  14   2        147.14        146.39         7.63 o                         
   6  14   2         23.33         16.65         5.02 o                         
  -5  15   2         79.25         88.16         6.68 o                         
  -3  15   2          6.84         10.14         1.89 o                         
  -1  15   2         23.01         18.73         2.79 o                         
   1  15   2        134.04        139.98         5.92 o                         
   3  15   2         71.67         69.55         5.77 o                         
   5  15   2         10.90          7.74         2.71 o                         
  -4  16   2         43.24         57.66         6.70 o                         
  -2  16   2         10.70          3.88         3.70 o                         
   0  16   2         34.90         28.56         4.43 o                         
   2  16   2         63.61         75.26         9.85 o                         
   4  16   2         23.31         16.05         3.13 o                         
  -3  17   2         81.65         89.05         9.85 o                         
  -1  17   2         23.27          5.89         6.11 o                         
   1  17   2         81.32         88.90         7.14 o                         
   3  17   2         68.99         78.22         7.24 o                         
 -10   0   3         43.20         58.32         8.67 o                         
  -8   0   3         39.49         41.97         6.30 o                         
  -6   0   3        110.34        161.34         9.26 o                         
  -4   0   3       4330.07       4448.87       121.54 o                         
  -2   0   3       5681.36       5818.62       161.73 o                         
   0   0   3        101.56        170.73         5.22 o                         
   2   0   3        128.31        150.76         4.87 o                         
   4   0   3       1807.33       1882.29        38.03 o                         
   6   0   3       1364.06       1423.73        43.94 o                         
  -9   1   3         70.69         84.13         6.34 o                         
  -7   1   3         44.84         55.05         3.08 o                         
  -5   1   3       1052.95       1031.32        23.54 o                         
  -3   1   3       6503.94       6772.35       145.88 o                         
  -1   1   3        486.78        466.12         8.03 o                         
   1   1   3        798.72        772.10        10.38 o                         
   3   1   3       1030.79       1044.76        20.74 o                         
   5   1   3       1227.79       1258.79        22.56 o                         
 -10   2   3         59.43         69.37         6.51 o                         
  -8   2   3        204.45        208.63        10.64 o                         
  -6   2   3         38.15         44.71         2.87 o                         
  -4   2   3         25.28         32.20         2.71 o                         
  -2   2   3       4040.36       4175.75        67.10 o                         
   0   2   3        102.37        134.55         2.57 o                         
   2   2   3        438.22        465.54        10.15 o                         
   4   2   3       1258.11       1280.85        22.21 o                         
   6   2   3         20.85         30.56         3.11 o                         
  -9   3   3        213.24        233.03         9.89 o                         
  -7   3   3        252.06        284.08         7.53 o                         
  -5   3   3         91.63         79.37         3.40 o                         
  -3   3   3        704.57        724.50        13.71 o                         
  -1   3   3       1316.80       1279.61        21.31 o                         
   1   3   3       6187.30       6467.96       113.29 o                         
   3   3   3       1339.52       1401.49        22.01 o                         
   5   3   3         27.55         34.38         1.76 o                         
   7   3   3         79.94         81.96         6.90 o                         
 -10   4   3         61.44         72.55         7.09 o                         
  -8   4   3        352.30        323.06        14.09 o                         
  -6   4   3        115.08        111.98         3.23 o                         
  -4   4   3        127.00        143.60         4.14 o                         
  -2   4   3       1140.55       1095.52        16.05 o                         
   0   4   3       3715.01       3932.92        48.50 o                         
   2   4   3       2987.45       3076.47        38.33 o                         
   4   4   3         90.05         87.31         2.77 o                         
   6   4   3        143.97        154.64         8.27 o                         
  -9   5   3        109.14        121.49         5.93 o                         
  -7   5   3        283.21        291.64         7.09 o                         
  -5   5   3        450.14        496.24         8.43 o                         
  -3   5   3       1093.44       1122.39        15.55 o                         
  -1   5   3       1205.90       1195.25        17.84 o                         
   1   5   3       5035.75       5267.68        92.77 o                         
   3   5   3        385.81        380.81         8.29 o                         
   5   5   3         72.72         67.27         2.96 o                         
   7   5   3        306.99        349.67        15.76 o                         
 -10   6   3         13.10         14.58         5.71 o                         
  -8   6   3        186.47        206.92         9.13 o                         
  -6   6   3        122.14        121.26         3.93 o                         
  -4   6   3          7.96          4.46         0.86 o                         
  -2   6   3       1420.47       1407.29        18.81 o                         
   0   6   3        415.71        463.49         9.49 o                         
   2   6   3        468.24        436.58         7.86 o                         
   4   6   3        199.85        198.63         5.62 o                         
   6   6   3         30.81         35.35         2.71 o                         
  -9   7   3         77.61         84.13         5.34 o                         
  -7   7   3        198.40        215.46         8.13 o                         
  -5   7   3         68.38         75.75         2.42 o                         
  -3   7   3        318.19        300.71         6.69 o                         
  -1   7   3        605.43        591.90        11.82 o                         
   1   7   3       1683.20       1792.53        26.48 o                         
   3   7   3        612.01        588.04        10.21 o                         
   5   7   3          7.95          3.94         1.97 o                         
   7   7   3         80.62         96.87         4.19 o                         
  -8   8   3        167.47        179.26         5.81 o                         
  -6   8   3         27.10         27.42         2.58 o                         
  -4   8   3         71.74         70.62         2.69 o                         
  -2   8   3        441.03        405.55         6.96 o                         
   0   8   3        980.38        990.29        18.27 o                         
   2   8   3       1364.23       1363.72        21.01 o                         
   4   8   3        103.37        116.80         4.58 o                         
   6   8   3         64.09         79.49         5.12 o                         
   8   8   3        101.31         85.11         8.08 o                         
  -7   9   3         84.00         91.49         6.06 o                         
  -5   9   3        234.42        241.29         7.76 o                         
  -3   9   3        798.71        782.77        19.06 o                         
  -1   9   3        340.89        322.10         7.88 o                         
   1   9   3       1519.45       1584.13        23.88 o                         
   3   9   3        460.89        476.76         9.67 o                         
   5   9   3        184.27        177.22         7.59 o                         
   7   9   3         84.88         90.08         5.81 o                         
  -8  10   3         24.54         22.48         3.62 o                         
  -6  10   3         28.77         25.27         2.59 o                         
  -4  10   3        322.19        318.42         8.39 o                         
  -2  10   3        892.60        888.62        14.63 o                         
   0  10   3          9.43          5.30         1.24 o                         
   2  10   3         66.69         64.27         2.97 o                         
   4  10   3        481.47        457.61        12.22 o                         
   6  10   3        122.87        126.23        10.54 o                         
   8  10   3         54.16         62.94         5.49 o                         
  -7  11   3         15.43         14.56         2.89 o                         
  -5  11   3        194.09        209.16         6.13 o                         
  -3  11   3        879.63        872.73        20.57 o                         
  -1  11   3         42.50         45.94         3.61 o                         
   1  11   3         37.61         31.90         2.67 o                         
   3  11   3        251.86        242.32        11.43 o                         
   5  11   3        204.22        204.07         6.41 o                         
   7  11   3         60.31         57.95        12.61 o                         
  -6  12   3          9.76          7.14         2.60 o                         
  -4  12   3        315.47        322.86         8.66 o                         
  -2  12   3        308.98        322.89        10.65 o                         
   0  12   3         12.84          7.29         2.76 o                         
   2  12   3         94.73         98.38         6.00 o                         
   4  12   3        189.28        180.95        11.26 o                         
   6  12   3        120.28        148.85         8.47 o                         
  -7  13   3         21.77         14.58         4.93 o                         
  -5  13   3         89.00         91.17         5.46 o                         
  -3  13   3        262.79        267.66        11.03 o                         
  -1  13   3         79.22         85.31         7.49 o                         
   1  13   3        458.56        455.07        13.58 o                         
   3  13   3        199.03        200.55         8.89 o                         
   5  13   3         85.64         88.08         4.78 o                         
  -6  14   3          7.31          7.64         3.13 o                         
  -4  14   3          6.44          6.42         1.99 o                         
  -2  14   3        136.87        157.47         7.41 o                         
   0  14   3        170.56        154.52         7.37 o                         
   2  14   3        201.21        221.87        13.59 o                         
   4  14   3         83.78         86.82         6.34 o                         
  -5  15   3          5.82          8.47         2.69 o                         
  -3  15   3         24.59         16.13         2.97 o                         
  -1  15   3         63.83         66.13         5.27 o                         
   1  15   3        113.11        111.97         7.04 o                         
   3  15   3         77.78         85.35         6.48 o                         
   5  15   3          1.58         -2.04         2.36 o                         
  -4  16   3         10.58         14.32         2.99 o                         
  -2  16   3         40.03         44.14         5.39 o                         
   0  16   3         32.84         23.45         6.11 o                         
   2  16   3         53.33         60.65         6.14 o                         
  -3  17   3         45.61       1679.23       400.11 o                         
  -1  17   3         25.50         14.78         4.53 o                         
   1  17   3        124.36        142.16         8.85 o                         
 -10   0   4          4.36          2.17         3.94 o                         
  -8   0   4         64.60         58.71         7.09 o                         
  -4   0   4       2264.35       2215.48        65.41 o                         
  -2   0   4        645.03        600.21        14.90 o                         
   0   0   4        227.53        247.42         6.87 o                         
   2   0   4       1897.61       1914.63        39.07 o                         
   4   0   4       6236.23       6114.62       118.06 o                         
   6   0   4        193.28        199.76        11.03 o                         
  -9   1   4         25.02         42.67         6.50 o                         
  -7   1   4        171.91        201.73       159.37 o                         
  -5   1   4       1764.97       1757.77        38.10 o                         
  -3   1   4        636.78        639.53        15.60 o                         
  -1   1   4          3.26          4.21         0.64 o                         
   1   1   4        130.53        101.79         2.81 o                         
   3   1   4       2339.98       2400.75        34.30 o                         
   5   1   4        770.53        773.21        15.05 o                         
 -10   2   4          6.37          1.63         2.83 o                         
  -8   2   4        140.26        132.83         9.26 o                         
  -6   2   4         73.35         90.62         4.08 o                         
  -4   2   4        351.35        332.69        10.17 o                         
  -2   2   4       1303.72       1356.40        24.07 o                         
   0   2   4        153.17        177.56         3.67 o                         
   2   2   4       3099.08       3113.03        39.16 o                         
   4   2   4       1134.65       1179.23        21.22 o                         
   6   2   4          3.36          5.71         2.36 o                         
  -9   3   4        135.26        153.04         6.47 o                         
  -7   3   4         78.80         88.09         4.73 o                         
  -5   3   4         96.31         93.96         3.92 o                         
  -3   3   4        261.46        244.43         5.53 o                         
  -1   3   4       1695.59       1717.02        39.48 o                         
   1   3   4       1534.28       1592.20        20.68 o                         
   3   3   4        324.77        308.92         6.16 o                         
   5   3   4         65.80         50.93         3.67 o                         
 -10   4   4         21.43         13.75         3.04 o                         
  -8   4   4        201.94        204.18         6.17 o                         
  -6   4   4        212.94        229.68         5.61 o                         
  -4   4   4         88.41         99.06         3.31 o                         
  -2   4   4       2172.23       2130.81        28.11 o                         
   0   4   4       3101.28       3128.34        43.95 o                         
   2   4   4        723.20        737.77        10.59 o                         
   4   4   4       1067.08       1060.30        16.63 o                         
   6   4   4        114.90        106.77         7.29 o                         
  -9   5   4        101.83        115.72         7.10 o                         
  -7   5   4        204.65        215.17         7.81 o                         
  -5   5   4        307.66        334.48         7.21 o                         
  -3   5   4        243.72        231.20         4.87 o                         
  -1   5   4       2163.43       2069.25        29.68 o                         
   1   5   4        485.50        468.40         6.74 o                         
   3   5   4        238.45        245.61         6.86 o                         
   5   5   4        294.40        257.48         7.91 o                         
   7   5   4        187.97        186.45        12.51 o                         
  -8   6   4        184.06        201.09         6.04 o                         
  -6   6   4         77.75         78.61         7.49 o                         
  -4   6   4        149.70        173.35         4.29 o                         
  -2   6   4       1124.03       1105.29        17.76 o                         
   0   6   4        164.26        149.31         4.50 o                         
   2   6   4        776.08        801.00        13.10 o                         
   4   6   4        418.40        450.39        20.59 o                         
   6   6   4         79.42         82.71         3.57 o                         
  -9   7   4         78.25         84.73         4.81 o                         
  -7   7   4         73.74         88.64         4.29 o                         
  -5   7   4         33.04         33.81         2.57 o                         
  -3   7   4        222.22        213.82         4.97 o                         
  -1   7   4        707.68        674.29        10.02 o                         
   1   7   4        482.06        485.97         9.10 o                         
   3   7   4        100.49        100.57         3.50 o                         
   5   7   4         56.62         44.53         4.53 o                         
   7   7   4        100.10        106.86         4.43 o                         
  -8   8   4         81.33         85.44         4.19 o                         
  -4   8   4         73.93         79.96         3.43 o                         
  -2   8   4        842.25        880.22        13.58 o                         
   0   8   4       1115.09       1102.21        20.11 o                         
   2   8   4        398.95        405.53         8.13 o                         
   4   8   4        538.98        603.02        21.08 o                         
   6   8   4         33.74         35.31         4.24 o                         
   8   8   4         43.10         57.73         8.47 o                         
  -7   9   4         61.50         73.07         4.70 o                         
  -5   9   4        201.62        211.47         7.01 o                         
  -3   9   4        206.98        202.58         8.14 o                         
  -1   9   4        822.71        819.50        16.74 o                         
   1   9   4        263.26        247.24         6.07 o                         
   3   9   4        394.10        403.68        10.90 o                         
   5   9   4        209.71        181.86         9.65 o                         
   7   9   4         18.26         13.99         2.59 o                         
  -8  10   4         34.31         30.10         4.95 o                         
  -6  10   4        111.65        108.78         6.41 o                         
  -4  10   4        387.67        422.03        10.38 o                         
  -2  10   4        239.29        248.61         6.26 o                         
   0  10   4         26.50         22.72         2.80 o                         
   2  10   4        492.59        481.56        12.86 o                         
   4  10   4        779.98        766.31        24.06 o                         
   6  10   4         25.84         19.51         2.85 o                         
  -7  11   4         43.74         50.16         5.42 o                         
  -5  11   4        281.18        281.57        10.08 o                         
  -3  11   4        225.52        225.67         6.90 o                         
  -1  11   4         39.70         33.50         3.62 o                         
   1  11   4          9.12          6.05         1.65 o                         
   3  11   4        407.41        418.52        10.09 o                         
   5  11   4        141.13        136.23         5.37 o                         
   7  11   4          9.23          9.74         3.25 o                         
  -6  12   4         98.53        102.75         6.68 o                         
  -4  12   4        213.84        226.89         7.20 o                         
  -2  12   4         66.05         75.79         5.50 o                         
   0  12   4          3.85          5.12         2.56 o                         
   2  12   4        183.84        182.41         6.37 o                         
   4  12   4        530.47        541.37        21.28 o                         
   6  12   4         24.39         24.64         3.33 o                         
  -5  13   4         86.64         94.83         7.77 o                         
  -3  13   4         72.94         64.41         4.11 o                         
  -1  13   4        260.34        276.99        14.58 o                         
   1  13   4        122.25        119.68         7.04 o                         
   3  13   4        172.16        180.58        11.92 o                         
   5  13   4         82.44         77.57         6.15 o                         
  -6  14   4          4.65          5.22         2.65 o                         
  -4  14   4         26.28         21.28         5.52 o                         
  -2  14   4        188.80        202.91        12.81 o                         
   0  14   4        121.44        129.62        10.05 o                         
   2  14   4        166.41        157.77         8.87 o                         
   4  14   4         97.45         98.13         8.36 o                         
  -5  15   4          1.42         -1.67         2.39 o                         
  -3  15   4         35.87         24.23         4.93 o                         
  -1  15   4         77.90         72.90         9.26 o                         
   1  15   4         50.49         41.94         5.62 o                         
   3  15   4         12.90         11.85         3.25 o                         
  -2  16   4         41.02         27.58         5.52 o                         
   0  16   4         31.05         23.84         5.12 o                         
   2  16   4         15.20         13.22         3.08 o                         
  -8   0   5        252.26        243.50        14.38 o                         
  -6   0   5        774.70        885.17       134.06 o                         
  -4   0   5        456.00        440.50        18.13 o                         
  -2   0   5        616.93        569.53        15.04 o                         
   0   0   5         12.33         18.82         2.08 o                         
   2   0   5       2794.62       2715.99       114.06 o                         
   4   0   5       2366.43       2344.38        54.77 o                         
  -9   1   5          6.09          3.55         4.14 o                         
  -5   1   5        819.29        851.25        29.55 o                         
  -3   1   5        249.53        208.68         6.33 o                         
  -1   1   5        156.61        155.36         3.75 o                         
   1   1   5        665.34        668.17         9.91 o                         
   3   1   5       1333.54       1345.74        20.53 o                         
   5   1   5       1111.66       1110.51        50.82 o                         
  -8   2   5         62.81         60.64         4.35 o                         
  -6   2   5         68.37         71.52         7.09 o                         
  -4   2   5        498.75        536.62        14.77 o                         
  -2   2   5        637.48        614.22         9.72 o                         
   0   2   5        595.81        601.75         9.14 o                         
   2   2   5        397.83        386.11         5.75 o                         
   4   2   5        217.17        222.52         6.50 o                         
   6   2   5        103.75        136.12         9.46 o                         
  -9   3   5         18.61         13.72         2.79 o                         
  -7   3   5         41.17         41.11         3.01 o                         
  -5   3   5        140.36        145.43         5.24 o                         
  -3   3   5        906.06        901.15        13.56 o                         
  -1   3   5       1918.81       1937.69        25.47 o                         
   1   3   5        259.49        240.10         4.09 o                         
   3   3   5         16.34         19.07         1.52 o                         
   5   3   5        827.46        832.23        20.25 o                         
  -8   4   5        127.63        133.84         4.86 o                         
  -6   4   5         42.15         47.34         3.19 o                         
  -4   4   5        223.89        229.92         5.24 o                         
  -2   4   5       3747.63       3810.75        44.05 o                         
   0   4   5        609.89        618.23         9.53 o                         
   2   4   5        100.24        103.06         2.89 o                         
   4   4   5        632.25        580.78        12.12 o                         
   6   4   5        210.90        225.79         8.41 o                         
  -9   5   5         38.87         25.54         2.59 o                         
  -7   5   5        180.42        181.22         5.69 o                         
  -5   5   5        125.69        117.39         6.17 o                         
  -3   5   5        804.10        801.13        14.25 o                         
  -1   5   5       1314.44       1342.18        18.41 o                         
   1   5   5         77.13         80.27         2.37 o                         
   3   5   5        169.06        141.37         4.02 o                         
   5   5   5       1146.43       1142.30        25.48 o                         
   7   5   5        214.08        227.54        13.40 o                         
  -8   6   5        100.49        100.43         4.32 o                         
  -6   6   5         30.58         25.81         4.73 o                         
  -4   6   5        222.90        230.29         6.32 o                         
  -2   6   5        752.29        745.14        11.81 o                         
   0   6   5        425.52        386.46         6.58 o                         
   2   6   5         32.60         31.39         2.49 o                         
   4   6   5        248.06        230.66        12.31 o                         
   6   6   5        328.43        333.34        11.33 o                         
  -9   7   5         20.13         12.08         2.68 o                         
  -7   7   5         46.76         48.65         4.04 o                         
  -5   7   5         62.97         53.39         5.71 o                         
  -3   7   5        377.10        391.35         8.41 o                         
  -1   7   5        754.88        723.81        11.04 o                         
   1   7   5         96.15         88.20         3.22 o                         
   3   7   5          5.87          4.33         1.97 o                         
   5   7   5        640.92        662.33        22.07 o                         
   7   7   5         93.85        101.70         7.29 o                         
  -8   8   5         46.86         55.46         4.85 o                         
  -6   8   5         10.54          8.01         2.00 o                         
  -4   8   5        109.47        115.60         6.00 o                         
  -2   8   5       1466.81       1514.83        21.24 o                         
   0   8   5        463.63        459.99        10.46 o                         
   2   8   5         64.27         73.76         3.83 o                         
   4   8   5        260.35        278.37        12.02 o                         
   6   8   5         60.84         67.73         4.70 o                         
  -7   9   5         93.74        104.85         5.83 o                         
  -5   9   5         94.49         93.29         5.55 o                         
  -3   9   5        378.73        375.67        11.55 o                         
  -1   9   5        532.08        549.77        12.46 o                         
   1   9   5        142.09        148.73         5.97 o                         
   3   9   5        254.28        233.17        10.84 o                         
   5   9   5        310.44        309.00        12.22 o                         
   7   9   5         53.44         54.63         5.42 o                         
  -8  10   5         48.62         34.66         4.21 o                         
  -6  10   5         98.64        105.54         5.43 o                         
  -2  10   5         63.71         59.06         3.52 o                         
   0  10   5        129.46        120.69         5.75 o                         
   2  10   5        358.40        320.65        11.04 o                         
   4  10   5        235.32        228.56        13.69 o                         
   6  10   5         40.23         36.91         6.60 o                         
  -7  11   5        120.95        118.39         6.04 o                         
  -5  11   5        179.93        178.45         7.20 o                         
  -3  11   5          7.59          5.91         2.36 o                         
  -1  11   5          9.14          2.17         2.17 o                         
   1  11   5        158.61        149.12         6.65 o                         
   3  11   5        172.01        167.35         7.27 o                         
   5  11   5        254.06        250.87        12.51 o                         
  -6  12   5         79.42         79.70         6.48 o                         
  -4  12   5         42.28         54.30         3.93 o                         
  -2  12   5         56.22         63.05         6.90 o                         
   0  12   5         66.09         69.15         7.29 o                         
   2  12   5        191.55        184.18         6.61 o                         
   4  12   5        229.50        232.55         7.93 o                         
  -5  13   5         34.75         32.30         4.24 o                         
  -3  13   5        118.25        124.82         7.57 o                         
  -1  13   5        181.15        205.47        12.61 o                         
   1  13   5         73.30         77.48         6.00 o                         
   3  13   5        117.02        124.49         8.21 o                         
  -4  14   5         43.63         50.37         4.63 o                         
  -2  14   5        208.93        210.74        20.59 o                         
   0  14   5        151.96        168.08         8.69 o                         
   2  14   5         39.37         28.36         3.88 o                         
   4  14   5         20.69          8.08         4.53 o                         
  -3  15   5         43.18         24.23         5.32 o                         
  -1  15   5         71.97         71.32         8.67 o                         
   1  15   5         17.51         15.98         3.22 o                         
   0  16   5         28.53         29.60         5.08 o                         
  -8   0   6        280.49        246.26        14.78 o                         
  -4   0   6         60.64         70.34         4.94 o                         
  -2   0   6        176.66        200.91         8.14 o                         
   0   0   6       1641.87       1613.06        35.08 o                         
   2   0   6       2749.64       2718.09        45.09 o                         
   4   0   6         50.59         67.73         4.79 o                         
  -9   1   6         38.81         41.33         8.18 o                         
  -7   1   6        350.71        317.12        11.70 o                         
  -5   1   6        117.98        136.12         9.85 o                         
  -3   1   6        153.14        146.71         4.87 o                         
  -1   1   6       1323.34       1270.85        16.57 o                         
   1   1   6       1557.49       1527.59        20.89 o                         
   3   1   6        354.86        358.31         9.99 o                         
   5   1   6        102.05        115.83         8.67 o                         
  -8   2   6         30.54         28.36         3.81 o                         
  -6   2   6        222.81        212.37        12.41 o                         
  -4   2   6        106.48        134.35         9.06 o                         
  -2   2   6        685.57        642.86        10.49 o                         
   0   2   6       1123.27       1124.90        16.16 o                         
   2   2   6         40.02         46.45         1.80 o                         
   4   2   6         60.30         52.35         4.03 o                         
   6   2   6        148.42        162.33        10.64 o                         
  -9   3   6          4.89         22.93         3.17 o                         
  -7   3   6         53.10         57.20         3.48 o                         
  -5   3   6        141.21        136.52        10.64 o                         
  -3   3   6        146.25        161.19         4.35 o                         
  -1   3   6       1827.86       1833.91        22.58 o                         
   1   3   6         78.81         85.71         2.36 o                         
   3   3   6         21.90         22.85         3.30 o                         
   5   3   6        331.71        362.29        11.54 o                         
  -8   4   6         35.09         28.11         5.29 o                         
  -6   4   6         84.19         70.87         4.31 o                         
  -4   4   6        597.58        585.68        22.46 o                         
  -2   4   6       1411.59       1450.56        20.34 o                         
   0   4   6        360.18        363.99         6.15 o                         
   2   4   6        258.24        253.29         5.44 o                         
   4   4   6        105.89        110.65         5.58 o                         
   6   4   6        436.35        464.14        20.49 o                         
  -9   5   6         31.75         39.14         4.26 o                         
  -7   5   6         92.64         95.16         6.73 o                         
  -5   5   6         95.78         84.72         8.67 o                         
  -3   5   6        131.44        137.13         4.30 o                         
  -1   5   6        879.29        935.41        13.94 o                         
   1   5   6        254.08        248.42         5.04 o                         
   3   5   6        194.45        179.46         5.40 o                         
   5   5   6        527.85        502.15        22.84 o                         
   7   5   6        136.60        134.15        11.03 o                         
  -8   6   6         30.04         25.22         3.81 o                         
  -6   6   6        133.52        127.42         5.67 o                         
  -4   6   6        112.34        105.58         7.88 o                         
  -2   6   6        525.58        490.91         8.71 o                         
   0   6   6        369.64        363.70         6.67 o                         
   2   6   6         12.24         13.91         1.20 o                         
   4   6   6        236.55        247.65         9.43 o                         
   6   6   6        223.93        224.58        11.43 o                         
  -7   7   6         37.85         41.38         3.86 o                         
  -5   7   6         65.77         62.65         5.16 o                         
  -3   7   6         43.17         41.06         3.69 o                         
  -1   7   6        788.97        803.50        13.48 o                         
   1   7   6         22.51         33.96         2.51 o                         
   3   7   6         55.94         61.42         4.45 o                         
   5   7   6        267.40        265.29         8.98 o                         
  -8   8   6          8.54          4.56         2.21 o                         
  -6   8   6         66.88         67.46         4.54 o                         
  -4   8   6        301.07        309.94        11.96 o                         
  -2   8   6        666.57        657.51        14.00 o                         
   0   8   6        198.98        212.36         7.42 o                         
   2   8   6        116.08        118.90         4.50 o                         
   4   8   6         31.55         29.78         3.34 o                         
   6   8   6        154.88        168.82         7.11 o                         
  -7   9   6         59.10         65.30         6.57 o                         
  -5   9   6         74.81         78.71         4.58 o                         
  -3   9   6         77.18         85.32         5.02 o                         
  -1   9   6        410.40        415.48        18.13 o                         
   1   9   6        380.37        378.51        13.08 o                         
   3   9   6         92.94         86.16         5.88 o                         
   5   9   6        103.24        104.24         5.98 o                         
  -6  10   6        148.67        169.99         7.05 o                         
  -4  10   6         13.71         12.06         2.12 o                         
  -2  10   6         65.53         58.18         4.08 o                         
   0  10   6        397.87        388.51        13.07 o                         
   2  10   6        182.34        166.14         6.48 o                         
   4  10   6         45.75         40.00         5.62 o                         
  -5  11   6         17.76         18.46         2.72 o                         
  -3  11   6        110.51         98.11         4.04 o                         
  -1  11   6        178.11        190.70        11.62 o                         
   1  11   6        285.63        305.15        12.30 o                         
   3  11   6        130.35        130.25         5.41 o                         
   5  11   6         19.03         13.88         3.24 o                         
  -6  12   6         80.39         70.73         7.88 o                         
  -4  12   6          8.87         13.09         2.35 o                         
  -2  12   6         45.78         45.26         6.40 o                         
   0  12   6        162.54        172.64         8.58 o                         
   2  12   6        225.96        234.81        10.97 o                         
   4  12   6          7.11          7.67         2.69 o                         
  -5  13   6         27.98         30.85         4.12 o                         
  -3  13   6         26.21         20.35         3.72 o                         
  -1  13   6        158.93        160.75        11.43 o                         
   1  13   6        190.02        201.65         9.70 o                         
   3  13   6         31.06         21.51         3.27 o                         
  -4  14   6         58.19         37.04         7.68 o                         
  -2  14   6        133.61        124.31        15.37 o                         
   0  14   6         96.00         88.66         6.96 o                         
   2  14   6          3.00          0.35         2.62 o                         
  -8   0   7        154.88        170.80        12.81 o                         
  -6   0   7        133.17        138.29        10.64 o                         
  -4   0   7         32.44         35.46         5.71 o                         
  -2   0   7         68.94         46.40         3.29 o                         
   0   0   7       2607.08       2540.46        42.93 o                         
   2   0   7       1076.93       1074.71        20.25 o                         
   4   0   7         13.10          5.12         2.36 o                         
  -7   1   7        145.42        139.98         7.87 o                         
  -5   1   7         79.49         74.67         6.11 o                         
  -3   1   7         39.63         41.59         3.01 o                         
  -1   1   7        948.54        944.13        12.26 o                         
   1   1   7       1459.56       1412.73        18.34 o                         
   3   1   7         95.99         95.39         5.21 o                         
   5   1   7         41.89         32.71         5.71 o                         
  -8   2   7         42.78         51.59         4.06 o                         
  -6   2   7        143.91        145.17         7.66 o                         
  -4   2   7        171.13        145.38        10.25 o                         
  -2   2   7         45.85         41.67         2.17 o                         
   0   2   7        230.12        230.94         4.58 o                         
   2   2   7        306.65        307.83         5.74 o                         
   4   2   7         27.59         34.08         5.52 o                         
  -7   3   7         59.15         57.13         4.33 o                         
  -5   3   7        349.28        319.05        11.21 o                         
  -3   3   7        369.64        362.19         9.65 o                         
  -1   3   7        234.56        248.16         5.47 o                         
   1   3   7        201.99        200.99         4.43 o                         
   3   3   7        145.83        153.18         5.06 o                         
   5   3   7        235.59        256.90        13.99 o                         
  -8   4   7         13.03         18.44         2.85 o                         
  -6   4   7        177.25        188.12         7.16 o                         
  -4   4   7        604.65        585.23        16.51 o                         
  -2   4   7         18.78         18.49         2.02 o                         
   0   4   7        321.29        316.66         6.33 o                         
   2   4   7        378.36        385.62         7.61 o                         
   4   4   7        184.18        173.62         7.55 o                         
   6   4   7        255.61        241.92        14.19 o                         
  -7   5   7         40.13         31.26         4.37 o                         
  -5   5   7        250.74        246.03         8.12 o                         
  -3   5   7        195.47        196.22         6.60 o                         
  -1   5   7        247.74        237.97         5.39 o                         
   1   5   7        470.85        458.04         8.10 o                         
   3   5   7        308.03        315.20         8.08 o                         
   5   5   7        321.38        303.18        10.58 o                         
  -8   6   7         21.73         22.28         4.21 o                         
  -6   6   7         77.67         86.21         5.04 o                         
  -4   6   7        147.46        157.45         6.37 o                         
  -2   6   7         11.52         14.50         2.57 o                         
   0   6   7         62.70         66.18         2.81 o                         
   2   6   7        343.90        366.18         6.79 o                         
   4   6   7        192.75        179.98         5.77 o                         
   6   6   7         42.33         21.67         4.73 o                         
  -7   7   7         26.25         23.84         3.17 o                         
  -5   7   7        149.27        150.38         6.44 o                         
  -3   7   7        223.32        223.94         6.44 o                         
  -1   7   7         86.62         94.71         3.35 o                         
   1   7   7        114.36        120.25         3.55 o                         
   3   7   7        167.21        170.47         7.43 o                         
   5   7   7        112.56        102.67         5.54 o                         
  -6   8   7        109.88        118.98         6.42 o                         
  -4   8   7        331.38        358.90        10.37 o                         
  -2   8   7          4.54          3.86         1.34 o                         
   0   8   7        139.80        133.80         5.49 o                         
   2   8   7        152.02        157.84         5.58 o                         
   4   8   7         53.86         54.47         4.92 o                         
  -5   9   7        159.22        158.01         7.17 o                         
  -3   9   7        129.21        129.63         4.81 o                         
  -1   9   7        218.54        194.64         5.40 o                         
   1   9   7        307.70        296.30         8.48 o                         
   3   9   7         41.99         35.25         4.13 o                         
   5   9   7        134.98        109.72         8.08 o                         
  -6  10   7         42.62         42.90         4.48 o                         
  -4  10   7          9.00         11.33         2.83 o                         
  -2  10   7          8.94          5.66         1.35 o                         
   0  10   7        249.58        236.03         9.90 o                         
   2  10   7        187.93        178.52        13.04 o                         
   4  10   7         16.26         11.02         2.78 o                         
  -5  11   7          0.68          0.65         1.81 o                         
  -3  11   7         16.23         14.07         2.13 o                         
  -1  11   7        159.59        163.08        15.07 o                         
   1  11   7        291.37        315.59        15.56 o                         
   3  11   7         35.43         24.09         3.53 o                         
  -4  12   7          9.78         12.09         3.50 o                         
  -2  12   7          2.19         -2.36         3.15 o                         
   0  12   7        230.22        236.42        10.63 o                         
   2  12   7        125.32        144.75         8.13 o                         
  -3  13   7         48.90         50.24         9.06 o                         
  -1  13   7        101.74        104.35         8.88 o                         
   1  13   7        119.70        124.89        10.84 o                         
  -6   0   8          4.45          2.17         3.35 o                         
  -4   0   8         60.57         65.21         8.08 o                         
  -2   0   8        600.44        586.23        16.37 o                         
   0   0   8        984.52        988.07        19.50 o                         
   2   0   8        158.04        141.24         7.49 o                         
   4   0   8         10.78         12.81         3.15 o                         
  -7   1   8         22.42         33.44         4.71 o                         
  -5   1   8         43.60         46.92         5.02 o                         
  -3   1   8        288.06        283.73         7.10 o                         
  -1   1   8        451.45        452.21         8.57 o                         
   1   1   8        140.13        155.61         3.87 o                         
   3   1   8         88.26         99.87         5.71 o                         
   5   1   8         52.70         28.37         4.73 o                         
  -6   2   8         35.49         28.91         4.35 o                         
  -4   2   8        294.03        289.43        11.62 o                         
  -2   2   8         83.98         80.85         3.22 o                         
   0   2   8         66.53         64.86         2.91 o                         
   2   2   8        296.66        295.58         5.57 o                         
   4   2   8         14.70         11.23         3.15 o                         
  -7   3   8         54.85         58.16         4.77 o                         
  -5   3   8        284.79        289.68        11.67 o                         
  -3   3   8        236.63        244.38         8.21 o                         
  -1   3   8          9.52          7.94         1.16 o                         
   1   3   8         39.37         40.82         2.22 o                         
   3   3   8        305.77        329.31        10.22 o                         
   5   3   8        127.74        128.04        10.25 o                         
  -6   4   8        128.56        110.28         5.99 o                         
  -4   4   8        250.52        248.56         8.39 o                         
  -2   4   8         78.30         77.99         4.02 o                         
   0   4   8        143.23        135.98         4.09 o                         
   2   4   8        364.03        357.27         8.61 o                         
   4   4   8        246.98        271.28        15.17 o                         
  -7   5   8         27.88         23.49         3.67 o                         
  -5   5   8        154.18        162.38         9.44 o                         
  -3   5   8        168.25        173.07         6.83 o                         
  -1   5   8         81.92         94.06         3.79 o                         
   1   5   8        131.31        127.91         3.94 o                         
   3   5   8        457.29        459.23        13.14 o                         
   5   5   8         52.44         41.18         7.29 o                         
  -6   6   8         21.67         18.24         2.89 o                         
  -4   6   8        166.92        170.30         7.41 o                         
  -2   6   8         41.98         43.02         3.32 o                         
   0   6   8         63.08         59.71         2.89 o                         
   2   6   8        474.76        455.42         9.68 o                         
   4   6   8         28.73         26.20         2.76 o                         
  -5   7   8        137.11        147.62         9.36 o                         
  -3   7   8        118.46        123.92         5.77 o                         
  -1   7   8          3.92          1.99         1.22 o                         
   1   7   8         77.00         74.41         3.22 o                         
   3   7   8        168.20        172.73         6.49 o                         
  -6   8   8         82.06         74.32         6.70 o                         
  -4   8   8        134.56        139.58         7.37 o                         
  -2   8   8         45.83         45.33         3.35 o                         
   0   8   8         71.72         62.35         3.35 o                         
   2   8   8        125.51        118.88        10.44 o                         
   4   8   8         99.91        119.97         8.47 o                         
  -5   9   8         89.43         93.68         6.15 o                         
  -3   9   8         98.94        102.02         7.11 o                         
  -1   9   8         94.29         94.20         3.80 o                         
   1   9   8         34.58         22.80         3.64 o                         
   3   9   8        136.06        153.14         8.09 o                         
  -4  10   8         30.64         28.88         3.28 o                         
  -2  10   8        110.77        110.63         4.76 o                         
   0  10   8        115.00        103.32         6.76 o                         
   2  10   8        117.51        105.76         7.05 o                         
  -3  11   8         54.53         61.33         7.05 o                         
  -1  11   8        104.52         96.31         6.09 o                         
   1  11   8         83.22         86.94         7.98 o                         
  -6   0   9          8.11         11.43         4.53 o                         
  -4   0   9        203.86        208.54         8.76 o                         
  -2   0   9        576.41        587.87        16.98 o                         
   0   0   9        205.36        209.22         7.35 o                         
   2   0   9         17.72         21.07         2.16 o                         
   4   0   9         48.98         45.51         6.70 o                         
  -5   1   9          5.34          2.93         1.74 o                         
  -3   1   9        398.81        387.95         8.04 o                         
  -1   1   9        303.82        289.92         6.66 o                         
   1   1   9         42.13         40.61         2.25 o                         
   3   1   9         47.52         38.90         4.32 o                         
  -6   2   9         19.22         23.03         3.22 o                         
  -4   2   9        144.26        148.72         5.96 o                         
  -2   2   9         18.11         18.50         2.01 o                         
   0   2   9        159.83        167.41         4.90 o                         
   2   2   9         41.95         42.28         2.29 o                         
   4   2   9         73.55         77.23         8.27 o                         
  -5   3   9         46.22         32.63         3.90 o                         
  -3   3   9         72.78         77.77         4.18 o                         
  -1   3   9         49.50         45.67         3.46 o                         
   1   3   9        118.58        113.18         3.86 o                         
   3   3   9        208.09        209.09         8.37 o                         
  -6   4   9         42.70         39.21         6.70 o                         
  -4   4   9        101.57        106.27         6.34 o                         
  -2   4   9         43.94         51.24         3.67 o                         
   0   4   9        122.06        134.54         5.92 o                         
   2   4   9        290.26        295.25         7.40 o                         
  -5   5   9         23.71         18.01         3.05 o                         
  -3   5   9        132.11        132.25         5.38 o                         
  -1   5   9        108.09        107.60         5.27 o                         
   1   5   9        229.04        209.01         6.85 o                         
   3   5   9        184.07        173.72         6.58 o                         
  -4   6   9         84.01         76.49         4.99 o                         
  -2   6   9          9.47         10.90         2.02 o                         
   0   6   9        210.98        220.80         7.65 o                         
   2   6   9        117.91        113.90         5.67 o                         
  -3   7   9         31.56         31.04         2.96 o                         
  -1   7   9         42.15         37.77         3.24 o                         
   1   7   9        111.01         97.02         5.32 o                         
  -2   8   9         16.92         18.56         2.52 o                         
   0   8   9         48.04         49.15         4.06 o                         
  -1   9   9         47.22         35.24         3.50 o                         
  -4   0  10        172.42        138.82         8.27 o                         
  -2   0  10        265.03        261.76         8.58 o                         
   0   0  10         29.58         20.08         3.05 o                         
  -3   1  10        231.89        226.00         6.73 o                         
  -1   1  10         26.32         24.40         1.94 o                         
   1   1  10          6.28          4.38         1.35 o                         
  -4   2  10          7.64          3.77         1.93 o                         
  -2   2  10         89.50         84.85         4.53 o                         
   0   2  10         46.86         46.24         2.70 o                         
  -3   3  10         28.77         30.13         4.17 o                         
  -1   3  10         18.47         17.36         2.36 o                         
   1   3  10         82.66         87.21         4.58 o                         
  -2   4  10         69.27         52.73         5.03 o                         
   0   4  10        138.70        147.73         5.80 o                         
  -1   5  10         47.61         47.15         4.04 o                         
                                                                                
