# Supplementary material for: Investigation of nitro–nitrito photoisomerization: crystal structures of trans-bis­(acetyl­acetonato-O,O′)(pyridine/4-methyl­pyridine/3-hy­droxy­pridine)nitro­cobalt(III)
Source: Acta Crystallogr E Crystallogr Commun. 2018 Oct 23;74(Pt 11):1637–42. doi: 10.1107/S2056989018014731 (PMC6218901; doi:10.1107/S2056989018014731)
Supplement: Supplementary file 6 [file e-74-01637-IIIsup4.hkl]

data_III                                                                        
_shelx_title ' mo_180207ohbaac3ohpy_0m1a_a.res in Pnma'                         
_shelx_refln_list_code          4                                               
_shelx_F_calc_maximum      155.24                                               
_exptl_crystal_F_000       864.00                                               
_reflns_d_resolution_high  0.7578                                               
                                                                                
loop_                                                                           
 _space_group_symop_operation_xyz                                               
 'x, y, z'                                                                      
 '-x+1/2, -y, z+1/2'                                                            
 '-x, y+1/2, -z'                                                                
 'x+1/2, -y+1/2, -z+1/2'                                                        
 '-x, -y, -z'                                                                   
 'x-1/2, y, -z-1/2'                                                             
 'x, -y-1/2, z'                                                                 
 '-x-1/2, y-1/2, z-1/2'                                                         
                                                                                
_cell_length_a    12.3811                                                       
_cell_length_b    14.0483                                                       
_cell_length_c    10.6443                                                       
_cell_angle_alpha  90.000                                                       
_cell_angle_beta   90.000                                                       
_cell_angle_gamma  90.000                                                       
                                                                                
_shelx_F_squared_multiplier     1.000                                           
                                                                                
loop_                                                                           
 _refln_index_h                                                                 
 _refln_index_k                                                                 
 _refln_index_l                                                                 
 _refln_F_squared_calc                                                          
 _refln_F_squared_meas                                                          
 _refln_F_squared_sigma                                                         
 _refln_observed_status                                                         
   2   0   0         16.33         29.18         1.58 o                         
   4   0   0        829.44        868.39        12.95 o                         
   6   0   0       1885.90       2158.45        40.06 o                         
   8   0   0         87.10         71.08         6.41 o                         
  10   0   0       6054.92       6010.18        84.70 o                         
  12   0   0         24.58         27.16         6.09 o                         
  14   0   0         79.55        111.23        17.02 o                         
  16   0   0         10.37          0.22        12.06 o                         
   2   1   0      24099.02      22797.71      2479.38 o                         
   4   1   0         66.45         59.99         2.11 o                         
   6   1   0         49.19         34.83         2.33 o                         
   8   1   0        661.29        695.39        11.41 o                         
  10   1   0         46.27         49.17         4.19 o                         
  12   1   0       2018.68       2126.41        41.10 o                         
  14   1   0        131.87        103.04        12.02 o                         
  16   1   0          1.08         -3.47         6.08 o                         
   2   2   0        402.56        417.71         7.79 o                         
   4   2   0       2363.50       2162.55        20.15 o                         
   6   2   0        929.93       1009.02        12.21 o                         
   8   2   0        306.31        232.48         6.21 o                         
  10   2   0       2585.30       2630.07        31.91 o                         
  12   2   0         49.77         53.20         5.37 o                         
  14   2   0         29.71         45.84        18.41 o                         
  16   2   0         36.49         40.82         9.62 o                         
   2   3   0       3875.52       3988.73        33.80 o                         
   4   3   0       2456.43       2391.74        22.26 o                         
   6   3   0       3875.36       3809.99        37.69 o                         
   8   3   0       1478.68       1507.83        17.77 o                         
  10   3   0          0.20         -0.95         1.67 o                         
  12   3   0        160.04        151.89        12.98 o                         
  14   3   0        170.31        154.83        11.51 o                         
  16   3   0         59.09         72.50        12.11 o                         
   2   4   0       2067.70       2164.18        20.52 o                         
   4   4   0      10406.21      10520.88        81.10 o                         
   6   4   0       4088.46       4068.60        37.18 o                         
   8   4   0         81.14         76.18         3.54 o                         
  10   4   0        512.11        510.31        10.76 o                         
  14   4   0        119.58        134.96        11.49 o                         
   2   5   0       6053.34       5896.41        54.57 o                         
   4   5   0       4019.52       4147.09        37.40 o                         
   6   5   0       2522.16       2577.51        24.19 o                         
   8   5   0        436.77        418.18         7.91 o                         
  10   5   0         60.28         72.48         4.84 o                         
  12   5   0        629.30        683.17        43.05 o                         
  14   5   0        178.92        172.75        15.55 o                         
   0   6   0       7295.49       7054.49        92.56 o                         
   2   6   0       1093.89       1162.15        14.78 o                         
   4   6   0       9520.49       9123.94       129.92 o                         
   6   6   0        426.56        375.82         7.56 o                         
   8   6   0          2.00          3.47         1.35 o                         
  10   6   0        519.83        516.59        11.48 o                         
  12   6   0          2.28         -2.54         2.54 o                         
  14   6   0        244.83        280.06        18.61 o                         
   2   7   0       2891.44       2673.91        30.59 o                         
   4   7   0       1768.30       1739.78        24.63 o                         
   6   7   0        456.44        407.19         7.84 o                         
   8   7   0        700.39        676.05        10.17 o                         
  10   7   0         26.64         20.62         7.77 o                         
  12   7   0        108.62        117.92        11.87 o                         
  14   7   0        166.44        166.98        12.95 o                         
   0   8   0       9661.15       8877.59       153.30 o                         
   2   8   0        355.55        379.06         7.82 o                         
   4   8   0       3920.77       3976.47        51.54 o                         
   6   8   0       1453.69       1395.06        17.87 o                         
   8   8   0         79.20         72.60         6.43 o                         
  12   8   0          2.14          0.80         2.23 o                         
  14   8   0         52.06         62.81         8.85 o                         
   2   9   0       2717.06       2793.42        31.93 o                         
   4   9   0        866.92        873.63        14.12 o                         
   6   9   0       1186.58       1236.22        16.90 o                         
   8   9   0        625.24        619.01        14.74 o                         
  10   9   0         46.34         43.13         7.47 o                         
  12   9   0        432.55        452.11        35.96 o                         
  14   9   0         85.12         79.51        14.47 o                         
   0  10   0      12744.20      13417.72       176.42 o                         
   2  10   0         12.46          7.46         2.13 o                         
   4  10   0        870.71        833.50        17.00 o                         
   6  10   0         87.86         72.49         4.05 o                         
   8  10   0         15.88         13.91         2.51 o                         
  10  10   0       1448.00       1490.11        38.70 o                         
  12  10   0          0.43          0.00         7.62 o                         
   2  11   0       2949.22       2940.69        50.82 o                         
   4  11   0          3.26         -0.71         1.70 o                         
   6  11   0        371.37        344.19        13.37 o                         
   8  11   0        326.60        336.14        16.05 o                         
  10  11   0         24.10         18.29         5.42 o                         
  12  11   0        439.37        411.69        19.27 o                         
   0  12   0       9245.74       9186.07       223.14 o                         
   2  12   0         32.77         28.91         3.16 o                         
   4  12   0          6.30          8.13         2.52 o                         
   6  12   0         80.48         65.71         5.23 o                         
   8  12   0         12.57          6.57         5.32 o                         
  10  12   0        885.85        934.52        28.29 o                         
  12  12   0          0.05         13.34         6.89 o                         
   2  13   0        809.49        798.91        18.62 o                         
   4  13   0        111.03         85.72         7.36 o                         
   6  13   0        410.24        423.08        14.40 o                         
   8  13   0        389.05        384.51        21.13 o                         
  10  13   0          6.53         -1.42         8.71 o                         
   0  14   0       1454.06       1476.84        46.98 o                         
   2  14   0         18.04         18.42         3.53 o                         
   4  14   0        610.94        610.78        18.11 o                         
   6  14   0        107.48        106.94         6.47 o                         
   8  14   0         72.53         57.94        11.92 o                         
  10  14   0        314.45        351.37        18.87 o                         
   2  15   0        189.38        199.66         8.54 o                         
   4  15   0        141.37        133.95         9.66 o                         
   6  15   0         70.50         78.28         8.11 o                         
   8  15   0        204.04        209.30        28.50 o                         
   0  16   0        488.41        542.40        20.51 o                         
   2  16   0          1.50         -2.00         2.90 o                         
   4  16   0        116.95        120.34         7.08 o                         
   6  16   0         33.26         28.24         6.58 o                         
   8  16   0          1.27         -7.99         7.99 o                         
   2  17   0        173.47        163.49         9.13 o                         
   4  17   0         81.70         79.18         7.29 o                         
   6  17   0         83.68         81.29         9.64 o                         
   0  18   0        346.94        357.86        54.60 o                         
   2  18   0          0.10         -4.92         5.00 o                         
   1   0   1      15031.84      13970.15       465.40 o                         
   2   0   1      11775.69      11571.81       540.42 o                         
   3   0   1       4377.78       4384.92        39.67 o                         
   4   0   1        782.81        799.81        12.13 o                         
   5   0   1        777.99        871.00        10.46 o                         
   6   0   1        161.38        157.40         4.19 o                         
   7   0   1        215.23        155.74         4.49 o                         
   8   0   1        447.16        455.26         9.84 o                         
   9   0   1        502.27        497.57         9.88 o                         
  10   0   1         55.56         43.88         3.61 o                         
  11   0   1       2645.27       2571.99        62.30 o                         
  12   0   1       2126.11       2116.62        34.09 o                         
  13   0   1        681.57        773.80        18.58 o                         
  14   0   1         27.41          8.84         3.97 o                         
  15   0   1          3.53         -1.65         3.96 o                         
  16   0   1         17.53          8.50        12.10 o                         
   2   1   1       7003.45       6874.61       150.09 o                         
   3   1   1         15.82         19.02         0.94 o                         
   4   1   1       2144.21       2224.13        15.16 o                         
   5   1   1          9.32         16.30         1.01 o                         
   6   1   1        752.71        741.60         7.28 o                         
   7   1   1        241.05        218.22         3.83 o                         
   8   1   1        132.60        135.14         3.27 o                         
   9   1   1       2567.14       2553.60        19.92 o                         
  10   1   1       2266.86       2293.80        20.53 o                         
  11   1   1        946.22        894.09        13.28 o                         
  12   1   1         21.39         31.93         3.31 o                         
  13   1   1         59.75         56.50         4.84 o                         
  14   1   1        200.76        201.31        10.65 o                         
  15   1   1        125.01        124.18         9.47 o                         
  16   1   1         10.88          6.07         4.19 o                         
   1   2   1       1879.80       1838.10        11.18 o                         
   2   2   1        685.87        706.21         5.58 o                         
   3   2   1       5793.20       5688.33        33.48 o                         
   4   2   1        110.73         86.51         1.85 o                         
   5   2   1         14.41         14.16         1.03 o                         
   6   2   1         68.34         74.42         2.13 o                         
   7   2   1        369.58        319.70         4.67 o                         
   8   2   1       1124.21       1041.28        10.20 o                         
   9   2   1        916.99        884.48         9.56 o                         
  10   2   1         69.77         59.73         2.83 o                         
  11   2   1        312.80        331.00         7.12 o                         
  12   2   1        488.34        492.15        10.52 o                         
  13   2   1         97.69        107.96         7.15 o                         
  14   2   1         27.38         36.86         5.04 o                         
  15   2   1         20.15         15.46         3.84 o                         
  16   2   1         39.03         53.99         7.12 o                         
   0   3   1       2708.06       2617.74        23.05 o                         
   1   3   1        382.17        407.43         3.70 o                         
   2   3   1      10763.93      10692.56       115.61 o                         
   3   3   1       1055.95       1012.42         8.28 o                         
   4   3   1          7.06          6.50         0.69 o                         
   5   3   1       4159.63       4008.69        27.42 o                         
   6   3   1       4240.39       4467.66        30.72 o                         
   7   3   1        699.11        653.92         7.17 o                         
   8   3   1        855.10        874.46         9.46 o                         
   9   3   1        983.77        988.13        10.69 o                         
  10   3   1        398.37        392.05         6.27 o                         
  11   3   1        258.98        255.46         6.33 o                         
  12   3   1         99.19        101.32         6.46 o                         
  13   3   1         16.72         15.25         4.16 o                         
  14   3   1        129.04        123.48         7.44 o                         
  15   3   1        185.81        201.77         9.82 o                         
  16   3   1         56.35         59.29         7.03 o                         
   1   4   1       1911.52       2025.70        13.16 o                         
   2   4   1        807.28        757.78         6.62 o                         
   3   4   1       2325.69       2198.99        15.15 o                         
   4   4   1       8402.93       8458.94        64.32 o                         
   5   4   1       1550.23       1667.11        12.96 o                         
   6   4   1       2850.35       2896.62        20.65 o                         
   7   4   1       3475.38       3395.34        23.33 o                         
   8   4   1         74.91         65.96         2.49 o                         
   9   4   1        697.54        708.86         8.86 o                         
  10   4   1          6.51          8.88         1.53 o                         
  11   4   1        403.21        392.64         9.65 o                         
  12   4   1        535.59        559.08        18.88 o                         
  13   4   1        129.46        135.53         9.79 o                         
  14   4   1         29.02         28.50         4.43 o                         
  15   4   1         43.13         42.86         6.10 o                         
   0   5   1        205.92        264.03         4.99 o                         
   1   5   1       2065.54       1980.52        14.56 o                         
   2   5   1       1753.88       1824.16        13.86 o                         
   3   5   1        929.37       1009.97         8.42 o                         
   4   5   1        727.20        696.05         7.31 o                         
   5   5   1       4848.33       4851.69        32.26 o                         
   6   5   1       3552.20       3522.26        24.59 o                         
   7   5   1        732.79        727.46         7.65 o                         
   8   5   1        473.40        457.20         6.05 o                         
   9   5   1        364.24        371.72         5.87 o                         
  10   5   1        351.29        337.10         6.65 o                         
  11   5   1        136.39        118.40         5.70 o                         
  12   5   1         35.59         36.70         5.26 o                         
  13   5   1        167.27        148.58         7.93 o                         
  14   5   1        201.20        194.20         9.39 o                         
  15   5   1        309.77        335.90        16.03 o                         
   1   6   1       2043.91       1926.46        16.47 o                         
   2   6   1        807.88        825.66         7.95 o                         
   3   6   1       3014.80       2958.53        21.23 o                         
   4   6   1       1514.80       1537.23        12.10 o                         
   5   6   1          4.75          4.53         1.02 o                         
   6   6   1        225.15        209.58         4.06 o                         
   7   6   1        356.17        328.75         5.24 o                         
   8   6   1        222.72        209.28         3.93 o                         
   9   6   1        331.94        335.90         5.51 o                         
  10   6   1         82.31         76.56         4.13 o                         
  11   6   1        195.79        199.57         8.18 o                         
  12   6   1        280.34        296.93        13.46 o                         
  13   6   1         82.58         93.28         7.38 o                         
  14   6   1         71.67         79.66         6.82 o                         
  15   6   1         33.36         40.98         6.27 o                         
   0   7   1       2509.65       2693.73        32.14 o                         
   1   7   1          4.57          8.36         1.37 o                         
   2   7   1       2091.88       2154.37        17.66 o                         
   3   7   1        235.42        242.81         4.10 o                         
   4   7   1        667.13        648.61         7.55 o                         
   5   7   1       1643.63       1577.94        15.23 o                         
   6   7   1       2099.88       2129.17        17.50 o                         
   7   7   1        159.11        145.22         3.93 o                         
   8   7   1        253.72        229.13         4.72 o                         
   9   7   1        248.88        246.54         5.70 o                         
  10   7   1         95.01        117.92        11.29 o                         
  11   7   1        129.80        126.36         7.55 o                         
  12   7   1         84.53         87.04         6.35 o                         
  13   7   1         48.80         53.02         5.46 o                         
  14   7   1        125.33        130.28         9.10 o                         
  15   7   1        183.38        200.70        12.04 o                         
   1   8   1       1036.46       1050.15        11.16 o                         
   2   8   1        567.95        512.04         6.52 o                         
   3   8   1        727.98        658.42         7.45 o                         
   4   8   1       2124.40       2092.39        16.94 o                         
   5   8   1        357.11        352.02         5.23 o                         
   6   8   1        793.30        790.57         9.91 o                         
   7   8   1       1609.11       1595.03        15.35 o                         
   8   8   1         73.09         69.34         3.46 o                         
   9   8   1        348.31        327.12         8.42 o                         
  10   8   1         13.66          3.45         2.01 o                         
  11   8   1        165.00        162.29         8.65 o                         
  12   8   1        230.94        258.77        10.20 o                         
  13   8   1         58.92         65.06         6.59 o                         
  14   8   1         25.19         23.80         5.19 o                         
   0   9   1        270.59        270.71         7.43 o                         
   1   9   1       1760.34       1782.74        15.08 o                         
   2   9   1        320.35        346.94         5.61 o                         
   3   9   1        130.79        126.66         3.32 o                         
   4   9   1        213.42        195.76         4.16 o                         
   5   9   1       1649.84       1596.72        17.60 o                         
   6   9   1        972.51        967.47        11.86 o                         
   7   9   1         75.60         70.15         3.39 o                         
   8   9   1        284.58        275.59         7.51 o                         
   9   9   1        386.68        368.61         9.51 o                         
  10   9   1        389.53        389.30        10.79 o                         
  11   9   1        218.05        218.49         7.87 o                         
  12   9   1         12.06         12.33         4.13 o                         
  13   9   1         27.00         15.32         4.47 o                         
  14   9   1         66.76         61.33         6.95 o                         
   1  10   1       1875.52       1915.85        16.58 o                         
   2  10   1       1372.32       1450.59        13.77 o                         
   3  10   1       1023.34       1015.94        10.95 o                         
   4  10   1         36.04         35.58         2.24 o                         
   5  10   1          2.62          2.64         1.03 o                         
   6  10   1          4.46          2.32         1.54 o                         
   7  10   1         52.76         47.51         3.64 o                         
   8  10   1        239.26        230.72         7.51 o                         
   9  10   1        113.90        100.23         6.29 o                         
  10  10   1          7.69          5.74         2.57 o                         
  11  10   1        329.74        316.97        10.33 o                         
  12  10   1        271.19        269.28        15.01 o                         
  13  10   1         84.63         92.56         9.41 o                         
   0  11   1        803.31        823.92        13.97 o                         
   1  11   1       1217.51       1271.83        13.03 o                         
   2  11   1        372.44        360.13         6.37 o                         
   3  11   1          0.94         -0.32         1.15 o                         
   4  11   1          1.85          0.58         1.08 o                         
   5  11   1         32.91         31.39         2.13 o                         
   6  11   1          7.46          5.25         2.36 o                         
   7  11   1          2.96         -2.03         2.03 o                         
   8  11   1          0.42         -1.91         1.96 o                         
   9  11   1        282.11        268.41         7.79 o                         
  10  11   1        393.58        378.05         9.83 o                         
  11  11   1        270.40        293.98        11.72 o                         
  12  11   1         17.06          8.64         4.09 o                         
  13  11   1         29.26         22.92         7.44 o                         
   1  12   1        931.76        936.34        10.64 o                         
   2  12   1        711.05        719.19         9.66 o                         
   3  12   1        213.83        212.82         5.08 o                         
   4  12   1          0.52         -1.25         1.25 o                         
   5  12   1          7.56          5.23         1.50 o                         
   6  12   1          1.61         -1.83         1.87 o                         
   7  12   1         48.01         53.87         4.79 o                         
   8  12   1        112.98        113.26         5.55 o                         
   9  12   1         98.96         92.86         5.05 o                         
  10  12   1          1.68         -1.58         3.72 o                         
  11  12   1        230.60        231.97        11.00 o                         
  12  12   1        226.83        244.03        13.21 o                         
   0  13   1        538.60        569.06        13.29 o                         
   1  13   1        540.68        534.53         9.34 o                         
   2  13   1        142.10        132.45         5.07 o                         
   3  13   1         60.16         58.60         3.50 o                         
   4  13   1          6.34          4.86         1.92 o                         
   5  13   1        439.24        425.71        12.92 o                         
   6  13   1        165.65        164.88         5.26 o                         
   7  13   1         15.15          9.99         2.72 o                         
   8  13   1        116.92         92.62         5.26 o                         
   9  13   1        170.74        168.02        13.31 o                         
  10  13   1        218.44        215.60        12.76 o                         
  11  13   1        114.16        130.37         9.18 o                         
   1  14   1        278.73        270.78         7.10 o                         
   2  14   1        157.58        157.07         5.36 o                         
   3  14   1        298.81        301.95         7.35 o                         
   4  14   1        165.98        156.54         5.30 o                         
   5  14   1         29.36         28.53         2.70 o                         
   6  14   1        185.92        170.93         5.30 o                         
   7  14   1        265.51        268.63         8.43 o                         
   8  14   1        100.61         96.04         6.46 o                         
   9  14   1         72.84         66.13         6.53 o                         
  10  14   1          6.63          0.75         4.52 o                         
   0  15   1          6.12         -2.54         2.54 o                         
   1  15   1          4.72          4.60         2.27 o                         
   2  15   1        316.68        314.34         7.49 o                         
   3  15   1         58.27         52.37         3.65 o                         
   4  15   1         39.55         35.37         2.92 o                         
   5  15   1        247.11        249.65         7.12 o                         
   6  15   1         86.10         75.84         4.31 o                         
   7  15   1         17.04          5.63         4.25 o                         
   8  15   1         54.93         43.56         5.82 o                         
   9  15   1         24.41         21.92         5.31 o                         
   1  16   1        105.89        100.49         5.09 o                         
   2  16   1         52.96         59.19         4.06 o                         
   3  16   1         69.16         69.61         4.05 o                         
   4  16   1         47.94         43.24         3.69 o                         
   5  16   1          2.37         -2.42         2.42 o                         
   6  16   1         32.73         27.43         3.33 o                         
   7  16   1         33.41         34.63         5.70 o                         
   8  16   1         11.02         10.19         5.59 o                         
   0  17   1         38.67         37.39         5.56 o                         
   1  17   1         96.50         86.23         5.15 o                         
   2  17   1         25.08         15.97         3.18 o                         
   3  17   1         20.07         12.89         3.14 o                         
   4  17   1         20.46         22.45         4.14 o                         
   5  17   1        130.91        130.74         7.03 o                         
   6  17   1         67.68         57.39         5.95 o                         
   1  18   1         89.87         66.06         4.71 o                         
   2  18   1         58.11         53.78         4.72 o                         
   3  18   1         93.13         87.64         6.45 o                         
   0   0   2         61.65         85.28         1.92 o                         
   4   0   2         51.05         44.69         2.13 o                         
   5   0   2       1248.37       1164.03        19.38 o                         
   6   0   2        203.20        162.60         4.54 o                         
   7   0   2        167.16        182.51         4.81 o                         
   8   0   2        603.07        591.51         9.84 o                         
   9   0   2       3063.74       3088.88        31.78 o                         
  10   0   2         32.39         34.36         3.04 o                         
  11   0   2        889.90        890.43        16.09 o                         
  12   0   2         15.46          7.34         3.02 o                         
  13   0   2        318.27        172.69        16.25 o                         
  14   0   2         12.26          5.96         5.42 o                         
  15   0   2        123.50         -4.95         4.95 o                         
  16   0   2          0.65         -7.55         7.55 o                         
   1   1   2       4327.64       4422.64        23.60 o                         
   2   1   2         48.74         65.31         1.24 o                         
   3   1   2       6018.07       5910.27        36.07 o                         
   4   1   2       3289.86       3250.66        22.19 o                         
   5   1   2        244.42        253.33         3.78 o                         
   6   1   2        549.15        557.17         7.17 o                         
   7   1   2        943.43        922.11         9.07 o                         
   8   1   2        188.06        192.37         3.78 o                         
   9   1   2        883.26        896.45         9.58 o                         
  10   1   2          0.03          0.41         1.19 o                         
  11   1   2        777.21        835.19        11.02 o                         
  12   1   2        103.35        105.55         5.24 o                         
  13   1   2        777.91        818.60        24.21 o                         
  14   1   2         43.96         47.89         7.63 o                         
  15   1   2         11.34         12.51         4.41 o                         
  16   1   2         21.03          4.49         7.57 o                         
   0   2   2       1448.63       1405.77        10.58 o                         
   1   2   2       3526.10       3461.80        18.93 o                         
   2   2   2      11141.73      11046.35       168.88 o                         
   3   2   2       2437.97       2360.85        15.29 o                         
   4   2   2        114.27        151.33         3.12 o                         
   5   2   2       2351.61       2158.29        15.20 o                         
   6   2   2        282.73        267.41         4.06 o                         
   7   2   2        426.69        410.92         5.81 o                         
   8   2   2         91.19         74.67         2.52 o                         
   9   2   2       1492.73       1446.99        13.44 o                         
  10   2   2        279.01        259.71         5.74 o                         
  11   2   2        138.76        144.84         4.76 o                         
  12   2   2          0.08         -0.19         1.47 o                         
  13   2   2          8.29         16.69         3.32 o                         
  14   2   2          0.52         -1.97         2.06 o                         
  15   2   2        145.13        151.73         9.59 o                         
  16   2   2          0.23         -3.11         3.11 o                         
   1   3   2        574.66        631.45         5.22 o                         
   2   3   2        215.66        212.26         2.45 o                         
   3   3   2       4604.83       4403.63        27.27 o                         
   4   3   2         95.74         98.74         1.71 o                         
   5   3   2        161.14        188.91         3.04 o                         
   6   3   2        742.45        786.33         7.56 o                         
   7   3   2       4246.33       4151.62        28.66 o                         
   8   3   2        205.77        204.91         3.94 o                         
   9   3   2        225.48        234.16         4.63 o                         
  10   3   2        605.98        634.69         8.56 o                         
  11   3   2         84.47         90.25         4.21 o                         
  12   3   2         21.93         12.74         3.48 o                         
  13   3   2        487.49        512.66        19.14 o                         
  14   3   2         45.37         36.46         4.80 o                         
  15   3   2          1.42         -0.22         3.07 o                         
   0   4   2          0.95          1.49         0.50 o                         
   1   4   2       3082.64       3045.47        21.20 o                         
   2   4   2        345.61        336.26         3.57 o                         
   3   4   2       1956.83       1891.04        13.69 o                         
   4   4   2       1972.88       2092.22        17.19 o                         
   5   4   2       9612.54       9690.53        59.84 o                         
   6   4   2        645.41        606.37         7.04 o                         
   7   4   2          5.31          7.72         1.04 o                         
   8   4   2        683.93        703.64         7.81 o                         
   9   4   2       1750.71       1828.63        15.48 o                         
  10   4   2         50.29         55.01         2.76 o                         
  11   4   2        146.30        148.82         6.27 o                         
  12   4   2         91.56         73.66         5.54 o                         
  13   4   2         50.56         57.78         5.64 o                         
  14   4   2         68.78         66.67         5.88 o                         
  15   4   2        284.58        300.78        12.51 o                         
   1   5   2        545.06        529.88         5.59 o                         
   2   5   2        684.82        751.18         6.79 o                         
   3   5   2       7337.70       7301.03        47.79 o                         
   4   5   2        283.75        330.23         4.74 o                         
   5   5   2         63.05         45.34         2.06 o                         
   6   5   2         89.61         82.17         2.91 o                         
   7   5   2       2994.88       3116.96        24.51 o                         
   8   5   2        232.54        245.38         5.26 o                         
   9   5   2        240.70        245.31         4.48 o                         
  10   5   2         81.18         89.52         3.51 o                         
  11   5   2        160.45        156.78         6.51 o                         
  12   5   2         51.01         49.22         5.14 o                         
  13   5   2        544.72        563.12        14.12 o                         
  14   5   2         24.23         15.68         4.38 o                         
  15   5   2         19.98         15.88         4.97 o                         
   0   6   2        123.20         99.76         3.16 o                         
   1   6   2       3719.13       3585.05        24.44 o                         
   2   6   2       2131.62       2270.20        16.28 o                         
   3   6   2        196.63        221.62         3.47 o                         
   4   6   2          0.28          1.27         0.76 o                         
   5   6   2       2609.51       2466.85        18.92 o                         
   6   6   2        253.92        229.36         4.62 o                         
   7   6   2         44.81         44.28         2.44 o                         
   8   6   2         88.75         75.45         3.49 o                         
   9   6   2        662.18        673.22         9.33 o                         
  10   6   2         83.89         82.77         4.79 o                         
  11   6   2         91.94        100.85        10.33 o                         
  12   6   2         97.49         86.03         5.94 o                         
  13   6   2         49.62         61.62         5.14 o                         
  14   6   2         48.46         43.07         5.35 o                         
  15   6   2        223.78        218.79        14.84 o                         
   1   7   2         24.51         53.74         2.78 o                         
   2   7   2        132.91        124.27         2.87 o                         
   3   7   2       1587.42       1532.51        12.93 o                         
   4   7   2         42.72         41.84         2.20 o                         
   5   7   2          9.15          9.33         1.29 o                         
   6   7   2        197.55        196.47         4.29 o                         
   7   7   2       2013.30       1951.27        24.96 o                         
   8   7   2         97.11         81.96         3.63 o                         
   9   7   2        136.53        142.09         5.04 o                         
  10   7   2        307.39        274.19         7.62 o                         
  11   7   2         50.27         52.98         4.32 o                         
  12   7   2         16.41          8.51         3.08 o                         
  13   7   2        356.62        377.08        10.97 o                         
  14   7   2         24.94         14.07         4.37 o                         
   0   8   2         10.07         10.21         1.69 o                         
   1   8   2       1491.39       1512.84        13.20 o                         
   2   8   2         49.34         62.02         2.42 o                         
   3   8   2        128.58         95.37         2.83 o                         
   4   8   2        348.72        350.85         4.45 o                         
   5   8   2       3495.17       3540.18        33.25 o                         
   6   8   2         91.91         97.23         3.39 o                         
   7   8   2          2.26          4.60         1.35 o                         
   8   8   2        231.25        226.25         6.02 o                         
   9   8   2        915.82        956.57        14.72 o                         
  10   8   2         60.79         59.40         4.66 o                         
  11   8   2        124.19        134.22         6.60 o                         
  12   8   2         22.50         17.33         3.53 o                         
  13   8   2         19.40         26.16         4.35 o                         
  14   8   2         18.31         13.41         4.66 o                         
   1   9   2        644.33        652.93         7.66 o                         
   2   9   2        122.16        123.58         3.46 o                         
   3   9   2       2472.90       2441.03        18.93 o                         
   4   9   2        104.01        102.85         2.64 o                         
   5   9   2          2.62          5.81         1.52 o                         
   6   9   2        117.59        112.45         3.92 o                         
   7   9   2       1711.88       1741.11        18.00 o                         
   8   9   2        155.29        141.83         6.27 o                         
   9   9   2        195.98        187.88         7.21 o                         
  10   9   2          4.28          1.56         2.28 o                         
  11   9   2        171.19        160.60         7.29 o                         
  12   9   2         18.00          9.09         2.64 o                         
  13   9   2        230.33        237.80        11.94 o                         
  14   9   2          0.13         -3.77         3.77 o                         
   0  10   2         25.35         25.12         2.42 o                         
   1  10   2       2298.88       2344.43        21.06 o                         
   2  10   2         57.26         72.39         3.00 o                         
   3  10   2        306.42        338.70         5.98 o                         
   4  10   2          3.29          1.96         1.02 o                         
   5  10   2        488.52        512.11         8.28 o                         
   6  10   2         59.03         50.46         3.18 o                         
   7  10   2         55.74         47.11         3.58 o                         
   8  10   2         88.25         74.05         4.82 o                         
   9  10   2        532.86        536.67        11.54 o                         
  10  10   2         39.27         34.68         4.61 o                         
  11  10   2        178.40        158.48         7.47 o                         
  12  10   2          1.10         -3.21         3.21 o                         
  13  10   2         79.09         64.27         6.47 o                         
   1  11   2        619.02        605.61         7.79 o                         
   2  11   2          0.27          1.38         1.21 o                         
   3  11   2        279.24        310.16         6.03 o                         
   4  11   2        611.74        600.30         7.82 o                         
   5  11   2          4.58          5.54         1.99 o                         
   6  11   2         61.25         53.20         4.60 o                         
   7  11   2         86.41         85.40         4.86 o                         
   8  11   2         87.12         77.52         4.52 o                         
   9  11   2        250.61        265.06         8.12 o                         
  10  11   2          0.12          1.34         2.96 o                         
  11  11   2        218.53        212.56        10.00 o                         
  12  11   2         14.69         15.18         4.38 o                         
   0  12   2          2.41         -1.20         1.95 o                         
   1  12   2        790.62        814.63        11.08 o                         
   2  12   2        243.22        234.95         5.98 o                         
   3  12   2        277.81        275.86         5.91 o                         
   4  12   2          0.20         -0.60         1.24 o                         
   5  12   2        228.94        248.82         5.46 o                         
   6  12   2          3.34         -1.15         2.24 o                         
   7  12   2         57.32         55.87         4.22 o                         
   8  12   2         18.76         12.42         2.86 o                         
   9  12   2        281.67        293.73        12.60 o                         
  10  12   2         11.40          2.16         3.02 o                         
  11  12   2        168.16        169.86        10.25 o                         
  12  12   2          1.88          0.33         5.91 o                         
   1  13   2        280.02        284.13         6.51 o                         
   2  13   2         27.10         19.99         2.50 o                         
   3  13   2        653.68        677.63        11.44 o                         
   4  13   2          4.91          3.48         1.66 o                         
   5  13   2          8.59          4.50         1.56 o                         
   6  13   2         41.98         38.88         4.03 o                         
   7  13   2        541.53        556.46        12.53 o                         
   8  13   2         29.99         26.21         3.40 o                         
   9  13   2        101.30         94.41         7.35 o                         
  10  13   2          0.13         -3.66         3.66 o                         
  11  13   2        101.72        104.06         9.20 o                         
   0  14   2          3.64          0.66         2.74 o                         
   1  14   2        204.92        218.96         7.12 o                         
   2  14   2        134.18        113.90         5.57 o                         
   3  14   2         71.36         59.26         4.13 o                         
   4  14   2        112.23         95.09         4.29 o                         
   5  14   2        864.53        895.51        12.43 o                         
   6  14   2         71.50         61.44         5.04 o                         
   7  14   2         14.54          8.34         3.04 o                         
   8  14   2          7.21          2.19         3.22 o                         
   9  14   2        220.37        222.07        10.75 o                         
  10  14   2         25.80         24.84         5.46 o                         
   1  15   2          0.86         -2.03         2.03 o                         
   2  15   2         22.17         22.69         2.96 o                         
   3  15   2        240.14        260.59         6.85 o                         
   4  15   2          0.06         -2.01         2.01 o                         
   5  15   2          3.84          0.90         1.87 o                         
   6  15   2          8.09          0.99         3.01 o                         
   7  15   2        246.26        249.13         9.06 o                         
   8  15   2          4.55         -1.28         3.66 o                         
   9  15   2         17.70         20.99         6.86 o                         
   0  16   2          0.48         -2.92         2.96 o                         
   1  16   2         75.14         79.34         4.63 o                         
   2  16   2         22.30         16.90         2.94 o                         
   3  16   2         13.17         13.33         2.82 o                         
   4  16   2          9.45          2.88         2.24 o                         
   5  16   2        218.53        249.99         6.23 o                         
   6  16   2         11.03          7.93         3.87 o                         
   7  16   2          8.93          1.20         4.03 o                         
   1  17   2         42.55         38.27         4.24 o                         
   2  17   2         15.03         12.61         3.21 o                         
   3  17   2        177.10        173.44        10.52 o                         
   4  17   2          4.63         -0.52         2.98 o                         
   5  17   2          2.45          0.03         3.76 o                         
   6  17   2          0.15         -9.78         9.78 o                         
   0  18   2          8.79         -3.51         4.01 o                         
   1  18   2        101.95         87.92         6.12 o                         
   2  18   2          6.46         -3.34         3.53 o                         
   1   0   3      11173.34      10913.86       116.79 o                         
   2   0   3      12522.80      12147.13       150.92 o                         
   3   0   3        748.74        811.91         8.79 o                         
   4   0   3      10755.31      10936.66        93.32 o                         
   5   0   3        236.87        256.17         5.56 o                         
   6   0   3        741.64        769.08        11.33 o                         
   7   0   3        666.69        621.48        10.66 o                         
   8   0   3       2089.39       2048.08        24.49 o                         
   9   0   3        907.19        868.42        13.13 o                         
  10   0   3        410.34        428.46        10.58 o                         
  11   0   3         28.81         33.72         3.74 o                         
  12   0   3        575.81        616.10        16.29 o                         
  13   0   3          4.02          1.45         2.90 o                         
  14   0   3         43.86         50.24         7.10 o                         
  15   0   3         46.84         43.11         7.46 o                         
   0   1   3       3979.46       3906.97        25.49 o                         
   1   1   3       1217.81       1279.07         7.39 o                         
   2   1   3        137.36        136.84         1.82 o                         
   3   1   3       9725.71       9990.63        53.89 o                         
   4   1   3        717.76        633.71         5.91 o                         
   5   1   3       1538.00       1473.82        12.22 o                         
   6   1   3       2838.92       2841.01        21.09 o                         
   7   1   3       2031.75       2053.15        16.92 o                         
   8   1   3        657.63        695.10         8.03 o                         
   9   1   3          4.60          1.17         1.16 o                         
  10   1   3       1275.28       1306.92        13.61 o                         
  11   1   3        226.95        214.70         5.78 o                         
  12   1   3         41.74         35.62         3.62 o                         
  13   1   3        226.25        212.48         9.23 o                         
  14   1   3        263.16        292.79        10.41 o                         
  15   1   3         45.69         44.61         5.88 o                         
   1   2   3        459.92        452.06         3.79 o                         
   2   2   3        121.11        149.34         2.23 o                         
   3   2   3       1365.75       1289.19         9.23 o                         
   4   2   3       3671.30       3562.08        22.78 o                         
   5   2   3        103.65        103.02         2.31 o                         
   6   2   3       2626.85       2715.61        19.83 o                         
   7   2   3       1294.92       1299.43        11.34 o                         
   8   2   3       1463.84       1535.89        13.14 o                         
   9   2   3         40.95         36.23         2.14 o                         
  10   2   3         14.66         10.96         1.76 o                         
  11   2   3         54.61         54.85         3.49 o                         
  12   2   3        396.18        421.43        10.16 o                         
  13   2   3         68.33         65.62         5.44 o                         
  14   2   3          4.23          2.72         3.06 o                         
  15   2   3          6.72          0.42         2.61 o                         
   0   3   3       1194.64       1188.63         9.94 o                         
   1   3   3        622.82        567.89         4.23 o                         
   2   3   3       1106.83       1208.38         8.22 o                         
   3   3   3        901.08       1135.40         8.72 o                         
   4   3   3       1935.21       2019.98        14.90 o                         
   5   3   3       1752.78       1737.57        13.02 o                         
   6   3   3       3957.03       3995.39        25.22 o                         
   7   3   3         17.70         21.40         1.50 o                         
   8   3   3         15.64         16.53         1.69 o                         
   9   3   3        302.29        303.77         5.19 o                         
  10   3   3        854.22        873.54        10.90 o                         
  11   3   3         64.55         60.10         3.96 o                         
  12   3   3          4.82         -0.15         2.44 o                         
  13   3   3          0.42         -1.65         1.80 o                         
  14   3   3        183.15        169.85        10.10 o                         
  15   3   3        122.30        111.48         8.34 o                         
   1   4   3         11.71          6.63         0.64 o                         
   2   4   3       6372.12       6151.80        43.75 o                         
   3   4   3       5254.72       5428.49        32.45 o                         
   4   4   3       2041.86       2102.21        15.38 o                         
   5   4   3        168.12        175.17         3.41 o                         
   6   4   3       1170.74       1175.88        10.97 o                         
   7   4   3       1611.52       1622.55        12.99 o                         
   8   4   3       3719.37       3773.99        26.84 o                         
   9   4   3        329.98        349.76         5.55 o                         
  10   4   3         25.05         21.91         2.22 o                         
  11   4   3          0.59         -2.39         2.39 o                         
  12   4   3        202.73        204.22         7.32 o                         
  13   4   3         71.53         67.45         5.56 o                         
  14   4   3          2.08          0.36         3.26 o                         
  15   4   3         22.54          8.19         5.42 o                         
   0   5   3       2246.10       2239.72        23.82 o                         
   1   5   3       1325.88       1353.72        10.29 o                         
   2   5   3         12.81         18.13         0.95 o                         
   3   5   3        808.33        757.88         8.07 o                         
   4   5   3       2847.72       2697.34        19.30 o                         
   5   5   3        388.90        373.79         5.40 o                         
   6   5   3       2418.08       2376.59        21.48 o                         
   7   5   3        276.24        269.87         4.94 o                         
   8   5   3         18.89         24.29         2.02 o                         
   9   5   3        443.12        444.70         7.29 o                         
  10   5   3        711.90        747.90        12.07 o                         
  11   5   3        311.58        306.82         9.08 o                         
  12   5   3          3.46         -0.88         1.26 o                         
  13   5   3          8.64          0.84         2.00 o                         
  14   5   3        458.29        499.13        15.57 o                         
  15   5   3         61.47         58.87         6.38 o                         
   1   6   3        270.32        393.63         4.75 o                         
   2   6   3        864.65        869.42         7.93 o                         
   3   6   3       1309.14       1298.76        10.40 o                         
   4   6   3        655.04        648.36         6.97 o                         
   5   6   3        333.40        377.07         5.64 o                         
   6   6   3       1151.53       1161.87        11.88 o                         
   7   6   3       1301.16       1317.07        13.71 o                         
   8   6   3       1383.57       1376.68        14.05 o                         
   9   6   3         43.84         40.53         2.93 o                         
  10   6   3          5.07          1.95         1.84 o                         
  11   6   3          2.76         -0.96         1.96 o                         
  12   6   3        301.38        322.29         9.94 o                         
  13   6   3         90.98         76.85         6.98 o                         
  14   6   3          0.35         -3.25         3.60 o                         
  15   6   3          4.97         -3.94         3.94 o                         
   0   7   3       1656.31       1496.86        15.76 o                         
   1   7   3       1570.98       1572.00        12.65 o                         
   2   7   3         66.50         86.80         2.66 o                         
   3   7   3        830.89        926.46         8.74 o                         
   4   7   3        762.96        753.62         8.15 o                         
   5   7   3        288.27        266.12         4.64 o                         
   6   7   3       1548.72       1571.81        15.26 o                         
   7   7   3         80.12         75.48         3.07 o                         
   8   7   3         22.25         23.43         2.22 o                         
   9   7   3        251.15        237.96         8.52 o                         
  10   7   3        376.78        414.69        10.52 o                         
  11   7   3         96.85        100.67         5.46 o                         
  12   7   3          0.07         -1.27         2.50 o                         
  13   7   3         18.29         15.44         4.59 o                         
  14   7   3        137.32        133.29         8.84 o                         
   1   8   3         16.12         10.23         1.12 o                         
   2   8   3       1505.99       1362.85        12.26 o                         
   3   8   3       1871.42       1897.76        16.43 o                         
   4   8   3        433.12        410.04         6.28 o                         
   5   8   3         48.27         33.43         2.12 o                         
   6   8   3        672.23        678.40         9.74 o                         
   7   8   3        745.72        761.28         9.51 o                         
   8   8   3       1827.90       1861.86        21.71 o                         
   9   8   3        189.57        176.86         6.27 o                         
  10   8   3         21.53         20.72         3.13 o                         
  11   8   3          0.38         -2.03         2.03 o                         
  12   8   3         73.96         67.63         5.23 o                         
  13   8   3         25.49         16.61         6.67 o                         
  14   8   3          1.96          1.35         4.07 o                         
   0   9   3        734.82        744.81        11.47 o                         
   1   9   3        328.67        323.11         5.22 o                         
   2   9   3        173.09        173.38         3.99 o                         
   3   9   3          3.15          2.85         1.06 o                         
   4   9   3       1749.01       1722.49        15.87 o                         
   5   9   3        289.10        278.93         5.44 o                         
   6   9   3        863.13        891.03        11.53 o                         
   7   9   3          4.45         -1.55         1.61 o                         
   8   9   3        164.89        165.93         5.98 o                         
   9   9   3        115.80        115.43         5.92 o                         
  10   9   3        455.49        477.36        10.00 o                         
  11   9   3         46.08         31.90         4.27 o                         
  12   9   3         14.16          8.37         3.11 o                         
  13   9   3          7.25          0.96         3.45 o                         
   1  10   3        219.92        212.57         5.09 o                         
   2  10   3        888.29        919.22        10.07 o                         
   3  10   3        213.64        221.30         4.67 o                         
   4  10   3        591.29        603.33         6.91 o                         
   5  10   3        239.17        257.86         5.49 o                         
   6  10   3        474.25        461.20         9.05 o                         
   7  10   3        250.35        247.82         7.31 o                         
   8  10   3        517.52        527.79        10.95 o                         
   9  10   3         54.98         38.91         3.79 o                         
  10  10   3         33.79         23.44         3.31 o                         
  11  10   3          3.32         -3.04         3.53 o                         
  12  10   3        155.99        151.65         8.71 o                         
  13  10   3         10.25          7.44         4.07 o                         
   0  11   3        932.85        921.76        23.86 o                         
   1  11   3         14.18         13.82         1.56 o                         
   2  11   3        172.97        180.38         4.51 o                         
   3  11   3       1299.24       1318.57        15.08 o                         
   4  11   3         69.03         65.58         2.71 o                         
   5  11   3         59.82         53.86         3.24 o                         
   6  11   3        309.37        317.68         8.27 o                         
   7  11   3        498.38        499.90        10.69 o                         
   8  11   3         32.89         24.43         3.05 o                         
   9  11   3          0.85         -2.23         2.23 o                         
  10  11   3        158.45        158.81         7.16 o                         
  11  11   3         58.81         43.19         5.34 o                         
  12  11   3         17.43         12.81         4.52 o                         
   1  12   3        362.07        387.99         7.93 o                         
   2  12   3        363.19        367.65         7.76 o                         
   3  12   3        110.54        114.05         4.26 o                         
   4  12   3        313.81        308.29         5.99 o                         
   5  12   3         18.91         18.06         3.07 o                         
   6  12   3        131.65        125.72         6.36 o                         
   7  12   3         67.81         66.49         4.27 o                         
   8  12   3        243.37        243.39         9.03 o                         
   9  12   3         39.85         26.48         3.78 o                         
  10  12   3         47.66         45.36         4.90 o                         
  11  12   3          4.01          2.76         3.88 o                         
   0  13   3        149.01        161.86        14.43 o                         
   1  13   3          8.49          6.54         1.86 o                         
   2  13   3         45.91         46.57         2.99 o                         
   3  13   3        110.68        114.01         6.18 o                         
   4  13   3        733.68        731.40        11.47 o                         
   5  13   3        193.66        192.57         7.64 o                         
   6  13   3        286.16        271.95        10.30 o                         
   7  13   3         27.57         15.38         4.56 o                         
   8  13   3         86.97         79.70         6.24 o                         
   9  13   3         13.62          6.70         3.53 o                         
  10  13   3        172.20        184.78         9.89 o                         
  11  13   3          5.11         -2.68         5.42 o                         
   1  14   3          1.28         -1.41         1.84 o                         
   2  14   3        405.50        404.85         8.79 o                         
   3  14   3        323.13        335.08         8.16 o                         
   4  14   3        102.05        105.10         4.01 o                         
   5  14   3          0.00          0.09         2.56 o                         
   6  14   3        237.61        239.37        15.66 o                         
   7  14   3        122.08        123.62         7.36 o                         
   8  14   3        341.08        335.21        11.89 o                         
   9  14   3         45.79         38.28         5.79 o                         
  10  14   3          1.74         -5.23         5.23 o                         
   0  15   3        138.12        130.63         7.34 o                         
   1  15   3         49.29         42.56         3.85 o                         
   2  15   3          6.68          4.86         2.47 o                         
   3  15   3          9.87          3.73         2.15 o                         
   4  15   3        133.65        121.20         5.09 o                         
   5  15   3         83.30         75.36         5.07 o                         
   6  15   3        203.93        199.00         9.46 o                         
   7  15   3          0.03         -3.07         3.29 o                         
   8  15   3          0.51         -3.94         3.94 o                         
   1  16   3          1.25         -0.08         2.39 o                         
   2  16   3         88.52         95.83         5.29 o                         
   3  16   3        100.48         77.36         4.73 o                         
   4  16   3         29.32         28.30         2.96 o                         
   5  16   3          0.89         -2.41         3.56 o                         
   6  16   3         24.33         18.56         4.96 o                         
   7  16   3         51.55         56.54         7.17 o                         
   0  17   3         83.47         80.80         8.43 o                         
   1  17   3         20.07         10.76         3.35 o                         
   2  17   3          6.97         -2.97         2.97 o                         
   3  17   3          0.93         -3.45         3.45 o                         
   4  17   3        150.86        144.12        10.78 o                         
   5  17   3         33.90         23.80         6.27 o                         
   1  18   3          0.17         -4.40         4.40 o                         
   0   0   4        350.50        363.88         6.02 o                         
   1   0   4       9009.23       8616.35        56.58 o                         
   2   0   4        510.89        451.24         5.87 o                         
   3   0   4       5187.52       5258.82        53.92 o                         
   4   0   4      20250.64      20295.90       911.58 o                         
   5   0   4        249.23        292.24         5.38 o                         
   6   0   4       2625.41       2551.65        25.92 o                         
   7   0   4       1522.66       1615.42        19.22 o                         
   8   0   4        500.64        445.84         9.25 o                         
   9   0   4       1802.18       1776.84        23.88 o                         
  10   0   4        107.04        110.91         5.91 o                         
  11   0   4          0.73          1.65         3.06 o                         
  12   0   4          3.70          3.12         2.95 o                         
  13   0   4        162.01        177.91        11.32 o                         
  14   0   4        225.93        233.78        22.59 o                         
  15   0   4        176.80        204.15        15.93 o                         
   1   1   4       3010.31       3170.60        16.06 o                         
   2   1   4       9599.72       9365.79        46.67 o                         
   3   1   4       8000.75       8158.05        43.60 o                         
   4   1   4        200.38        187.46         2.95 o                         
   5   1   4         18.69         24.79         1.28 o                         
   6   1   4       1690.87       1650.58        13.01 o                         
   7   1   4       1404.00       1366.51        12.30 o                         
   8   1   4       1156.17       1188.05        11.65 o                         
   9   1   4        814.61        782.51         8.96 o                         
  10   1   4        256.38        256.35         6.93 o                         
  11   1   4         34.90         26.88         2.77 o                         
  12   1   4        241.25        240.09         9.97 o                         
  13   1   4        170.77        176.12         8.73 o                         
  14   1   4         31.21         35.75         4.90 o                         
  15   1   4         30.91         29.53         4.62 o                         
   0   2   4       5138.40       5083.09        33.30 o                         
   1   2   4       2380.86       2434.51        13.71 o                         
   2   2   4        132.92        135.15         2.37 o                         
   3   2   4        422.39        446.70         4.40 o                         
   4   2   4       4789.85       4776.05        28.04 o                         
   5   2   4         93.82         76.24         2.09 o                         
   6   2   4       2658.53       2653.43        18.83 o                         
   7   2   4         10.32         12.69         1.29 o                         
   8   2   4        586.02        624.86         7.61 o                         
   9   2   4         75.02         74.79         3.03 o                         
  10   2   4          4.50          3.40         1.60 o                         
  11   2   4         62.80         50.44         3.85 o                         
  12   2   4          1.17         -2.29         2.29 o                         
  13   2   4         19.86         17.16         4.28 o                         
  14   2   4         53.04         51.30         6.33 o                         
  15   2   4         21.10         13.60         5.35 o                         
   1   3   4          1.50          1.47         0.59 o                         
   2   3   4       4399.48       4294.08        25.50 o                         
   3   3   4        983.29        897.59         7.84 o                         
   4   3   4       1798.71       1867.35        13.25 o                         
   5   3   4        808.82        808.24         7.62 o                         
   6   3   4       1300.91       1312.24        11.10 o                         
   7   3   4        493.37        479.26         6.06 o                         
   8   3   4        312.79        350.96         5.60 o                         
   9   3   4         19.31         17.23         1.61 o                         
  10   3   4         20.88         17.88         2.17 o                         
  11   3   4         12.15          2.24         1.70 o                         
  12   3   4        303.78        335.57         8.83 o                         
  13   3   4         28.65         29.94         6.68 o                         
  14   3   4        145.12        147.39         9.52 o                         
  15   3   4          2.25         -0.71         2.64 o                         
   0   4   4       3098.34       3010.78        26.65 o                         
   1   4   4        148.98        144.28         2.04 o                         
   2   4   4       2355.57       2479.73        19.50 o                         
   3   4   4       4131.96       4374.54        26.00 o                         
   4   4   4       6348.64       6565.71        52.99 o                         
   5   4   4        339.88        337.19         4.46 o                         
   6   4   4        745.54        682.57         7.16 o                         
   7   4   4        463.38        434.54         5.26 o                         
   8   4   4       1768.72       1774.19        14.65 o                         
   9   4   4        225.77        207.78         4.22 o                         
  10   4   4        195.40        204.62         6.10 o                         
  11   4   4         20.73         18.52         2.55 o                         
  12   4   4         54.21         48.97         4.41 o                         
  13   4   4         41.18         38.11         5.34 o                         
  14   4   4        100.87        103.37         7.30 o                         
  15   4   4         43.11         51.06         7.01 o                         
   1   5   4        356.77        342.17         3.77 o                         
   2   5   4       6482.70       6349.04        34.69 o                         
   3   5   4       2521.58       2731.23        17.80 o                         
   4   5   4        193.19        184.65         3.12 o                         
   5   5   4          3.31          9.95         1.14 o                         
   6   5   4       1312.11       1293.02        12.17 o                         
   7   5   4        296.56        272.89         5.20 o                         
   8   5   4        950.16        923.20        11.01 o                         
   9   5   4         11.95          8.98         2.11 o                         
  10   5   4         75.36         63.61         4.46 o                         
  11   5   4          8.99         13.55         2.56 o                         
  12   5   4        318.35        315.56         8.74 o                         
  13   5   4         30.97         26.62         4.94 o                         
  14   5   4         78.94         76.54         6.60 o                         
  15   5   4          0.52       1163.94      1235.42 o                         
   0   6   4       4803.24       4820.02        41.04 o                         
   1   6   4         46.22         33.85         1.35 o                         
   2   6   4        459.53        490.01         5.27 o                         
   3   6   4        880.49        801.89         6.83 o                         
   4   6   4       2031.66       2096.87        16.36 o                         
   5   6   4        603.97        626.59         7.37 o                         
   6   6   4        877.30        905.69        11.83 o                         
   7   6   4        360.57        352.77         6.33 o                         
   8   6   4        488.28        521.08         8.38 o                         
   9   6   4         14.21         14.49         3.18 o                         
  10   6   4         89.50         93.54         7.36 o                         
  11   6   4          0.43         -1.15         2.02 o                         
  12   6   4         42.05         30.25         4.27 o                         
  13   6   4         62.01         49.05         5.47 o                         
  14   6   4         33.98         35.27         5.19 o                         
   1   7   4        116.54        125.44         2.46 o                         
   2   7   4       1394.85       1348.60        11.14 o                         
   3   7   4        189.47        163.39         3.26 o                         
   4   7   4        382.60        382.20         5.32 o                         
   5   7   4         80.84         67.10         2.53 o                         
   6   7   4        884.18        922.20        10.86 o                         
   7   7   4        117.75        110.40         4.31 o                         
   8   7   4        286.00        317.79         7.38 o                         
   9   7   4          2.15          2.27         2.16 o                         
  10   7   4         67.66         64.31         4.47 o                         
  11   7   4          5.44          3.47         2.37 o                         
  12   7   4        234.58        230.61        10.02 o                         
  13   7   4         23.13         17.91         3.59 o                         
  14   7   4         65.32         74.78         6.86 o                         
   0   8   4       1051.43       1009.65        15.24 o                         
   1   8   4          1.19          0.62         0.94 o                         
   2   8   4        904.94        907.26         9.16 o                         
   3   8   4       1317.72       1376.51        12.43 o                         
   4   8   4       2431.19       2472.81        19.70 o                         
   5   8   4        287.98        260.28         5.00 o                         
   6   8   4        654.45        634.62         8.71 o                         
   7   8   4        135.17        120.39         4.36 o                         
   8   8   4        705.04        770.65        15.26 o                         
   9   8   4         67.86         68.58         4.31 o                         
  10   8   4         97.78        100.49         6.14 o                         
  11   8   4         55.38         46.59         3.90 o                         
  12   8   4         12.96          4.60         3.95 o                         
  13   8   4          7.80         -2.23         3.32 o                         
   1   9   4         65.06         47.84         2.09 o                         
   2   9   4       2286.70       2273.16        22.58 o                         
   3   9   4       1140.06       1182.07        11.82 o                         
   4   9   4        294.91        287.04         5.23 o                         
   5   9   4          7.14          6.49         1.40 o                         
   6   9   4        533.53        551.09         8.45 o                         
   7   9   4        342.94        348.54        11.50 o                         
   8   9   4        670.96        676.00        11.41 o                         
   9   9   4         18.20          8.75         2.78 o                         
  10   9   4          0.91         -1.70         2.33 o                         
  11   9   4          0.35         -2.38         2.38 o                         
  12   9   4        142.88        118.19        12.02 o                         
  13   9   4         29.52         20.46         4.72 o                         
   0  10   4        795.80        814.97        13.67 o                         
   1  10   4        452.18        427.52         6.27 o                         
   2  10   4         10.52         12.37         1.43 o                         
   3  10   4        271.37        283.88         5.28 o                         
   4  10   4       1645.85       1710.81        18.04 o                         
   5  10   4        289.63        296.17         6.40 o                         
   6  10   4        899.41        925.23        13.40 o                         
   7  10   4        113.62        111.97         5.26 o                         
   8  10   4         97.13         96.71         4.71 o                         
   9  10   4         59.85         45.50         3.71 o                         
  10  10   4         27.88         13.08         3.97 o                         
  11  10   4          9.76          5.85         2.78 o                         
  12  10   4          1.61         -1.99         3.88 o                         
   1  11   4        235.26        224.16         4.92 o                         
   2  11   4        503.20        522.27         8.38 o                         
   3  11   4        408.72        417.15         7.77 o                         
   4  11   4          9.58         10.25         1.87 o                         
   5  11   4         19.97         20.92         3.73 o                         
   6  11   4        318.42        324.67         8.22 o                         
   7  11   4        250.07        248.76         7.78 o                         
   8  11   4        244.68        235.14         9.44 o                         
   9  11   4        340.15        321.29         9.05 o                         
  10  11   4        104.11         79.19         7.24 o                         
  11  11   4          1.35         -4.46         4.46 o                         
  12  11   4        107.81        113.42         8.86 o                         
   0  12   4         85.47         91.62         7.68 o                         
   1  12   4        208.89        214.79         5.22 o                         
   2  12   4          3.90          3.87         1.68 o                         
   3  12   4        312.77        310.30         6.63 o                         
   4  12   4       1221.53       1245.83        13.74 o                         
   5  12   4         93.21         90.29         5.15 o                         
   6  12   4        430.84        444.37        14.89 o                         
   7  12   4        134.36        126.40         6.32 o                         
   8  12   4         33.02         24.04         3.40 o                         
   9  12   4         91.37         80.03         5.49 o                         
  10  12   4         42.97         42.66         5.41 o                         
  11  12   4         11.26         10.53         4.26 o                         
   1  13   4          0.26         -1.47         1.47 o                         
   2  13   4        697.19        754.18        13.82 o                         
   3  13   4        346.18        358.45         7.51 o                         
   4  13   4        134.43        139.80         4.29 o                         
   5  13   4         21.00         10.47         2.81 o                         
   6  13   4        130.25        118.48         6.03 o                         
   7  13   4        202.61        206.34         7.90 o                         
   8  13   4        266.34        279.00        13.69 o                         
   9  13   4          7.74         -3.26         3.26 o                         
  10  13   4          0.30         -3.83         3.83 o                         
   0  14   4        284.32        312.10        11.33 o                         
   1  14   4         97.57         86.15         4.49 o                         
   2  14   4        156.91        145.19         5.71 o                         
   3  14   4         42.86         34.10         3.34 o                         
   4  14   4        375.20        382.47         8.93 o                         
   5  14   4         37.30         39.70         4.26 o                         
   6  14   4        274.03        285.49         9.19 o                         
   7  14   4          0.05         -5.21         5.21 o                         
   8  14   4        142.32        130.47         7.83 o                         
   9  14   4         16.27          3.20         4.28 o                         
   1  15   4         24.53         21.74         3.55 o                         
   2  15   4        117.31        123.15         5.94 o                         
   3  15   4          5.60          8.41         2.51 o                         
   4  15   4         74.95         72.31         4.07 o                         
   5  15   4         13.04          6.97         3.39 o                         
   6  15   4         81.81         74.18         6.64 o                         
   7  15   4         39.39         29.59         5.44 o                         
   8  15   4         30.63         21.96         5.29 o                         
   0  16   4         91.13         78.13        12.41 o                         
   1  16   4         14.31         11.90         3.75 o                         
   2  16   4         22.82         20.06         2.97 o                         
   3  16   4          7.76          3.60         2.44 o                         
   4  16   4        130.61        123.00         5.68 o                         
   5  16   4          6.24          1.64         3.25 o                         
   6  16   4         44.94         39.75         5.45 o                         
   1  17   4          3.09         -3.14         3.14 o                         
   2  17   4        169.98        173.53         8.63 o                         
   3  17   4         65.47         58.84         5.07 o                         
   4  17   4         12.20          2.65         4.74 o                         
   1   0   5        166.56        180.49         3.22 o                         
   2   0   5        724.60        732.19         7.62 o                         
   3   0   5      10034.73       9539.17        74.05 o                         
   4   0   5       2098.69       2223.89        20.96 o                         
   5   0   5         77.82         72.03         3.02 o                         
   6   0   5        111.30        111.10         3.97 o                         
   7   0   5       5562.09       5587.80        47.96 o                         
   8   0   5       2641.66       2663.75        40.57 o                         
   9   0   5        255.65        250.37         6.67 o                         
  10   0   5         27.50         30.78         4.47 o                         
  11   0   5        105.85        123.83         7.40 o                         
  12   0   5          3.09          0.51         2.47 o                         
  13   0   5        248.18        259.18        13.32 o                         
  14   0   5        125.18        110.65        10.11 o                         
  15   0   5         49.75         44.51         9.13 o                         
   0   1   5         58.60         60.64         1.86 o                         
   1   1   5       1645.67       1449.09         8.80 o                         
   2   1   5       3411.99       3769.13        19.30 o                         
   3   1   5         90.50        111.22         1.97 o                         
   4   1   5        362.62        316.12         3.87 o                         
   5   1   5       4085.79       4109.89        25.14 o                         
   6   1   5        421.46        463.96         5.43 o                         
   7   1   5        288.17        276.44         4.57 o                         
   8   1   5       1845.70       1861.69        15.22 o                         
   9   1   5       1417.69       1494.33        13.44 o                         
  10   1   5        704.20        708.96        12.71 o                         
  11   1   5        153.68        146.05         5.76 o                         
  12   1   5         61.68         48.12         3.93 o                         
  13   1   5         43.81         55.69         5.10 o                         
  14   1   5        193.09        190.79         9.42 o                         
  15   1   5        269.20        289.97        13.47 o                         
   1   2   5        129.58         90.53         1.46 o                         
   2   2   5        717.18        717.50         6.35 o                         
   3   2   5       1008.32        985.30         8.35 o                         
   4   2   5       1238.76       1223.31         9.42 o                         
   5   2   5         10.30         22.42         1.28 o                         
   6   2   5         24.18         30.49         1.55 o                         
   7   2   5       1828.73       1835.68        14.01 o                         
   8   2   5        545.51        524.44         7.26 o                         
   9   2   5        310.41        306.64         5.77 o                         
  10   2   5         20.73         17.93         2.27 o                         
  11   2   5        333.85        335.23         8.29 o                         
  12   2   5          5.55          4.26         2.52 o                         
  13   2   5        277.95        313.52        10.41 o                         
  14   2   5         24.53         25.29         4.19 o                         
  15   2   5          6.24         -4.11         4.15 o                         
   0   3   5         64.35         69.00         2.25 o                         
   1   3   5       2693.31       2682.25        15.96 o                         
   2   3   5         52.61         60.94         1.78 o                         
   3   3   5         51.37         41.14         1.68 o                         
   4   3   5        237.40        295.82         4.56 o                         
   5   3   5        630.10        543.93         5.74 o                         
   6   3   5        119.87        123.40         2.71 o                         
   7   3   5        467.87        448.38         6.32 o                         
   8   3   5         85.99         79.89         2.85 o                         
   9   3   5       1293.70       1330.45        14.18 o                         
  10   3   5        498.29        515.33         9.67 o                         
  11   3   5        419.14        446.64        11.55 o                         
  12   3   5         14.44          6.95         2.59 o                         
  13   3   5        119.90        124.10         6.62 o                         
  14   3   5        102.55         91.56         7.09 o                         
  15   3   5        117.31       5121.80      1848.81 o                         
   1   4   5       1847.08       1826.55        11.74 o                         
   2   4   5         20.95         17.19         1.10 o                         
   3   4   5       4859.89       4760.62        28.99 o                         
   4   4   5         95.68        100.63         2.49 o                         
   5   4   5          1.95          4.75         0.79 o                         
   6   4   5         12.20         12.97         1.24 o                         
   7   4   5        999.60        996.94         9.76 o                         
   8   4   5        575.13        580.67         6.96 o                         
   9   4   5        448.39        436.98         7.87 o                         
  10   4   5        135.21        143.96         5.01 o                         
  11   4   5        734.23        782.47        24.66 o                         
  12   4   5         10.97         10.43         3.33 o                         
  13   4   5        324.67        351.59         9.71 o                         
  14   4   5          7.08          2.64         2.48 o                         
   0   5   5        208.86        210.70         4.77 o                         
   1   5   5       2392.51       2236.52        13.93 o                         
   2   5   5          1.07          1.77         0.49 o                         
   3   5   5        789.00        792.19         7.60 o                         
   4   5   5         12.19         19.43         1.02 o                         
   5   5   5        988.55       1026.43         8.98 o                         
   6   5   5         20.51         26.93         1.66 o                         
   7   5   5        507.73        530.07         7.32 o                         
   8   5   5        214.51        205.25         5.58 o                         
   9   5   5       1362.35       1351.12        22.71 o                         
  10   5   5        559.79        549.51        11.12 o                         
  11   5   5        411.37        417.11        10.31 o                         
  12   5   5         28.53         21.83         3.13 o                         
  13   5   5        128.63        143.50         8.35 o                         
  14   5   5         47.28         45.82         5.62 o                         
   1   6   5       1318.57       1329.16         9.62 o                         
   2   6   5        171.60        174.29         2.85 o                         
   3   6   5        768.13        675.71         5.80 o                         
   4   6   5        175.24        167.88         2.90 o                         
   5   6   5         17.51         21.21         1.33 o                         
   6   6   5         70.95         67.55         2.64 o                         
   7   6   5        664.87        642.93         8.67 o                         
   8   6   5        281.28        294.33         7.52 o                         
   9   6   5        281.80        280.03         7.81 o                         
  10   6   5         10.34         17.40         2.99 o                         
  11   6   5        460.82        470.01        10.91 o                         
  12   6   5         16.96         16.98         3.83 o                         
  13   6   5        225.35        241.33        11.17 o                         
  14   6   5         10.44         15.79         4.46 o                         
   0   7   5        266.98        276.23         6.02 o                         
   1   7   5        622.63        643.48         6.77 o                         
   2   7   5         76.02         78.56         2.22 o                         
   3   7   5        310.23        283.86         3.87 o                         
   4   7   5         69.39         76.35         2.70 o                         
   5   7   5        541.05        501.93         6.76 o                         
   6   7   5         47.27         48.86         2.62 o                         
   7   7   5        318.46        338.90         6.78 o                         
   8   7   5         46.85         53.53         3.71 o                         
   9   7   5        515.41        547.25        12.40 o                         
  10   7   5        406.27        409.05         9.88 o                         
  11   7   5        324.96        338.43        13.17 o                         
  12   7   5          0.43          1.64         2.56 o                         
  13   7   5         64.90         56.07         5.61 o                         
   1   8   5        875.12        860.44         9.29 o                         
   2   8   5         15.20         12.10         1.21 o                         
   3   8   5       1882.64       1906.49        15.00 o                         
   4   8   5        170.41        169.03         3.52 o                         
   5   8   5         13.74         12.73         1.42 o                         
   6   8   5         58.63         55.54         2.80 o                         
   7   8   5        408.75        440.26         8.54 o                         
   8   8   5        205.14        221.67         6.63 o                         
   9   8   5        163.74        163.41         8.62 o                         
  10   8   5         72.95         66.56         4.41 o                         
  11   8   5        353.11        354.20        10.93 o                         
  12   8   5          5.59          4.86         2.83 o                         
  13   8   5        168.00        203.44        13.36 o                         
   0   9   5         51.63         50.43         4.26 o                         
   1   9   5       1067.62       1065.06        12.38 o                         
   2   9   5         17.52         23.70         1.60 o                         
   3   9   5        201.93        207.37         4.26 o                         
   4   9   5         14.35         12.16         1.32 o                         
   5   9   5        953.74        929.37        13.26 o                         
   6   9   5        151.36        157.58         5.78 o                         
   7   9   5        114.44        120.50         4.97 o                         
   8   9   5        211.27        203.29         6.61 o                         
   9   9   5        691.84        687.31        11.47 o                         
  10   9   5        103.96         90.49         5.67 o                         
  11   9   5        134.73        149.11         7.41 o                         
  12   9   5          2.85         -1.55         3.20 o                         
   1  10   5        167.94        188.00         4.44 o                         
   2  10   5         99.50         96.06         3.00 o                         
   3  10   5        758.95        737.96         9.74 o                         
   4  10   5         10.85         10.25         1.57 o                         
   5  10   5          0.04          1.92         1.93 o                         
   6  10   5         11.62         10.96         2.02 o                         
   7  10   5        951.92        924.66        16.71 o                         
   8  10   5        189.97        182.08         5.94 o                         
   9  10   5         33.17         36.34         3.47 o                         
  10  10   5         17.15          9.79         3.16 o                         
  11  10   5         83.88         69.63         5.80 o                         
  12  10   5          8.04          9.00         5.91 o                         
   0  11   5         79.54         78.73         5.26 o                         
   1  11   5         89.44         92.80         4.16 o                         
   2  11   5       1371.91       1419.43        17.55 o                         
   3  11   5          8.47          9.40         1.79 o                         
   4  11   5         91.00         92.64         3.56 o                         
   5  11   5        999.59       1033.37        17.71 o                         
   6  11   5         80.42         73.01         5.00 o                         
   7  11   5         14.17         14.32         2.99 o                         
   8  11   5        373.90        344.06         9.28 o                         
   9  11   5        120.78        119.55         6.89 o                         
  10  11   5        227.88        220.06        10.88 o                         
  11  11   5         45.69         40.38         6.61 o                         
   1  12   5          9.91         11.10         2.16 o                         
   2  12   5        102.40        100.37         5.25 o                         
   3  12   5        642.00        696.16        10.44 o                         
   4  12   5         24.44         20.79         2.25 o                         
   5  12   5          0.81         -1.15         2.02 o                         
   6  12   5          9.21          6.01         2.79 o                         
   7  12   5        472.76        485.86        12.19 o                         
   8  12   5        186.74        176.17         9.53 o                         
   9  12   5         25.62         20.46         4.68 o                         
  10  12   5          5.97         -1.89         3.87 o                         
   0  13   5         56.66         51.41         6.49 o                         
   1  13   5        434.25        461.25         9.45 o                         
   2  13   5          5.32          1.96         1.86 o                         
   3  13   5         25.18         20.93         2.40 o                         
   4  13   5          5.87          6.31         1.64 o                         
   5  13   5        374.40        399.35        10.87 o                         
   6  13   5         40.24         35.67         3.94 o                         
   7  13   5         13.31         13.04         3.43 o                         
   8  13   5         93.84         84.82         7.91 o                         
   9  13   5        230.76        232.03        18.03 o                         
  10  13   5         39.49         44.30        11.29 o                         
   1  14   5        230.75        233.69         6.97 o                         
   2  14   5          4.49          3.60         2.56 o                         
   3  14   5        255.85        262.42         6.69 o                         
   4  14   5         64.01         56.32         3.60 o                         
   5  14   5          2.33         -1.65         2.58 o                         
   6  14   5          1.56          5.81         3.32 o                         
   7  14   5        227.94        240.68        11.81 o                         
   8  14   5          4.89          2.58         4.39 o                         
   0  15   5         49.49         49.48         6.43 o                         
   1  15   5        231.11        258.49         9.53 o                         
   2  15   5          3.19         -2.91         3.47 o                         
   3  15   5          3.44          3.83         3.04 o                         
   4  15   5          7.57          2.95         2.58 o                         
   5  15   5         46.37         46.50         4.18 o                         
   6  15   5          1.95         -3.54         3.54 o                         
   7  15   5         10.66          6.86         4.63 o                         
   1  16   5         63.95         64.35         5.17 o                         
   2  16   5         12.70          9.50         3.26 o                         
   3  16   5         84.85         98.20         6.46 o                         
   4  16   5          3.23         -2.65         3.52 o                         
   5  16   5          0.02         -3.83         3.83 o                         
   0  17   5         34.15         23.30         6.93 o                         
   1  17   5        101.05        110.86         7.78 o                         
   2  17   5          0.77         -4.11         4.11 o                         
   0   0   6        325.99        294.68         6.69 o                         
   1   0   6       1457.02       1334.18        12.20 o                         
   2   0   6         18.82         14.97         1.31 o                         
   3   0   6       2153.81       2110.36        21.18 o                         
   4   0   6        706.30        604.68         8.40 o                         
   5   0   6       5357.19       5286.70        69.20 o                         
   6   0   6       2119.49       2180.78        22.11 o                         
   7   0   6         52.92         40.51         2.76 o                         
   8   0   6        351.59        337.39         7.87 o                         
   9   0   6         59.43         91.75         6.19 o                         
  10   0   6        206.80        197.25         8.99 o                         
  11   0   6         39.61         39.29         4.07 o                         
  12   0   6          4.26          2.97         3.49 o                         
  13   0   6         23.34         31.04         6.84 o                         
  14   0   6        101.15        105.29        10.15 o                         
   1   1   6       1005.51        997.02         6.98 o                         
   2   1   6         47.14         31.27         1.16 o                         
   3   1   6        756.39        718.19         6.08 o                         
   4   1   6       1475.97       1537.40        11.31 o                         
   5   1   6        323.51        340.58         4.42 o                         
   6   1   6       1283.35       1261.83        10.50 o                         
   7   1   6       1684.94       1672.39        13.68 o                         
   8   1   6        233.30        253.29         4.81 o                         
   9   1   6        469.35        470.75         8.89 o                         
  10   1   6        108.06        105.86         5.28 o                         
  11   1   6         35.27         39.84         3.42 o                         
  12   1   6        120.02        127.94         5.14 o                         
  13   1   6        133.34        122.21         6.15 o                         
  14   1   6         16.28          3.28         5.03 o                         
   0   2   6       1263.88       1211.62        11.78 o                         
   1   2   6       1323.19       1387.53         9.02 o                         
   2   2   6          3.67          1.07         0.70 o                         
   3   2   6        150.72        170.17         3.28 o                         
   4   2   6         16.46         13.73         1.26 o                         
   5   2   6       1983.97       1913.34        13.82 o                         
   6   2   6        266.60        220.54         3.94 o                         
   7   2   6        239.44        243.77         4.17 o                         
   8   2   6         27.80         26.11         1.82 o                         
   9   2   6        145.21        164.23         5.25 o                         
  10   2   6        378.06        394.65         8.89 o                         
  11   2   6        207.43        229.31         6.35 o                         
  12   2   6         16.97         11.43         2.79 o                         
  13   2   6         58.57         59.67         5.51 o                         
  14   2   6        118.00        109.84         7.72 o                         
   1   3   6       2145.52       2195.14        14.53 o                         
   2   3   6       1029.87       1006.96         8.61 o                         
   3   3   6       1325.92       1264.28        10.61 o                         
   4   3   6         16.93          6.26         0.97 o                         
   5   3   6         17.47         20.50         1.57 o                         
   6   3   6          1.16          1.30         0.83 o                         
   7   3   6        225.41        229.41         4.16 o                         
   8   3   6        261.90        287.31         5.36 o                         
   9   3   6        150.94        161.74         5.03 o                         
  10   3   6         49.87         46.27         3.58 o                         
  11   3   6        377.18        396.49         9.11 o                         
  12   3   6        387.58        424.42        10.55 o                         
  13   3   6        257.72        289.11        12.72 o                         
  14   3   6          0.32         -3.02         3.02 o                         
   0   4   6       6064.80       6100.23        47.51 o                         
   1   4   6       5298.51       5299.76        29.26 o                         
   2   4   6         54.92         68.21         2.10 o                         
   3   4   6        404.34        390.44         4.95 o                         
   4   4   6          3.35          1.85         0.87 o                         
   5   4   6        529.77        539.19         6.78 o                         
   6   4   6         97.59         95.66         2.91 o                         
   7   4   6          5.25          6.24         1.08 o                         
   8   4   6          8.43          4.45         1.40 o                         
   9   4   6        474.40        493.18         9.50 o                         
  10   4   6       1114.51       1138.34        22.85 o                         
  11   4   6        251.81        262.01         9.37 o                         
  12   4   6          0.02         -0.70         2.17 o                         
  13   4   6         20.89         21.73         4.01 o                         
  14   4   6         98.29        102.47         9.44 o                         
   1   5   6       1789.07       1745.80        12.24 o                         
   2   5   6        950.96        952.98         8.17 o                         
   3   5   6        643.55        645.43         6.58 o                         
   4   5   6        281.01        286.75         4.99 o                         
   5   5   6         86.79        100.36         3.34 o                         
   6   5   6        142.90        124.33         2.70 o                         
   7   5   6        239.79        231.96         4.28 o                         
   8   5   6        332.76        350.16         6.05 o                         
   9   5   6        331.80        326.67         8.85 o                         
  10   5   6        110.49         98.60         5.61 o                         
  11   5   6        346.26        367.18        10.67 o                         
  12   5   6        280.38        313.69         9.36 o                         
  13   5   6        281.79        303.79        10.96 o                         
  14   5   6          0.10          4.77         4.48 o                         
   0   6   6       1866.71       1905.28        19.64 o                         
   1   6   6       1023.32       1017.94         9.46 o                         
   2   6   6        162.92        164.53         3.31 o                         
   3   6   6        679.32        681.51         7.26 o                         
   4   6   6         11.08          9.12         1.24 o                         
   5   6   6        491.94        522.73         6.96 o                         
   6   6   6         37.01         51.24         1.85 o                         
   7   6   6         69.26         72.90         3.23 o                         
   8   6   6          0.98          1.89         1.61 o                         
   9   6   6        302.83        331.36         9.31 o                         
  10   6   6        532.88        547.55        12.00 o                         
  11   6   6        506.80        498.18        12.09 o                         
  12   6   6          5.29         12.59         3.85 o                         
  13   6   6         14.04          5.18         4.85 o                         
   1   7   6       1307.24       1348.74        12.05 o                         
   2   7   6        495.53        485.77         5.21 o                         
   3   7   6        732.26        703.60         6.75 o                         
   4   7   6         10.22          6.68         1.26 o                         
   5   7   6         35.83         40.75         1.81 o                         
   6   7   6         25.80         20.41         1.88 o                         
   7   7   6         53.16         67.75         3.18 o                         
   8   7   6        237.78        251.25         7.41 o                         
   9   7   6        212.92        201.68        11.56 o                         
  10   7   6         55.20         44.00         5.03 o                         
  11   7   6        244.88        262.53        10.14 o                         
  12   7   6        136.19        136.37         8.56 o                         
  13   7   6        146.47        147.31         8.70 o                         
   0   8   6       2085.33       2102.48        23.68 o                         
   1   8   6       1709.58       1754.82        14.81 o                         
   2   8   6          0.46          0.24         0.96 o                         
   3   8   6        106.61        115.11         3.02 o                         
   4   8   6          1.24         -0.88         0.88 o                         
   5   8   6        398.70        424.92         6.05 o                         
   6   8   6          3.23          1.89         1.02 o                         
   7   8   6          5.86          3.85         1.56 o                         
   8   8   6          3.41          2.10         2.42 o                         
   9   8   6        263.73        293.27        11.44 o                         
  10   8   6        590.22        624.23        17.09 o                         
  11   8   6         68.48         89.28         8.58 o                         
  12   8   6          3.53          6.29         3.24 o                         
   1   9   6        283.02        291.88         4.89 o                         
   2   9   6        580.78        595.58         8.83 o                         
   3   9   6        617.48        661.50         8.05 o                         
   4   9   6        178.20        182.37         4.57 o                         
   5   9   6          5.32          3.21         1.61 o                         
   6   9   6        116.54        101.02         3.83 o                         
   7   9   6        236.24        236.42        11.48 o                         
   8   9   6        180.88        173.72         6.40 o                         
   9   9   6         72.87         61.17         4.26 o                         
  10   9   6         30.28         23.77         3.66 o                         
  11   9   6        181.81        201.41         8.09 o                         
  12   9   6        143.56        141.15         9.51 o                         
   0  10   6        227.12        232.41         8.03 o                         
   1  10   6        124.79        124.02         4.41 o                         
   2  10   6        208.86        220.93         5.90 o                         
   3  10   6        253.87        251.50         7.23 o                         
   4  10   6         66.05         62.44         3.03 o                         
   5  10   6        935.06        960.32        14.66 o                         
   6  10   6        140.84        134.78         8.43 o                         
   7  10   6          0.65         -0.12         1.91 o                         
   8  10   6         24.21         12.05         3.94 o                         
   9  10   6         76.96         81.91         6.24 o                         
  10  10   6        105.13         89.60         5.91 o                         
  11  10   6         74.38         77.68         6.85 o                         
   1  11   6        134.82        140.81         5.40 o                         
   2  11   6          1.80          1.46         1.57 o                         
   3  11   6        195.83        214.28         6.26 o                         
   4  11   6        268.50        275.26         5.71 o                         
   5  11   6          2.99          2.43         2.21 o                         
   6  11   6         87.78         76.89         5.82 o                         
   7  11   6        298.81        322.63         9.13 o                         
   8  11   6         84.45         77.82         5.28 o                         
   9  11   6        200.52        196.16        12.41 o                         
  10  11   6         49.37         43.98         5.53 o                         
  11  11   6          2.68          5.22         4.30 o                         
   0  12   6          3.64          2.07         2.95 o                         
   1  12   6        143.22        137.20         4.98 o                         
   2  12   6         26.60         28.70         2.87 o                         
   3  12   6         72.13         75.50         3.92 o                         
   4  12   6         66.32         72.83         3.31 o                         
   5  12   6        504.21        543.26        11.85 o                         
   6  12   6        122.31        127.22         6.21 o                         
   7  12   6         14.59         15.82         3.13 o                         
   8  12   6         29.63         30.18         4.09 o                         
   9  12   6         34.48         37.96         5.11 o                         
  10  12   6         23.36         16.30         4.95 o                         
   1  13   6         51.30         49.26         3.72 o                         
   2  13   6        166.50        166.94         5.85 o                         
   3  13   6        240.86        244.64         7.84 o                         
   4  13   6         82.06         78.70         3.57 o                         
   5  13   6          4.30          3.85         2.61 o                         
   6  13   6         79.43         73.09         4.97 o                         
   7  13   6        133.91        143.90         7.19 o                         
   8  13   6         66.88         61.95         7.27 o                         
   9  13   6         31.51         32.92         6.05 o                         
   0  14   6        381.01        395.57        15.66 o                         
   1  14   6        344.43        367.43         9.66 o                         
   2  14   6          0.10         -2.06         2.06 o                         
   3  14   6          0.44         -2.24         2.24 o                         
   4  14   6         43.79         34.71         4.31 o                         
   5  14   6        111.09        112.28         5.64 o                         
   6  14   6         21.31         12.71         3.89 o                         
   7  14   6          1.73          1.61         3.63 o                         
   8  14   6          6.95          1.50         4.09 o                         
   1  15   6        122.81        126.49         8.15 o                         
   2  15   6         82.65         81.03         5.21 o                         
   3  15   6         62.06         65.92         5.46 o                         
   4  15   6          0.60         -2.89         2.89 o                         
   5  15   6          8.56         -2.28         3.98 o                         
   6  15   6          8.29          3.59         3.74 o                         
   0  16   6         33.12         32.37         6.52 o                         
   1  16   6        113.34        109.00         6.46 o                         
   2  16   6          0.77         -2.78         3.01 o                         
   3  16   6         14.07          6.59         3.87 o                         
   4  16   6          0.55         -3.96         3.96 o                         
   1   0   7         43.59         52.21         2.49 o                         
   2   0   7        608.14        600.14         7.50 o                         
   3   0   7        104.88         88.70         3.39 o                         
   4   0   7       1406.72       1486.94        16.05 o                         
   5   0   7         49.73         53.88         3.14 o                         
   6   0   7       3858.14       3908.89        35.64 o                         
   7   0   7         12.00         24.76         2.43 o                         
   8   0   7        841.17        914.31        16.92 o                         
   9   0   7          6.92          7.23         2.48 o                         
  10   0   7          0.06         -1.89         2.38 o                         
  11   0   7          3.51          3.32         2.85 o                         
  12   0   7        181.96        207.14        15.09 o                         
  13   0   7          0.35         -2.88         2.88 o                         
  14   0   7         86.34         83.14        10.39 o                         
   0   1   7        144.51        130.35         3.31 o                         
   1   1   7          4.82          6.91         0.77 o                         
   2   1   7         93.54        105.45         1.99 o                         
   3   1   7        285.24        298.97         4.20 o                         
   4   1   7       3308.42       3397.44        22.64 o                         
   5   1   7          1.06          2.28         0.85 o                         
   6   1   7       2957.08       2965.16        20.20 o                         
   7   1   7          8.96          8.84         1.28 o                         
   8   1   7         86.75         98.15         3.55 o                         
   9   1   7          3.22          0.90         1.58 o                         
  10   1   7        231.26        248.97         5.94 o                         
  11   1   7         28.54         18.50         2.50 o                         
  12   1   7          0.12         -2.11         2.11 o                         
  13   1   7          0.19         -2.62         2.62 o                         
  14   1   7        159.42        157.37         9.96 o                         
   1   2   7        571.70        504.34         4.76 o                         
   2   2   7       2134.54       2125.74        14.19 o                         
   3   2   7         12.11          6.73         1.06 o                         
   4   2   7        916.21        916.89         9.15 o                         
   5   2   7         37.10         33.33         2.00 o                         
   6   2   7         83.91         85.65         2.84 o                         
   7   2   7        202.24        192.15         4.09 o                         
   8   2   7        295.95        349.42         6.75 o                         
   9   2   7         10.28          5.69         2.39 o                         
  10   2   7          6.31          3.43         1.79 o                         
  11   2   7         24.31         19.21         2.62 o                         
  12   2   7        394.96        393.90        16.81 o                         
  13   2   7         10.96          0.35         2.64 o                         
  14   2   7         62.27         66.41         8.92 o                         
   0   3   7       5443.97       5737.53        42.92 o                         
   1   3   7          3.09          3.45         0.85 o                         
   2   3   7        526.63        523.57         5.81 o                         
   3   3   7        319.06        289.38         4.34 o                         
   4   3   7        288.04        269.91         4.53 o                         
   5   3   7        123.20        119.46         3.41 o                         
   6   3   7        208.16        209.83         4.52 o                         
   7   3   7          0.65          0.25         0.93 o                         
   8   3   7         51.56         55.79         2.86 o                         
   9   3   7          6.44          4.16         1.87 o                         
  10   3   7       1030.64       1123.49        15.72 o                         
  11   3   7          2.14          0.08         1.99 o                         
  12   3   7          0.12          1.21         2.21 o                         
  13   3   7          1.03         -1.36         2.62 o                         
   1   4   7         16.49         16.53         1.24 o                         
   2   4   7       3018.23       3131.48        19.96 o                         
   3   4   7          0.07          0.23         0.86 o                         
   4   4   7        164.18        160.62         3.54 o                         
   5   4   7          8.19          7.85         1.48 o                         
   6   4   7        304.36        308.21         5.55 o                         
   7   4   7          0.56         -1.41         1.41 o                         
   8   4   7        386.98        413.12         7.14 o                         
   9   4   7          1.97          0.42         1.72 o                         
  10   4   7         23.32         24.26         3.08 o                         
  11   4   7          9.37          0.51         2.29 o                         
  12   4   7        890.25        960.20        29.79 o                         
  13   4   7          1.01         -1.35         3.06 o                         
   0   5   7       7224.52       7160.18        56.05 o                         
   1   5   7         48.70         41.63         2.06 o                         
   2   5   7        448.95        473.18         6.07 o                         
   3   5   7         22.30         13.94         1.32 o                         
   4   5   7        245.41        263.93         4.53 o                         
   5   5   7         11.53         12.01         1.51 o                         
   6   5   7        242.08        230.34         5.68 o                         
   7   5   7         13.27          9.64         1.79 o                         
   8   5   7        206.45        206.93         5.66 o                         
   9   5   7          0.72         -1.55         1.55 o                         
  10   5   7       1359.65       1451.15        22.32 o                         
  11   5   7         29.80         29.28         3.84 o                         
  12   5   7         15.02         14.75         3.79 o                         
  13   5   7          0.71         -3.30         3.30 o                         
   1   6   7        552.80        568.67         7.00 o                         
   2   6   7       1879.79       1861.63        14.41 o                         
   3   6   7          0.15         -0.88         0.88 o                         
   4   6   7        218.00        228.14         4.22 o                         
   5   6   7          3.84         -1.25         1.25 o                         
   6   6   7         72.33         72.05         3.92 o                         
   7   6   7          2.12         -1.22         1.57 o                         
   8   6   7        378.32        423.90        12.99 o                         
   9   6   7          0.24          2.76         1.80 o                         
  10   6   7          0.15          1.19         2.12 o                         
  11   6   7         23.43         30.34         5.21 o                         
  12   6   7        298.67        318.78        11.22 o                         
  13   6   7          0.20         -3.84         4.63 o                         
   0   7   7       3236.13       3318.40        31.45 o                         
   1   7   7          0.32          0.22         0.89 o                         
   2   7   7        375.08        366.95         5.43 o                         
   3   7   7          4.52          3.66         1.19 o                         
   4   7   7         44.42         40.91         2.37 o                         
   5   7   7         35.82         30.66         2.52 o                         
   6   7   7         10.79         13.20         1.97 o                         
   7   7   7          4.12         13.69         3.52 o                         
   8   7   7        118.83        106.44        11.08 o                         
   9   7   7          1.82          1.16         1.71 o                         
  10   7   7        826.96        891.15        20.11 o                         
  11   7   7          5.96          3.90         3.92 o                         
  12   7   7         10.79         16.89         5.74 o                         
   1   8   7          0.67          1.12         1.04 o                         
   2   8   7       1616.54       1687.75        14.37 o                         
   3   8   7         53.57         53.82         2.95 o                         
   4   8   7        121.06        127.01         8.09 o                         
   5   8   7          1.45         -1.02         1.53 o                         
   6   8   7        123.98        132.08         6.98 o                         
   7   8   7          0.39         -2.41         2.41 o                         
   8   8   7        182.38        205.34        10.62 o                         
   9   8   7         19.13         15.53         2.56 o                         
  10   8   7          3.67          5.06         2.68 o                         
  11   8   7         11.31          6.92         4.43 o                         
  12   8   7        431.35        443.30        16.51 o                         
   0   9   7       2869.72       2910.79        35.31 o                         
   1   9   7         19.34         14.75         1.80 o                         
   2   9   7        162.55        157.81         4.99 o                         
   3   9   7          8.06          2.78         1.49 o                         
   4   9   7        347.40        344.24         8.37 o                         
   5   9   7          0.13         -1.22         1.85 o                         
   6   9   7        301.37        313.84         9.17 o                         
   7   9   7          9.33          1.78         2.12 o                         
   8   9   7         58.37         56.74         6.06 o                         
   9   9   7         10.52          5.64         2.86 o                         
  10   9   7        406.77        432.82        15.74 o                         
  11   9   7          1.41         -2.96         4.28 o                         
   1  10   7         66.16         82.82         3.91 o                         
   2  10   7        508.55        510.23         8.47 o                         
   3  10   7          1.60          2.69         1.45 o                         
   4  10   7        360.78        363.07         8.52 o                         
   5  10   7          0.18         -1.47         1.47 o                         
   6  10   7        379.80        370.27         8.25 o                         
   7  10   7          1.32          0.77         1.52 o                         
   8  10   7        171.99        177.73         9.28 o                         
   9  10   7          0.98         -1.33         2.08 o                         
  10  10   7          0.61         -2.53         2.53 o                         
  11  10   7          0.03         -4.63         5.69 o                         
   0  11   7         22.43         17.52         3.51 o                         
   1  11   7         31.26         25.88         2.80 o                         
   2  11   7         12.10          9.92         2.17 o                         
   3  11   7          5.03          1.10         2.49 o                         
   4  11   7        628.81        664.93         8.67 o                         
   5  11   7          0.50         -0.13         1.58 o                         
   6  11   7        418.40        440.72        12.36 o                         
   7  11   7          1.02         -2.63         2.63 o                         
   8  11   7         59.03         51.99         4.84 o                         
   9  11   7          0.39         -2.38         2.38 o                         
  10  11   7         32.39         37.88         8.94 o                         
   1  12   7          9.07          6.47         1.88 o                         
   2  12   7        192.39        220.68         7.63 o                         
   3  12   7         15.41         13.51         2.34 o                         
   4  12   7        196.79        204.69         9.50 o                         
   5  12   7         20.25         21.72         3.31 o                         
   6  12   7        350.35        377.48         8.03 o                         
   7  12   7          0.96         -3.05         3.05 o                         
   8  12   7        107.05        113.96         6.62 o                         
   9  12   7          0.94         -4.69         4.69 o                         
   0  13   7        619.22        714.65        16.06 o                         
   1  13   7          6.15          4.63         2.46 o                         
   2  13   7         21.20         20.65         2.93 o                         
   3  13   7         28.07         15.74         2.69 o                         
   4  13   7        279.51        305.84         8.57 o                         
   5  13   7          3.77          0.18         3.56 o                         
   6  13   7        212.49        203.77        13.51 o                         
   7  13   7          0.34         -3.97         6.16 o                         
   8  13   7          7.91          7.48         6.68 o                         
   1  14   7          0.58         -2.34         2.34 o                         
   2  14   7        452.61        468.17        10.94 o                         
   3  14   7          2.35         -3.12         3.12 o                         
   4  14   7         71.40         59.60         5.93 o                         
   5  14   7          1.64         -2.97         2.97 o                         
   6  14   7         16.72          3.72         3.45 o                         
   0  15   7        309.76        366.31        12.62 o                         
   1  15   7          1.23         -2.94         2.94 o                         
   2  15   7          5.47         -0.14         3.80 o                         
   3  15   7          3.99         -3.42         3.42 o                         
   4  15   7         37.59         22.17         4.34 o                         
   5  15   7          3.59          5.08        12.44 o                         
   0   0   8        205.36        207.69         6.34 o                         
   1   0   8         43.30         33.43         2.01 o                         
   2   0   8        455.85        502.81         7.05 o                         
   3   0   8        845.89        871.54         9.91 o                         
   4   0   8       1923.62       1889.86        18.69 o                         
   5   0   8       4009.42       4116.13        39.14 o                         
   6   0   8        478.36        527.21        10.58 o                         
   7   0   8        201.43        210.25         6.14 o                         
   8   0   8        223.22        247.52         8.60 o                         
   9   0   8         50.37         45.61         4.48 o                         
  10   0   8          3.47          3.85         2.79 o                         
  11   0   8          1.48         -1.49         2.68 o                         
  12   0   8         47.58         43.35         7.07 o                         
  13   0   8          9.45          8.15         5.51 o                         
   1   1   8       1148.95       1165.47         8.52 o                         
   2   1   8        500.08        525.94         5.03 o                         
   3   1   8        788.20        783.15         7.65 o                         
   4   1   8        653.56        676.09         7.52 o                         
   5   1   8        145.04        128.23         3.83 o                         
   6   1   8        338.57        381.76         6.46 o                         
   7   1   8        429.31        500.95         8.31 o                         
   8   1   8        170.96        172.33         5.15 o                         
   9   1   8        171.82        164.88         4.85 o                         
  10   1   8        109.94         91.98         4.39 o                         
  11   1   8         57.09         59.83         4.74 o                         
  12   1   8         21.20          1.33         4.44 o                         
  13   1   8          1.88         -3.07         3.07 o                         
   0   2   8       1163.68       1191.13        13.45 o                         
   1   2   8        218.75        239.34         3.37 o                         
   2   2   8        409.54        432.95         5.37 o                         
   3   2   8        642.52        618.79         6.78 o                         
   4   2   8       1107.54       1114.57        10.22 o                         
   5   2   8        164.33        186.20         4.83 o                         
   6   2   8        157.29        163.76         5.08 o                         
   7   2   8        114.62        103.05         4.41 o                         
   8   2   8         70.85         70.58         3.96 o                         
   9   2   8        171.56        177.40         5.61 o                         
  10   2   8         49.73         50.16         3.51 o                         
  11   2   8         34.36         24.14         3.97 o                         
  12   2   8         18.28         18.34         3.29 o                         
  13   2   8         11.32          0.97         3.05 o                         
   1   3   8       2036.83       2147.37        15.11 o                         
   2   3   8       1064.35       1152.68         9.95 o                         
   3   3   8        636.31        643.06         7.23 o                         
   4   3   8         70.41         80.55         2.72 o                         
   5   3   8         33.38         23.01         1.93 o                         
   6   3   8          9.36         13.95         1.88 o                         
   7   3   8          2.26          2.87         1.73 o                         
   8   3   8        264.09        249.43         9.60 o                         
   9   3   8        147.83        153.61         5.28 o                         
  10   3   8         85.32         58.86         3.97 o                         
  11   3   8        229.88        257.91         8.50 o                         
  12   3   8        110.68        113.03         7.43 o                         
  13   3   8         45.77         46.95         5.50 o                         
   0   4   8       3161.52       3288.72        27.34 o                         
   1   4   8       2125.20       2135.48        15.61 o                         
   2   4   8        111.58        130.52         3.17 o                         
   3   4   8         42.65         42.16         2.02 o                         
   4   4   8        410.70        419.17         5.90 o                         
   5   4   8        342.63        361.60         6.27 o                         
   6   4   8         17.41         13.40         1.86 o                         
   7   4   8          2.36          0.64         1.71 o                         
   8   4   8         37.19         39.40         5.19 o                         
   9   4   8        238.95        256.28         9.81 o                         
  10   4   8        264.39        292.19         7.90 o                         
  11   4   8        123.67        113.68         7.18 o                         
  12   4   8         10.17         16.06         4.11 o                         
   1   5   8       1202.41       1256.16        11.93 o                         
   2   5   8        895.81        927.11         9.18 o                         
   3   5   8        382.75        376.35         5.48 o                         
   4   5   8         48.48         41.79         2.16 o                         
   5   5   8        126.70        111.72         4.20 o                         
   6   5   8         37.42         40.48         3.34 o                         
   7   5   8        385.07        406.05         9.72 o                         
   8   5   8        260.57        266.22         9.04 o                         
   9   5   8        130.33        125.32         7.04 o                         
  10   5   8          5.19         -2.28         2.28 o                         
  11   5   8        170.43        185.18         7.88 o                         
  12   5   8         92.79        100.87         6.40 o                         
   0   6   8       2188.19       2223.05        25.36 o                         
   1   6   8        367.17        372.83         6.31 o                         
   2   6   8        129.95        130.25         3.93 o                         
   3   6   8         45.91         43.24         2.31 o                         
   4   6   8        195.58        199.22         5.72 o                         
   5   6   8        134.98        139.82         6.19 o                         
   6   6   8          2.40          0.40         1.56 o                         
   7   6   8          2.76         -0.51         1.90 o                         
   8   6   8         59.46         53.96         4.86 o                         
   9   6   8        391.87        410.75        15.11 o                         
  10   6   8        237.53        253.16        11.19 o                         
  11   6   8         50.35         51.34         6.10 o                         
  12   6   8         20.86         18.21         5.33 o                         
   1   7   8        665.31        691.01         9.94 o                         
   2   7   8        543.32        562.58        10.22 o                         
   3   7   8        258.08        263.17         5.78 o                         
   4   7   8         20.67         27.97         2.68 o                         
   5   7   8         44.94         46.14         3.48 o                         
   6   7   8         13.30         10.33         2.17 o                         
   7   7   8         53.72         68.80         5.36 o                         
   8   7   8        247.99        249.16        10.52 o                         
   9   7   8        125.99        129.18         8.45 o                         
  10   7   8         14.84         19.90         5.36 o                         
  11   7   8         60.55         46.46         6.96 o                         
   0   8   8       1656.01       1721.37        24.61 o                         
   1   8   8        911.11        932.28        16.17 o                         
   2   8   8        100.99         99.92         4.28 o                         
   3   8   8         48.24         40.84         2.81 o                         
   4   8   8        119.35        128.13         4.79 o                         
   5   8   8        118.76        138.76         6.15 o                         
   6   8   8         37.24         31.43         3.34 o                         
   7   8   8          8.16          6.71         3.52 o                         
   8   8   8         39.45         46.05         5.11 o                         
   9   8   8         60.27         50.14         5.97 o                         
  10   8   8        140.62        140.00         9.47 o                         
  11   8   8         66.40         73.39         8.58 o                         
   1   9   8        923.39        966.28        12.49 o                         
   2   9   8        240.44        257.30         8.13 o                         
   4   9   8        206.58        213.57         6.97 o                         
   5   9   8         76.71         74.17         4.72 o                         
   6   9   8         65.47         69.98         5.01 o                         
   7   9   8        107.91         97.13         7.06 o                         
   8   9   8        105.36         89.85         6.61 o                         
   9   9   8         84.68         90.29         7.85 o                         
  10   9   8          4.82          3.27         4.33 o                         
   0  10   8        155.26        167.25         9.01 o                         
   1  10   8         13.14         10.03         3.25 o                         
   2  10   8         45.60         48.04         3.07 o                         
   3  10   8        205.01        203.27         8.40 o                         
   4  10   8        200.68        213.66         7.07 o                         
   5  10   8        434.90        431.08        20.28 o                         
   6  10   8        104.15         99.53         6.96 o                         
   7  10   8         38.16         41.10         5.53 o                         
   8  10   8         79.14         83.92         6.90 o                         
   9  10   8         74.51         64.45         7.33 o                         
  10  10   8         26.27         11.68        19.17 o                         
   1  11   8         65.23         63.04         3.39 o                         
   2  11   8         31.90         30.13         2.40 o                         
   3  11   8        130.23        133.55         6.24 o                         
   4  11   8        195.62        220.51         7.59 o                         
   5  11   8         29.48         40.90         6.08 o                         
   6  11   8        149.39        165.69         9.59 o                         
   7  11   8        151.60        149.06         9.35 o                         
   8  11   8         81.24         75.49         7.72 o                         
   9  11   8         56.00         63.20         9.93 o                         
   0  12   8         81.30         84.73         5.61 o                         
   1  12   8          2.10          2.80         1.93 o                         
   2  12   8         82.53         80.28         3.87 o                         
   3  12   8         77.88         66.38         3.48 o                         
   4  12   8        165.00        181.91        13.48 o                         
   5  12   8        349.37        262.59        40.89 o                         
   6  12   8        122.09        109.77         9.24 o                         
   7  12   8         28.34         22.49         7.15 o                         
   8  12   8         52.04         41.27        10.45 o                         
   1  13   8        338.81        351.60         8.02 o                         
   2  13   8         71.67         66.31         4.47 o                         
   3  13   8         69.91         71.26         3.99 o                         
   4  13   8        157.10        151.43         5.38 o                         
   5  13   8         16.18         12.94         5.53 o                         
   6  13   8         27.09         16.30         5.21 o                         
   0  14   8        146.27        152.36        12.32 o                         
   1  14   8        145.98        144.47         7.41 o                         
   2  14   8          1.39         -2.61         2.61 o                         
   3  14   8         51.58         47.38         6.45 o                         
   4  14   8         40.76         42.00         6.97 o                         
   5  14   8         32.24         18.96         7.26 o                         
   1  15   8        104.20         94.61         6.05 o                         
   2  15   8         58.33         45.81        14.95 o                         
   1   0   9          4.71          5.51         1.43 o                         
   2   0   9         30.68         28.91         1.99 o                         
   3   0   9       1452.25       1539.76        16.44 o                         
   4   0   9        260.75        265.42         7.83 o                         
   5   0   9        179.52        182.83         5.71 o                         
   6   0   9        228.00        243.44         7.29 o                         
   7   0   9       2305.03       2347.13        75.81 o                         
   8   0   9        268.10        230.61        14.45 o                         
   9   0   9          7.71         15.15         3.39 o                         
  10   0   9         64.56         57.82         5.62 o                         
  11   0   9         20.95         24.25         5.57 o                         
  12   0   9          4.57         11.21         5.00 o                         
   0   1   9        562.95        582.18        10.56 o                         
   1   1   9        107.52        114.49         2.66 o                         
   2   1   9       1130.86       1159.20         8.65 o                         
   3   1   9          7.05          4.58         1.24 o                         
   4   1   9        248.05        270.04         5.12 o                         
   5   1   9       2474.65       2484.18        22.55 o                         
   6   1   9          2.71         -1.41         1.41 o                         
   7   1   9         15.43         10.47         3.29 o                         
   8   1   9         78.32         72.22         5.11 o                         
   9   1   9        253.88        263.60         8.70 o                         
  10   1   9         11.94         11.50         2.70 o                         
  11   1   9        169.36        188.73         9.30 o                         
  12   1   9         55.98         67.26         5.56 o                         
   1   2   9          2.13          1.90         0.78 o                         
   2   2   9         22.71         17.84         1.52 o                         
   3   2   9       1136.32       1195.87        11.99 o                         
   4   2   9          0.39         -1.23         1.23 o                         
   5   2   9         68.47         53.39         3.57 o                         
   6   2   9          0.80          1.58         1.50 o                         
   7   2   9        753.21        776.76        16.38 o                         
   8   2   9          0.16          2.01         2.41 o                         
   9   2   9         64.10         66.49         4.39 o                         
  10   2   9         32.11         23.91         2.92 o                         
  11   2   9         78.19         69.33         5.72 o                         
  12   2   9          0.58         -4.05         4.05 o                         
   0   3   9        763.05        763.35        11.19 o                         
   1   3   9        740.87        774.61         8.03 o                         
   2   3   9        147.91        136.42         3.69 o                         
   3   3   9         20.83         26.52         1.92 o                         
   4   3   9          3.03          2.33         1.38 o                         
   5   3   9        617.89        647.94         9.40 o                         
   6   3   9        111.11         87.22         4.51 o                         
   7   3   9         99.48        107.06         6.09 o                         
   8   3   9          0.23          2.48         2.46 o                         
   9   3   9        226.33        234.41         8.89 o                         
  10   3   9          5.53         -0.10         2.85 o                         
  11   3   9        269.26        299.37        11.32 o                         
  12   3   9         10.65         11.11         5.31 o                         
   1   4   9        264.19        284.37         5.08 o                         
   2   4   9          0.97         -1.13         1.13 o                         
   3   4   9        707.46        726.68         9.77 o                         
   4   4   9         23.86         21.63         2.07 o                         
   5   4   9         63.64         49.59         3.37 o                         
   6   4   9        114.74        123.99         5.83 o                         
   7   4   9        933.88        971.26        16.82 o                         
   8   4   9          0.45          0.78         2.47 o                         
   9   4   9        120.87        133.32         7.11 o                         
  10   4   9         11.56         11.39         3.82 o                         
  11   4   9        132.63        124.32        11.28 o                         
   0   5   9        191.85        203.36         9.22 o                         
   1   5   9        335.11        349.17         7.06 o                         
   2   5   9         27.75         29.14         2.35 o                         
   3   5   9          9.19          6.23         1.84 o                         
   4   5   9        121.57        130.50         4.54 o                         
   5   5   9        991.82       1017.39        14.72 o                         
   6   5   9          0.13         -1.62         1.82 o                         
   7   5   9         16.72         21.61         3.01 o                         
   8   5   9         31.20         32.33         4.33 o                         
   9   5   9        363.08        364.80        11.08 o                         
  10   5   9          5.36         -2.90         2.90 o                         
  11   5   9        211.39        249.65        18.74 o                         
   1   6   9          7.27          1.04         1.14 o                         
   2   6   9          9.24          6.57         2.03 o                         
   3   6   9        686.82        719.41        11.75 o                         
   4   6   9        104.29         92.28         4.47 o                         
   5   6   9          1.12         -0.75         1.55 o                         
   6   6   9         35.65         41.61         3.20 o                         
   7   6   9        837.36        883.15        17.88 o                         
   8   6   9          0.11         -1.71         2.40 o                         
   9   6   9         88.33         92.08         7.64 o                         
  10   6   9          0.89          1.59         3.82 o                         
  11   6   9         37.73         38.17         6.67 o                         
   0   7   9         70.73         57.67         5.95 o                         
   1   7   9        415.97        421.66         8.77 o                         
   2   7   9         86.98         75.55         4.26 o                         
   3   7   9         14.40         19.96         2.37 o                         
   4   7   9         11.09         10.08         2.14 o                         
   5   7   9        387.03        435.44         8.86 o                         
   6   7   9         20.75         13.32         2.69 o                         
   7   7   9         91.73         86.33         8.03 o                         
   8   7   9          1.62         -2.56         2.86 o                         
   9   7   9        169.88        159.39        10.63 o                         
  10   7   9          0.71         -0.42         4.12 o                         
   1   8   9        121.67        122.54         5.23 o                         
   2   8   9          1.54         -0.70         2.25 o                         
   3   8   9        428.03        446.94         9.88 o                         
   4   8   9          4.22          1.95         1.81 o                         
   5   8   9         10.70         -1.80         1.80 o                         
   6   8   9         11.22          1.83         2.84 o                         
   7   8   9        408.15        452.31        14.74 o                         
   8   8   9          1.11         -5.26         5.26 o                         
   9   8   9         57.15         68.03         6.76 o                         
  10   8   9          5.22          4.72         4.72 o                         
   0   9   9        280.90        283.88         7.35 o                         
   1   9   9        175.20        179.06         7.75 o                         
   2   9   9         34.88         31.75         3.97 o                         
   3   9   9         59.95         56.80         4.51 o                         
   4   9   9         95.64         79.14         4.21 o                         
   5   9   9        589.18        635.73        13.56 o                         
   6   9   9          1.96         -0.05         3.31 o                         
   7   9   9         18.37         16.20         5.14 o                         
   8   9   9         10.19          4.50         3.42 o                         
   9   9   9        118.83        102.13         9.15 o                         
   1  10   9         13.50          6.11         2.63 o                         
   2  10   9         12.46          5.15         2.19 o                         
   3  10   9        509.74        520.16        10.77 o                         
   4  10   9          2.09         -2.48         2.79 o                         
   5  10   9          0.04         -0.60         3.11 o                         
   6  10   9          0.32         -1.64         3.11 o                         
   7  10   9        481.96        491.32        17.59 o                         
   8  10   9         22.27         12.91         5.01 o                         
   0  11   9          9.82          2.59         2.92 o                         
   1  11   9         19.51         21.81         2.52 o                         
   2  11   9        288.58        292.95         9.62 o                         
   3  11   9          0.66         -2.26         2.26 o                         
   4  11   9         38.92         29.50         5.19 o                         
   5  11   9        564.10        623.48        25.04 o                         
   6  11   9          0.03         -3.90         4.14 o                         
   7  11   9         21.08         14.28         6.90 o                         
   1  12   9          3.76         -1.76         1.76 o                         
   2  12   9          0.32         -1.59         3.17 o                         
   3  12   9        269.50        288.24         9.84 o                         
   4  12   9         31.41         19.06         4.25 o                         
   5  12   9          5.49          3.12         4.04 o                         
   6  12   9          4.13          2.27         4.68 o                         
   0  13   9        143.86        111.35         8.49 o                         
   1  13   9        106.51        109.49         5.95 o                         
   2  13   9         14.89          7.86         3.45 o                         
   3  13   9          8.08          8.77         4.41 o                         
   4  13   9         25.04         19.88         5.52 o                         
   5  13   9        225.48        388.70       361.75 o                         
   1  14   9         32.41         32.82         5.17 o                         
   2  14   9         11.24        297.13       623.97 o                         
   0   0  10         11.82          6.32         3.18 o                         
   1   0  10        388.87        393.98         8.49 o                         
   2   0  10         33.69         29.48         2.65 o                         
   3   0  10        112.95        127.56         4.42 o                         
   4   0  10        755.61        793.46        15.30 o                         
   5   0  10        279.93        305.82        11.23 o                         
   6   0  10        753.34        742.88        27.79 o                         
   7   0  10        404.13        433.76        31.49 o                         
   8   0  10        137.24        120.65        12.65 o                         
   9   0  10        105.45         -2.31         2.31 o                         
  10   0  10        141.38        138.38        14.41 o                         
  11   0  10         31.52         20.96         7.63 o                         
   1   1  10        174.10        156.32         4.59 o                         
   2   1  10        612.91        632.50         8.09 o                         
   3   1  10        277.97        305.13         5.95 o                         
   4   1  10         50.46         49.72         3.12 o                         
   5   1  10          1.23         -1.03         1.19 o                         
   6   1  10        332.08        363.72        11.32 o                         
   7   1  10        125.70         -2.18         2.18 o                         
   8   1  10        473.46        521.82        14.06 o                         
   9   1  10         15.58          3.64         6.33 o                         
  10   1  10          5.24          3.79         3.94 o                         
  11   1  10          0.94         -3.30         3.30 o                         
   0   2  10         39.21         30.58         2.66 o                         
   1   2  10        462.05        448.82         7.04 o                         
   2   2  10        145.26        143.88         4.84 o                         
   3   2  10        164.23        152.71         4.58 o                         
   4   2  10        193.71        240.13         6.65 o                         
   5   2  10        168.63        181.53        10.40 o                         
   6   2  10        321.41        326.50         8.96 o                         
   7   2  10          0.10         -1.50         1.84 o                         
   8   2  10         24.81         17.80         3.94 o                         
   9   2  10         69.47         71.20         6.90 o                         
  10   2  10         93.20         81.81        10.71 o                         
  11   2  10         17.19         17.00         4.48 o                         
   1   3  10        506.79        507.67         7.77 o                         
   2   3  10        584.30        649.58        11.10 o                         
   3   3  10         38.09         43.41         3.33 o                         
   4   3  10         83.73         80.22         4.41 o                         
   5   3  10         65.02         60.84         5.45 o                         
   6   3  10        132.29        127.90         5.79 o                         
   7   3  10         93.47        106.53         6.70 o                         
   8   3  10        143.25        162.73         8.17 o                         
   9   3  10        108.23         78.26        11.65 o                         
  10   3  10          0.19         -3.45         3.45 o                         
  11   3  10          1.77         -4.03         4.03 o                         
   0   4  10         33.35         32.73         4.01 o                         
   1   4  10         37.92         39.14         2.99 o                         
   2   4  10        203.74        203.05         6.72 o                         
   3   4  10        510.32        495.48        10.34 o                         
   4   4  10        324.35        348.07         8.65 o                         
   5   4  10        186.60        199.36         8.62 o                         
   6   4  10        420.25        442.05        10.65 o                         
   7   4  10          8.36          0.47         2.41 o                         
   8   4  10        203.40        192.27         8.59 o                         
   9   4  10         10.21         14.56         4.42 o                         
  10   4  10        129.01        117.81         8.23 o                         
   1   5  10        377.25        357.32         8.18 o                         
   2   5  10        396.09        418.61         9.26 o                         
   3   5  10         34.47         43.98         3.33 o                         
   4   5  10        291.35        299.33         8.22 o                         
   5   5  10         13.51          6.45         2.81 o                         
   6   5  10        329.82        350.88         8.97 o                         
   7   5  10         63.36         69.88         6.23 o                         
   8   5  10        246.46        270.06        11.57 o                         
   9   5  10         59.14         61.37         6.83 o                         
  10   5  10          9.54          7.10         4.63 o                         
   0   6  10         29.85         26.62         4.19 o                         
   1   6  10        166.79        173.48         5.49 o                         
   2   6  10        168.54        171.64         5.95 o                         
   3   6  10        265.76        265.31         6.81 o                         
   4   6  10        183.43        232.15         6.93 o                         
   5   6  10        141.83        162.21         7.06 o                         
   6   6  10        455.50        463.83        10.70 o                         
   7   6  10         70.39         72.82         5.86 o                         
   8   6  10        148.01        124.39        14.89 o                         
   9   6  10         13.82         17.26         4.73 o                         
  10   6  10         51.51         47.38         9.97 o                         
   1   7  10        171.93        167.23         8.33 o                         
   2   7  10        173.21        204.37         9.03 o                         
   3   7  10         54.64         58.66         4.09 o                         
   4   7  10        124.72        115.69         5.12 o                         
   5   7  10         38.03         32.11         4.29 o                         
   6   7  10        139.90        147.11         8.44 o                         
   7   7  10         56.08         69.06         6.79 o                         
   8   7  10         63.90          0.82        12.54 o                         
   9   7  10         50.77         44.85         7.12 o                         
   0   8  10         80.08         89.33        11.16 o                         
   1   8  10         19.47         15.09         2.82 o                         
   2   8  10         71.11         62.13         4.98 o                         
   3   8  10        301.10        299.10         8.44 o                         
   4   8  10        158.53        168.88         6.76 o                         
   5   8  10        112.26        116.97         6.74 o                         
   6   8  10        239.69        256.00        11.59 o                         
   7   8  10         20.67          1.88         6.23 o                         
   8   8  10         40.97         26.77         6.34 o                         
   9   8  10         16.45        -12.19        12.19 o                         
   1   9  10        110.61         98.54         5.34 o                         
   2   9  10        428.10        462.04        10.24 o                         
   3   9  10         31.33         29.46         3.53 o                         
   4   9  10         81.03         79.10         5.05 o                         
   5   9  10          3.67         -2.52         2.52 o                         
   6   9  10         78.08         74.11         7.51 o                         
   7   9  10         44.13         46.62         7.50 o                         
   8   9  10         96.56        122.17        11.30 o                         
   0  10  10          1.78         -1.31         4.51 o                         
   1  10  10        105.82        104.08         6.62 o                         
   2  10  10         14.33          5.13         2.87 o                         
   3  10  10          0.72         -3.47         3.55 o                         
   4  10  10        165.66        158.72        12.11 o                         
   5  10  10         68.08         74.60         7.20 o                         
   6  10  10        230.88        238.10        15.43 o                         
   7  10  10          0.09         -3.26         3.73 o                         
   1  11  10          1.76         -2.64         2.64 o                         
   2  11  10         47.72         47.06         4.78 o                         
   3  11  10        154.28        151.19         8.69 o                         
   4  11  10         11.72          2.69         3.16 o                         
   5  11  10          0.19         -5.25         5.25 o                         
   6  11  10        108.86         90.66        18.54 o                         
   0  12  10         18.57         30.98         8.22 o                         
   1  12  10         73.00         68.57         6.48 o                         
   2  12  10         12.79          3.57         3.33 o                         
   3  12  10          6.03         -0.99         3.44 o                         
   4  12  10         63.26         77.17        10.04 o                         
   1   0  11        169.07        151.41        12.26 o                         
   2   0  11        473.14        534.24        16.95 o                         
   3   0  11         36.14         30.36         5.25 o                         
   4   0  11        287.82        324.34        15.13 o                         
   5   0  11         29.92         35.50         8.28 o                         
   6   0  11         88.36         78.98        15.49 o                         
   7   0  11         23.97         16.70         6.86 o                         
   8   0  11        359.99        417.18        23.36 o                         
   9   0  11         94.12         74.81        11.41 o                         
  10   0  11         34.92         16.51        12.19 o                         
   0   1  11        554.78        524.58        17.35 o                         
   1   1  11         43.17         45.34         3.12 o                         
   2   1  11        218.20        224.85         6.68 o                         
   3   1  11        334.90        302.11        11.71 o                         
   4   1  11        311.23        107.56        16.13 o                         
   5   1  11         38.98         40.85         5.36 o                         
   6   1  11         59.26         -0.16         6.98 o                         
   7   1  11         57.61         42.30         6.13 o                         
   8   1  11         95.25         90.41         7.27 o                         
   9   1  11          8.67          6.00         4.05 o                         
  10   1  11        148.50        126.22        19.05 o                         
   1   2  11         52.08         20.67         6.44 o                         
   3   2  11          3.42         -0.06         1.69 o                         
   4   2  11         15.98          3.42         3.18 o                         
   5   2  11          4.06         -1.80         1.80 o                         
   7   2  11          1.31          1.26         3.26 o                         
   9   2  11          0.05         -3.10         3.10 o                         
  10   2  11          0.37       -284.98       875.26 o                         
   0   3  11        410.36        439.99        17.03 o                         
   1   3  11        208.65        232.15         8.84 o                         
   2   3  11          2.31         -1.52         1.52 o                         
   3   3  11          7.94         11.07         2.64 o                         
   4   3  11        581.78        626.43        16.69 o                         
   5   3  11         27.99         22.82         4.52 o                         
   6   3  11        119.97         -2.64         2.64 o                         
   7   3  11         13.09         -0.50         2.42 o                         
   8   3  11          0.50         -1.47         2.58 o                         
   9   3  11         15.20         19.64         5.28 o                         
   1   4  11          0.49         -1.26         1.26 o                         
   2   4  11        499.10        558.04        12.59 o                         
   3   4  11        236.58        243.69         8.04 o                         
   4   4  11         90.14         94.94         5.10 o                         
   5   4  11          2.56         -1.89         1.89 o                         
   6   4  11         76.95         71.73         5.49 o                         
   7   4  11         30.54          3.96         8.90 o                         
   9   4  11         14.14          5.35         4.60 o                         
   0   5  11        129.57        133.02        12.39 o                         
   1   5  11        118.58        116.60         6.04 o                         
   2   5  11          9.71          6.19         1.83 o                         
   3   5  11          0.65          0.23         1.82 o                         
   4   5  11        534.18        570.20        12.27 o                         
   5   5  11         39.62         39.38         3.71 o                         
   6   5  11        245.91        294.88        19.57 o                         
   7   5  11         32.94         10.55         7.13 o                         
   8   5  11         28.20         21.37         7.64 o                         
   9   5  11        119.94        125.20        17.48 o                         
   1   6  11          0.19         -1.48         2.21 o                         
   2   6  11        200.13        227.69         8.30 o                         
   3   6  11         18.63         19.16         3.22 o                         
   4   6  11        124.22        114.61         5.27 o                         
   5   6  11          1.84         -1.22         1.94 o                         
   6   6  11         95.80         95.84         7.34 o                         
   7   6  11         50.86         39.05         7.59 o                         
   8   6  11        208.53        230.50        15.03 o                         
   0   7  11        215.85        224.59        24.63 o                         
   1   7  11        118.00        106.30         8.80 o                         
   2   7  11          0.78         -1.80         1.80 o                         
   3   7  11         39.19         31.70         5.16 o                         
   4   7  11        362.50        393.21        11.87 o                         
   5   7  11         11.28          5.39         3.16 o                         
   6   7  11        165.66        208.65        15.00 o                         
   7   7  11         24.59         15.99         9.07 o                         
   8   7  11          4.40         -6.90        17.02 o                         
   1   8  11          0.18         -2.40         2.87 o                         
   2   8  11        358.56        414.11        17.11 o                         
   3   8  11        100.76        100.03         6.00 o                         
   4   8  11         44.88         47.46         4.94 o                         
   5   8  11          3.56         -2.31         3.44 o                         
   6   8  11         39.36         22.34         7.81 o                         
   7   8  11          5.01         -2.99         4.69 o                         
   0   9  11        275.11        266.04        19.96 o                         
   1   9  11         65.31         68.36         6.16 o                         
   2   9  11          0.19         -0.04         2.54 o                         
   3   9  11         15.95          4.69         2.86 o                         
   4   9  11        251.99        272.55        11.79 o                         
   5   9  11         13.50         11.57         5.03 o                         
   6   9  11         61.18         75.60         9.36 o                         
   1  10  11         25.76         21.09         4.54 o                         
   2  10  11        131.93        153.95        10.42 o                         
   3  10  11          1.31         -2.25         3.65 o                         
   4  10  11         34.67         31.28         5.86 o                         
   0  11  11        232.08        214.02        17.20 o                         
   1  11  11          0.97         -0.18         4.23 o                         
   2  11  11         56.13         50.96         6.51 o                         
   0   0  12        127.85        149.58        21.08 o                         
   1   0  12        505.62        346.91        20.82 o                         
   2   0  12        183.62        135.54        14.60 o                         
   3   0  12         59.64         65.87        12.57 o                         
   4   0  12          2.10         -2.86         2.86 o                         
   5   0  12        107.56         69.33        18.79 o                         
   6   0  12          0.26          1.08         6.04 o                         
   7   0  12          5.89         -0.40         4.29 o                         
   8   0  12         29.59         -5.72         8.11 o                         
   1   1  12        296.99        133.58        24.38 o                         
   2   1  12         55.17         48.11         4.93 o                         
   4   1  12         21.63          0.57         4.23 o                         
   5   1  12          1.08         -2.51         2.51 o                         
   6   1  12         14.28         -1.95         5.10 o                         
   7   1  12        146.14        150.97        16.07 o                         
   8   1  12          8.99         -3.37         3.37 o                         
   0   2  12         72.91          2.43         8.53 o                         
   1   2  12        298.86        184.37        15.49 o                         
   2   2  12          7.65          7.12         2.67 o                         
   3   2  12         24.36          3.98         4.50 o                         
   4   2  12         70.96          1.98         8.66 o                         
   5   2  12        199.84        199.27        17.08 o                         
   6   2  12          2.10         -2.65         2.65 o                         
   7   2  12          2.00          0.83         3.80 o                         
   8   2  12          0.21         -4.83         4.83 o                         
   1   3  12        137.90        153.17         8.33 o                         
   2   3  12        134.27        125.41         6.87 o                         
   3   3  12        343.35        364.50        11.97 o                         
   4   3  12         17.66          6.69         2.58 o                         
   5   3  12          6.83         -2.91         2.91 o                         
   6   3  12          6.24         -2.00         2.96 o                         
   7   3  12        203.13        114.79        16.76 o                         
   8   3  12         68.53         -0.25         9.90 o                         
   0   4  12         34.52         49.01         6.32 o                         
   1   4  12        180.00        215.04        10.03 o                         
   2   4  12         42.04         43.03         5.13 o                         
   3   4  12         30.46         25.37         4.03 o                         
   4   4  12         61.90         57.50         5.93 o                         
   5   4  12        330.36        304.25        21.55 o                         
   6   4  12         34.27          8.94         7.62 o                         
   7   4  12          0.31         -3.07         3.07 o                         
   1   5  12         25.73         23.09         4.70 o                         
   2   5  12         37.70         44.23         4.27 o                         
   3   5  12        461.70        519.49        12.89 o                         
   4   5  12          4.85          5.75         3.30 o                         
   5   5  12          5.44         -1.69         2.67 o                         
   6   5  12          0.17         -3.16         3.16 o                         
   0   6  12          4.79          4.57         8.56 o                         
   1   6  12        167.74        165.23        10.48 o                         
   2   6  12          4.48         -1.86         2.02 o                         
   3   6  12          2.31          0.23         2.59 o                         
   4   6  12         62.40         69.25         6.56 o                         
   5   6  12        253.82        275.34        13.33 o                         
   6   6  12         44.75         31.04         5.53 o                         
   1   7  12         33.64         42.00         8.34 o                         
   2   7  12         73.28         69.76         8.03 o                         
   3   7  12        250.72        319.67        13.64 o                         
   4   7  12          5.01         -1.47         3.54 o                         
   5   7  12          1.84         -2.28         3.81 o                         
   0   8  12         36.20         34.93         9.51 o                         
   1   8  12        125.00        154.58        18.99 o                         
   2   8  12         36.20         50.27         7.88 o                         
   3   8  12         30.02         34.73         5.62 o                         
   4   8  12         30.91         31.69         5.26 o                         
   1   9  12         49.89         42.84        11.44 o                         
   2   9  12         14.66          1.17         4.09 o                         
   3   0  13         54.02         36.69        14.09 o                         
   4   0  13         14.62         -4.57         4.57 o                         
   5   0  13         56.16         54.85        17.02 o                         
   6   0  13         10.41         -2.49         5.35 o                         
   0   1  13        240.56        295.24        26.28 o                         
   2   1  13          8.16          0.18         2.89 o                         
   3   1  13          6.72         -2.62         2.62 o                         
   4   1  13         33.10          7.32         7.66 o                         
   6   1  13          1.08         -4.33         4.33 o                         
   1   2  13        307.00        343.58        13.46 o                         
   2   2  13         49.32         49.52         6.06 o                         
   3   2  13         21.56          2.52         5.14 o                         
   4   2  13          0.13         -3.52         3.52 o                         
   5   2  13         22.60          3.97         6.13 o                         
   0   3  13         27.43         33.30         7.55 o                         
   1   3  13         50.55         56.29         6.21 o                         
   2   3  13         31.16         32.49         6.12 o                         
   3   3  13         23.80          4.29         3.85 o                         
   4   3  13         54.53         55.80         9.44 o                         
   1   4  13         90.68        101.52         8.90 o                         
   2   4  13         61.89         72.39         7.76 o                         
   3   4  13         37.42         33.37         6.77 o                         
   4   4  13          7.71         -4.35         4.60 o                         
   5   4  13          3.38         -4.30         7.28 o                         
   0   5  13         74.78         84.31        16.25 o                         
   1   5  13         71.41         83.78        10.33 o                         
   2   5  13         12.35          2.57         4.92 o                         
   3   5  13          5.51         -2.94         3.27 o                         
   4   5  13         55.98         23.17        13.71 o                         
   1   6  13         71.79         65.80         8.42 o                         
   2   6  13         24.09         -3.08         7.60 o                         
   3   6  13         58.84         63.20         8.52 o                         
   1   0  14          7.99         -5.84         9.40 o                         
   1   1  14          0.52      -1191.31      1489.46 o                         
                                                                                
